# Supplementary material for: PWWP2A binds distinct chromatin moieties and interacts with an MTA1-specific core NuRD complex
Source: Nat Commun. 2018 Oct 16;9:4300. doi: 10.1038/s41467-018-06665-5 (PMC6191444; doi:10.1038/s41467-018-06665-5)
Supplement: Supplementary file 4 — Supplementary Data 1 [file 41467_2018_6665_MOESM4_ESM.xlsx]

## Sheet: PRM_inclusion_list
Mass [m/z]	Formula [M]	Formula type	Species	CS [z]	Polarity	Start [min]	End [min]	(N)CE	(N)CE type	MSX ID	Comment
380.719				2	Positive	20	35	30	NCE		H3_3_8_K4_p_light
387.727				2	Positive	30	40	30	NCE		H3_3_8_K4_me1_light
366.722				2	Positive	20	35	32	NCE		H3_3_8_K4_me2_light
373.73				2	Positive	20	35	32	NCE		H3_3_8_K4_me3_light
539.314				3	Positive	40	50	29	NCE		H3_27_40_K27K36K37_m1pp + H3_27_40_K27K36K37_pm1p_light
529.982				3	Positive	38	48	30	NCE		H3_27_40_K27K36K37_m2m1p + H3_27_40_K27K36K37_pm3p_light
534.654				3	Positive	38	48	30	NCE		H3_27_40_K27S28K36K37_me3me1p + H3_27_40_K27S28K36K37_me1me3p_light
525.311				3	Positive	38	44	30	NCE		H3_27-40_K27K36K37_pme2p + H3_27-40_K27K36K37_me2pp_light
520.651				3	Positive	35	40	32	NCE		H3_27-40_K27K36K37_me2me3p + H3_27-40_K27K36K37_me3me2p_light
525.323				3	Positive	35	50	32	NCE		H3_27-40_K27K36K37_me3me3p_light
543.986				3	Positive	40	50	30	NCE		H3_27-40_K27K36K37_me1me1p_light
544.646				3	Positive	40	50	29	NCE		H3.3_27_40_K27K36K37_m1pp + H3_27_40_K27K36K37_pm1p_light
535.314				3	Positive	38	48	30	NCE		H3.3_27_40_K27K36K37_m2m1p + H3_27_40_K27K36K37_pm3p_light
539.986				3	Positive	38	48	30	NCE		H3.3_27_40_K27S28K36K37_me3me1p + H3_27_40_K27S28K36K37_me1me3p_light
530.642				3	Positive	38	44	30	NCE		H3.3_27-40_K27K36K37_pme2p + H3_27-40_K27K36K37_me2pp_light
525.982				3	Positive	35	40	32	NCE		H3.3_27-40_K27K36K37_me2me3p + H3_27-40_K27K36K37_me3me2p_light
530.654				3	Positive	35	50	32	NCE		H3.3_27-40_K27K36K37_me3me3p_light
543.986				3	Positive	40	50	30	NCE		H3.3_27-40_K27K36K37_me1me1p_light
682.364				2	Positive	42	55	32	NCE		H3_73-83_K79_me2_light
689.372				2	Positive	40	50	32	NCE		H3_73-83_K79_me3_light
286.2				2	Positive	30	45	30	NCE		H4_20-23_K20_p_light
293.208				2	Positive	30	45	30	NCE		H4_20-23_K20_me1_light
272.202				2	Positive	18	30	32	NCE		H4_20-23_K20_me2_light
279.21				2	Positive	18	30	32	NCE		H4_20-23_K20_me3_light

## Sheet: Legend
Supplementary Table S1 (PRM inclusion list) List of precursor masses for specified histone modifications and their respective processing parameters for PRM analysis.
