# Supplementary material for: PWWP2A binds distinct chromatin moieties and interacts with an MTA1-specific core NuRD complex
Source: Nat Commun. 2018 Oct 16;9:4300. doi: 10.1038/s41467-018-06665-5 (PMC6191444; doi:10.1038/s41467-018-06665-5)
Supplement: Supplementary file 6 — Supplementary Data 3 [file 41467_2018_6665_MOESM6_ESM.xlsx]

## Sheet: Ttest_Replicate2
Significant	-LOG(P-value)	Difference	Protein IDs	Majority protein IDs	Protein names	Gene names	Symbol color	Symbol type	Symbol size	Show label	Only identified by site	Reverse	Contaminant	Peptides	Razor + unique peptides	Unique peptides	Sequence coverage [%]	Unique + razor sequence coverage [%]	Unique sequence coverage [%]	Mol. weight [kDa]	PEP	Intensity	MS/MS Count	LFQ intensity Rep1_GFP_01	LFQ intensity Rep1_GFP_02	LFQ intensity Rep1_GFP_03	LFQ intensity Rep1_PWWP2A_01	LFQ intensity Rep1_PWWP2A_02	LFQ intensity Rep1_PWWP2A_03	LFQ intensity Rep2_GFP_01	LFQ intensity Rep2_GFP_02	LFQ intensity Rep2_GFP_03	LFQ intensity Rep2_PWWP2A_01	LFQ intensity Rep2_PWWP2A_02	LFQ intensity Rep2_PWWP2A_03
	1.03632	-0.33691	Q15424-2;B7ZLP6;A0AV56;Q15424;F5GZU3;B7Z2F6;K7EII0;K7ES42	Q15424-2;B7ZLP6;A0AV56;Q15424;F5GZU3;B7Z2F6	Scaffold attachment factor B1	SAFB	Color2 [A=255, R=169, G=169, B=169]	1	4					56	56	38	53.3	53.3	37.7	95.18	3.3714e-242	29901000000	281	30.4078	30.662	30.5617	30.131	30.1054	30.0684	33.2576	32.975	32.9479	32.4912	32.827	32.8516
	0.0754694	-0.151393	A0JLT2;A0JLT2-2;J3KR33	A0JLT2;A0JLT2-2;J3KR33	Mediator of RNA polymerase II transcription subunit 19	MED19	Color2 [A=255, R=169, G=169, B=169]	1	4					4	4	4	25.4	25.4	25.4	26.273	1.9701e-38	334670000	18	25.3899	25.0804	25.5391	25.5762	25.5893	25.431	20.7462	21.8773	22.8136	21.1515	22.3901	21.4414
	0.971484	0.727194	A0MZ66;A0MZ66-2;A0MZ66-8;A0MZ66-4;A0MZ66-5;A0MZ66-6;A0MZ66-3	A0MZ66;A0MZ66-2;A0MZ66-8;A0MZ66-4;A0MZ66-5;A0MZ66-6;A0MZ66-3	Shootin-1	KIAA1598	Color2 [A=255, R=169, G=169, B=169]	1	4					1	1	1	1.4	1.4	1.4	71.639	0.0016192	42143000	1	22.1091	22.0699	22.2773	22.3809	21.9457	23.4495	21.1126	21.2344	21.7737	21.7518	21.8831	22.6674
	0.0533892	-0.0777264	A1L170;A1L170-2	A1L170;A1L170-2	Uncharacterized protein C1orf226	C1orf226	Color2 [A=255, R=169, G=169, B=169]	1	4					1	1	1	6.2	6.2	6.2	29.057	3.5036e-12	48691000	2	22.6526	23.0883	22.9441	23.1663	20.6588	22.8999	21.2237	21.8439	21.7375	21.535	20.7159	22.3211
+	1.15984	3.21196	A1L390;A1L390-3;G3V311;A1L390-2;G3V3I3;G3V278;Q9H7P9;C9J7S4;C9JVL3;Q9H7P9-2;E7ESZ3;H7BXC7;Q9H7P9-3	A1L390;A1L390-3;G3V311;A1L390-2	Pleckstrin homology domain-containing family G member 3	PLEKHG3	Color2 [A=255, R=169, G=169, B=169]	1	4					32	32	32	33.9	33.9	33.9	134.41	2.3382e-297	8302200000	145	30.2026	30.1066	30.3343	30.0704	29.9376	30.1725	20.9901	21.7791	21.8882	24.3955	22.7705	27.1273
	0.0392156	-0.117016	P35611;P35611-2;E7EV99;A2A3N8;E7ENY0;P35611-3;Q86XM2;H0Y9H2;H0YFD8;D6RAH3;D6RJE2;H0YG19;D6RF25	P35611;P35611-2;E7EV99;A2A3N8;E7ENY0;P35611-3;Q86XM2;H0Y9H2	Alpha-adducin	ADD1	Color2 [A=255, R=169, G=169, B=169]	1	4					10	10	10	18.6	18.6	18.6	80.954	1.2474e-50	863950000	22	27.3482	27.2235	27.0451	26.0671	26.2275	26.5629	22.1912	20.0843	22.8671	22.6186	21.526	20.6469
	1.55401	-0.917016	Q96IR2;A2RRD8;M0R1K6;M0QZA2;M0R2Z6;M0R2L4;M0R2N3;M0QX96;Q86XN6;Q96SE7;Q76KX8;Q9P2J8;Q9HBT8;Q96H40;Q8WV37;Q9Y2Q1;A6NN14;Q86XU0;O14628;Q96JL9;A6NP11;Q8NB42;Q3MIS6;Q9NV72;Q03938;Q8IYB9;Q8N9Z0;Q15928;Q3SXZ3;A8MT65;Q86YE8;Q8IYX0;Q8TB69;P0CB33;B4DXR9;Q15929;Q9H7R5-2;Q6ZN19-3;Q5FWF6;M0R0Z8;K7ERG6;M0R099;M0R1T0;F8WEN0;C9JUE3;C9J3R7;K7ENX6;M0R1N1;E5RGH0;A6NH61;M0R0I7;M0QYU5;M0R183;M0R079;M0QZ38;M0QX59;M0R…	Q96IR2;A2RRD8;M0R1K6;M0QZA2;M0R2Z6;M0R2L4;M0R2N3;M0QX96;Q86XN6;Q96SE7;Q76KX8;Q9P2J8;Q9HBT8;Q96H40;Q8WV37;Q9Y2Q1;A6NN14;Q86XU0;O14628;Q96JL9;A6NP11;Q8NB42;Q3MIS6;Q9NV72;Q03938;Q8IYB9;Q8N9Z0;Q15928;Q3SXZ3;A8MT65;Q86YE8;Q8IYX0;Q8TB69;P0CB33;B4DXR9;Q15929;Q9H7R5-2;Q6ZN19-3;Q5FWF6;M0R0Z8;K7ERG6;M0R099;M0R1T0;F8WEN0;C9JUE3;C9J3R7;K7ENX6;M0R1N1;E5RGH0;A6NH61;M0R0I7;M0QYU5;M0R183;M0R079;M0QZ38;M0QX59;M0R…	Zinc finger protein 845;Zinc finger protein 320;Zinc finger protein 761;Zinc finger protein 347;Zinc finger protein 534;Zinc finger protein 624;Zinc finger protein 286A;Zinc finger protein 486;Zinc finger protein 480;Zinc finger protein 257;Zinc finger protein 729;Zinc finger protein 677;Zinc finger protein 195;Zinc finger protein 333;Zinc finger protein 716;Zinc finger protein 527;Zinc finger pr…	ZNF845;ZNF320;ZNF761;ZNF347;ZNF534;ZNF624;ZNF286A;ZNF486;ZNF480;ZNF257;ZNF729;ZNF677;ZNF195;ZNF333;ZNF716;ZNF527;ZNF528;ZNF701;ZNF90;ZNF595;ZNF610;ZNF141;ZNF718;ZNF891;ZNF573;ZNF679;ZNF519;ZNF735;ZNF732;ZNF56;ZNF789;ZNF83;ZNF415;ZNF721;ZNF616;ZNF766;ZNF30;ZNF695;ZNF841;ZNF670	Color2 [A=255, R=169, G=169, B=169]	1	4					2	1	1	1.9	1	1	113.13	2.5365e-07	39785000	5	22.6737	22.7059	22.7819	22.197	21.5603	22.4549	22.2632	21.8891	21.5057	20.8215	20.7942	21.2912
	1.19027	-1.73861	A3KMH1;A3KMH1-2;E2QRD0;A3KMH1-3	A3KMH1;A3KMH1-2;E2QRD0;A3KMH1-3	von Willebrand factor A domain-containing protein 8	VWA8	Color2 [A=255, R=169, G=169, B=169]	1	4					3	3	3	1.7	1.7	1.7	214.82	1.3611e-06	35315000	5	21.43	21.2776	21.03	20.8265	21.4525	22.5711	22.5343	23.8612	23.6481	22.684	21.2729	20.8709
	0.140522	-0.238623	A5YKK6;B5MDN3;A5YKK6-2;A5YKK6-3;A5YKK6-4;H3BNB1;H3BR89;H3BMH0;H3BMZ2	A5YKK6;B5MDN3;A5YKK6-2;A5YKK6-3	CCR4-NOT transcription complex subunit 1	CNOT1	Color2 [A=255, R=169, G=169, B=169]	1	4					6	6	6	2.8	2.8	2.8	266.94	3.901e-14	168010000	12	24.2045	24.2603	24.3993	24.1402	23.9491	23.7147	24.4913	22.4764	23.9862	23.1054	23.6925	23.4401
	0.658923	0.570722	A6NEM2;P51610;P51610-2;P51610-3;H7C1C4	A6NEM2;P51610;P51610-2	Host cell factor 1;HCF N-terminal chain 1;HCF N-terminal chain 2;HCF N-terminal chain 3;HCF N-terminal chain 4;HCF N-terminal chain 5;HCF N-terminal chain 6;HCF C-terminal chain 1;HCF C-terminal chain 2;HCF C-terminal chain 3;HCF C-terminal chain 4;HCF C-terminal chain 5;HCF C-terminal chain 6	HCFC1	Color2 [A=255, R=169, G=169, B=169]	1	4					27	27	25	17	17	16.4	213.47	1.4375e-168	3302100000	88	28.677	28.6853	29.0006	28.6034	28.7212	28.5836	27.2487	26.2797	26.1524	26.8055	27.1438	27.4437
	0.0162776	0.0421391	A6NFI3	A6NFI3	Zinc finger protein 316	ZNF316	Color2 [A=255, R=169, G=169, B=169]	1	4					1	1	1	1.7	1.7	1.7	108.44	5.3805e-05	17205000	4	21.5423	21.1076	21.8191	20.8847	20.2366	21.3762	21.9215	21.0073	23.0953	21.0466	23.153	21.9509
	0.418571	0.464921	Q14202;A6NHB5;Q14202-2;A6NHN7;Q14202-3;A6NL54;A6NC58	Q14202;A6NHB5;Q14202-2;A6NHN7	Zinc finger MYM-type protein 3	ZMYM3	Color2 [A=255, R=169, G=169, B=169]	1	4					42	42	41	35.6	35.6	35.6	152.38	0	10052000000	212	30.763	30.7257	30.8281	30.0762	29.8838	29.9715	24.323	25.4137	25.619	25.107	25.9488	25.6947
	0.0918807	-0.0975113	A6NHQ2	A6NHQ2	rRNA/tRNA 2-O-methyltransferase fibrillarin-like protein 1	FBLL1	Color2 [A=255, R=169, G=169, B=169]	1	4					2	1	1	6.6	3.3	3.3	34.675	1.5728e-10	204290000	4	20.1593	21.7779	25.3971	25.3564	25.0997	25.4491	22.2846	21.5293	22.0726	22.2529	22.0763	21.2649
	0.196735	0.343166	A6NHR9;A6NHR9-2;J3KTL8;A6NHR9-3;J3QSH1;J3KTK7;J3KRK8	A6NHR9;A6NHR9-2;J3KTL8	Structural maintenance of chromosomes flexible hinge domain-containing protein 1	SMCHD1	Color2 [A=255, R=169, G=169, B=169]	1	4					60	60	60	40.2	40.2	40.2	226.37	0	8476400000	248	29.3227	29.2397	29.1339	30.0048	29.9546	29.7752	27.6034	29.3393	29.539	29.7051	28.8771	28.9289
	1.06512	0.914737	P63092;A6NI00;Q5JWF2;Q5JWE9;Q5JWD1;H0Y7E8	P63092;A6NI00;Q5JWF2	Guanine nucleotide-binding protein G(s) subunit alpha isoforms short;Guanine nucleotide-binding protein G(s) subunit alpha isoforms XLas	GNAS	Color2 [A=255, R=169, G=169, B=169]	1	4					21	19	1	61.2	57.1	5.1	45.664	1.2948e-173	9799900000	117	30.2182	30.1187	30.1974	29.8463	29.7615	30.0748	28.3948	28.4923	28.6954	29.1565	28.9495	30.2207
	0.117148	0.172778	Q9GZM8;A6NIZ0;J3QT32;Q9GZM8-2;J3QSD2;J3QRZ1;J3KRK9;J3QL85	Q9GZM8;A6NIZ0;J3QT32;Q9GZM8-2;J3QSD2;J3QRZ1	Nuclear distribution protein nudE-like 1	NDEL1	Color2 [A=255, R=169, G=169, B=169]	1	4					6	3	3	16.8	9.9	9.9	38.374	2.4099e-28	94563000	8	23.8712	23.7963	23.6343	23.55	23.6721	23.6331	21.8355	21.8612	20.3909	21.8739	21.1024	21.6296
	0.0957978	0.15067	Q8IY57;Q8IY57-3;Q8IY57-2;J3KNM5;A6NL56	Q8IY57;Q8IY57-3;Q8IY57-2;J3KNM5;A6NL56	YY1-associated factor 2	YAF2	Color2 [A=255, R=169, G=169, B=169]	1	4					1	1	1	15	15	15	19.901	4.6758e-06	10087000	1	20.4553	20.6032	20.4251	20.5658	20.4702	20.1988	21.077	21.866	22.7253	21.55	22.5843	21.9861
	1.47508	-1.35276	Q12888;A6NNK5;F8VY86;Q12888-2;M0R142;H7BZY0;C9JXV0;H7C495;H7C3N7	Q12888;A6NNK5;F8VY86;Q12888-2	Tumor suppressor p53-binding protein 1	TP53BP1	Color2 [A=255, R=169, G=169, B=169]	1	4					15	15	15	10.4	10.4	10.4	213.57	7.2265e-38	539040000	21	20.9919	21.8512	20.5906	21.8184	22.4524	21.0364	26.8763	27.3944	28.0461	26.5782	25.9717	25.7088
	1.41073	-0.708729	Q15906;A6PW55	Q15906;A6PW55	Vacuolar protein sorting-associated protein 72 homolog	VPS72	Color2 [A=255, R=169, G=169, B=169]	1	4					6	6	6	31.3	31.3	31.3	40.594	7.576e-46	764280000	24	25.6036	25.5053	25.6263	25.2663	25.1413	25.5453	27.3957	27.5696	26.9585	26.7131	26.3068	26.7777
	0.0811052	-0.274832	Q8N884;A6PW79;Q8N884-2	Q8N884;A6PW79;Q8N884-2	Cyclic GMP-AMP synthase	MB21D1	Color2 [A=255, R=169, G=169, B=169]	1	4					18	18	18	40	40	40	58.814	7.357e-57	1546300000	51	27.0344	27.2842	27.4304	27.602	27.2871	27.2929	24.6966	27.6563	25.511	24.5682	25.219	27.2521
	0.0466397	-0.0953223	Q9ULV4;A7MAP0;A7MAP1;B4E3S0;H0YHL7;F8W1H8;F8VUX3;F8VSA4;F8VRE9;F8VTT6;F8VVB7;F8VV53;Q6QEF8;Q6QEF8-4;Q6QEF8-3;Q6QEF8-2;J3QLV6;J3KSS5;Q6QEF8-5	Q9ULV4;A7MAP0;A7MAP1;B4E3S0;H0YHL7	Coronin-1C;Coronin	CORO1C	Color2 [A=255, R=169, G=169, B=169]	1	4					36	36	35	67.3	67.3	65.4	53.248	0	26008000000	234	31.6055	31.6559	32.068	31.1987	31.1242	31.3867	29.9137	30.0377	29.8337	30.1257	28.5066	30.8668
	0.0288482	0.0538362	Q9Y6M4;Q9Y6M4-3;A8K040;Q9Y6M4-2;B4DSH2;E7EVD0;H0YBN6	Q9Y6M4;Q9Y6M4-3;A8K040;Q9Y6M4-2;B4DSH2;E7EVD0	Casein kinase I isoform gamma-3	CSNK1G3	Color2 [A=255, R=169, G=169, B=169]	1	4					12	12	4	27.3	27.3	12.3	51.388	3.8151e-49	1679400000	40	28.0173	28.0052	27.7361	27.8446	27.6037	27.8169	22.1021	20.2147	21.0758	21.2518	20.618	21.6843
	1.32612	0.753133	Q96LT9;A8K1C9;H0YEY9;H0YEB8;E9PPV2	Q96LT9;A8K1C9	RNA-binding protein 40	RNPC3	Color2 [A=255, R=169, G=169, B=169]	1	4					15	15	15	37.5	37.5	37.5	58.574	3.1797e-83	1349500000	54	26.8848	26.7571	27.0377	26.9972	26.4982	27.0859	26.5482	26.4022	26.7724	27.1652	27.8054	27.0117
	0.0579289	-0.102949	A8MQ03;B8A4K4	A8MQ03;B8A4K4	UPF0574 protein C9orf169	C9orf169	Color2 [A=255, R=169, G=169, B=169]	1	4					2	2	2	13.2	13.2	13.2	15.313	1.5477e-10	149380000	6	25.0351	24.8097	24.5783	23.7128	23.8911	23.7453	20.3179	22.0576	21.3799	21.7916	20.5931	21.0618
	0.545075	1.07484	P61956;P55854;Q6EEV6;P61956-2;H7BZT4;A8MUA9;B4DUW4;A8MU27	P61956;P55854;Q6EEV6;P61956-2;H7BZT4;A8MUA9;B4DUW4;A8MU27	Small ubiquitin-related modifier 2;Small ubiquitin-related modifier 3;Small ubiquitin-related modifier 4	SUMO2;SUMO3;SUMO4	Color2 [A=255, R=169, G=169, B=169]	1	4					1	1	1	12.6	12.6	12.6	10.871	3.9042e-08	152710000	2	24.2642	24.0906	24.4297	24.1239	24.6222	24.3219	21.5429	20.8468	21.4159	23.8979	22.1401	20.9921
+	1.39146	-2.69082	Q13155;A8MU58;F8W950	Q13155;A8MU58;F8W950	Aminoacyl tRNA synthase complex-interacting multifunctional protein 2	AIMP2	Color2 [A=255, R=169, G=169, B=169]	1	4					2	2	2	6.6	6.6	6.6	35.348	9.6857e-09	89095000	4	21.6451	21.9611	20.9944	21.4821	21.0643	21.2909	22.686	25.6063	24.328	22.0933	21.4449	21.0096
	0.442698	-0.754175	P68366;A8MUB1;C9JDS9;C9JEV8;C9JQ00;C9JJQ8;C9JDL2;C9K0S6;A6NHL2-2;A6NHL2;Q9H853	P68366;A8MUB1	Tubulin alpha-4A chain	TUBA4A	Color2 [A=255, R=169, G=169, B=169]	1	4					13	1	1	37.7	3.3	3.3	49.924	4.0451e-183	45222000	3	22.3493	22.4737	22.778	22.9505	22.2587	22.725	22.8347	22.1245	21.3159	20.5373	22.4777	20.9977
	0.931069	-1.50052	Q6NW34;A8MVI8;Q6NW34-2;E9PFF8	Q6NW34;A8MVI8;Q6NW34-2	Uncharacterized protein C3orf17	C3orf17	Color2 [A=255, R=169, G=169, B=169]	1	4					8	8	8	15.2	15.2	15.2	64.551	1.7183e-41	787320000	29	26.9951	26.4992	26.5546	26.6598	26.805	26.8359	21.6057	23.552	21.7488	21.5582	20.7339	20.1128
	0.304141	0.648015	P07195;C9J7H8;A8MW50;F5H793	P07195;C9J7H8;A8MW50;F5H793	L-lactate dehydrogenase B chain;L-lactate dehydrogenase	LDHB	Color2 [A=255, R=169, G=169, B=169]	1	4					2	2	2	6.9	6.9	6.9	36.638	2.0814e-15	291660000	12	23.1586	23.5473	23.1512	23.2403	21.0687	23.4767	27.7036	26.041	24.9163	26.3111	27.385	26.909
	0.929081	-1.03845	Q99733;A8MXH2;F5HFY4;E9PNW0;E9PJJ2;E9PS34;E9PNJ7;C9J6D1;C9JZI7;E9PKT8;E9PKI2;E9PP22;C9J1B1;H0YCI4	Q99733;A8MXH2;F5HFY4;E9PNW0;E9PJJ2;E9PS34;E9PNJ7;C9J6D1;C9JZI7;E9PKT8	Nucleosome assembly protein 1-like 4	NAP1L4;NAP1L4b	Color2 [A=255, R=169, G=169, B=169]	1	4					5	3	3	14.4	11.5	11.5	42.823	8.6514e-36	299570000	8	25.3445	25.2563	25.2124	25.297	25.2418	25.64	21.9833	22.585	21.1714	20.9572	21.3907	20.2765
	0.155067	-0.179804	P55735;E7ERC8;A8MXL6;P55735-2;B4DXJ1	P55735;E7ERC8;A8MXL6;P55735-2;B4DXJ1	Protein SEC13 homolog	SEC13	Color2 [A=255, R=169, G=169, B=169]	1	4					1	1	1	3.4	3.4	3.4	35.54	2.6909e-05	45164000	3	21.3256	22.6444	20.5127	23.4408	22.5733	23.4171	22.0604	21.1235	21.9607	21.955	20.916	21.7342
	0.145224	0.106636	P43243;A8MXP9;D6REM6;D6R991;B3KM87;H0Y8T4;D6RBK5;D6R8Z5;D6RCM3;D6REK4;D6RB45;D6R9F3;D6RBS2;D6RBI2;D6RE02;D6RAM9;D6RAY2	P43243;A8MXP9;D6REM6;D6R991	Matrin-3	MATR3	Color2 [A=255, R=169, G=169, B=169]	1	4					68	68	38	64.2	64.2	32.9	94.622	0	130540000000	699	34.1367	34.1133	33.8766	33.8857	33.6804	33.831	32.6932	32.5524	32.3912	32.6917	33.0789	32.1862
	0.342276	0.577228	Q9NQ84;J9JIE0;Q9NQ84-2;A8MXZ4	Q9NQ84;J9JIE0;Q9NQ84-2;A8MXZ4	G-protein coupled receptor family C group 5 member C	GPRC5C	Color2 [A=255, R=169, G=169, B=169]	1	4					6	6	6	17	17	17	48.193	1.8527e-72	778760000	23	26.6788	26.6303	26.9968	26.7547	26.4211	26.8195	21.4718	22.4196	21.1958	22.4224	23.2145	21.1821
	0.666269	-1.80474	O14874;Q96G95;A8MY43;H3BTL2;H3BS02;H3BNP3	O14874;Q96G95;A8MY43;H3BTL2;H3BS02	[3-methyl-2-oxobutanoate dehydrogenase [lipoamide]] kinase, mitochondrial	BCKDK	Color2 [A=255, R=169, G=169, B=169]	1	4					5	5	5	16.5	16.5	16.5	46.36	7.7101e-13	109700000	11	21.1034	19.9018	21.5347	21.2257	22.1607	21.9633	23.8864	25.2475	25.426	24.249	20.7945	24.1022
	1.16575	0.779369	Q8IYB3;A9Z1X7;Q8IYB3-2;E9PCT1;M0R088;M0R1E7;M0QXG5;B4DED5	Q8IYB3;A9Z1X7;Q8IYB3-2;E9PCT1;M0R088	Serine/arginine repetitive matrix protein 1	SRRM1	Color2 [A=255, R=169, G=169, B=169]	1	4					13	13	13	16	16	16	102.33	3.021e-66	1429000000	59	26.7273	26.499	26.5355	27.3369	27.119	26.5368	26.7553	27.4634	26.8803	27.7884	28.2158	27.4329
	0.10263	-0.221028	Q9UGU5;B0QXZ8;B0QXZ9	Q9UGU5;B0QXZ8;B0QXZ9	HMG domain-containing protein 4	HMGXB4	Color2 [A=255, R=169, G=169, B=169]	1	4					1	1	1	2.8	2.8	2.8	65.711	1.0412e-05	28875000	5	22.6715	21.3026	21.9705	22.2991	22.6349	22.4183	21.8646	22.2147	20.7564	22.4199	21.5291	20.2236
	0.988482	-2.25392	Q9Y262;Q9Y262-2;J3KN35;B0QY89;B0QY90;H0Y7E6;H7C3A0;C9JHP4;C9K0Q7	Q9Y262;Q9Y262-2;J3KN35;B0QY89;B0QY90	Eukaryotic translation initiation factor 3 subunit L	EIF3L	Color2 [A=255, R=169, G=169, B=169]	1	4					3	3	3	9	9	9	66.726	2.8918e-07	136270000	6	21.7304	21.428	22.3067	21.9251	20.9731	21.572	24.6011	25.5443	25.8676	23.6983	21.1295	24.4234
	1.51193	1.42399	Q9UH17;Q9UH17-3;B0QYD3;Q9UH17-2;P31941;P31941-2	Q9UH17;Q9UH17-3;B0QYD3;Q9UH17-2	DNA dC->dU-editing enzyme APOBEC-3B	APOBEC3B	Color2 [A=255, R=169, G=169, B=169]	1	4					9	9	3	23.6	23.6	9.4	45.924	1.4458e-70	828930000	40	26.5987	26.5595	27.2017	26.5958	26.1062	26.7199	24.0724	23.3074	23.8007	24.6875	24.8754	25.8897
	1.51317	1.60854	Q01844;Q01844-6;B0QYK0;Q01844-3;Q01844-5;Q01844-2;C9JGE3;Q01844-4;F8WC90	Q01844;Q01844-6;B0QYK0;Q01844-3;Q01844-5;Q01844-2;C9JGE3	RNA-binding protein EWS	EWSR1	Color2 [A=255, R=169, G=169, B=169]	1	4					22	22	4	31.2	31.2	10.7	68.477	0	328930000000	433	35.2464	35.4932	35.3914	35.4249	35.1164	35.6847	31.89	31.6268	31.5801	33.715	33.86	32.3476
	1.14592	-1.93523	P63279;H3BQQ9;B0QYN7;H3BPC4;H3BRD1	P63279;H3BQQ9;B0QYN7;H3BPC4	SUMO-conjugating enzyme UBC9	UBE2I	Color2 [A=255, R=169, G=169, B=169]	1	4					3	3	3	20.3	20.3	20.3	18.007	2.646e-06	256420000	9	24.9825	24.8865	24.7243	23.9392	24.0974	25.2322	25.1364	23.3492	24.0826	23.4477	21.5278	21.7871
	0.451941	-0.782188	O43251;O43251-6;O43251-10;B0QYV1;O43251-5;O43251-2;O43251-8;O43251-3;O43251-9;O43251-4;B0QYY4;O43251-7;Q9NWB1;A6NFN3;F8VR27;F8VZY7;B4DF29;J3QRF4;Q9NWB1-3;Q9NWB1-4;Q9NWB1-5;J3KNW3;Q9NWB1-2;B7Z1U7;F8VZG9;B0QYY6;I3L1D4;B0QYY7;J3QQZ2;F8VRS4;F5H0M1	O43251;O43251-6;O43251-10;B0QYV1;O43251-5;O43251-2;O43251-8;O43251-3;O43251-9;O43251-4;B0QYY4;O43251-7;Q9NWB1;A6NFN3;F8VR27;F8VZY7;B4DF29;J3QRF4;Q9NWB1-3;Q9NWB1-4;Q9NWB1-5;J3KNW3;Q9NWB1-2;B7Z1U7;F8VZG9	RNA binding protein fox-1 homolog 2;RNA binding protein fox-1 homolog;RNA binding protein fox-1 homolog 1;RNA binding protein fox-1 homolog 3	RBFOX2;RBM9;RBFOX1;RBFOX3	Color2 [A=255, R=169, G=169, B=169]	1	4					6	6	6	23.1	23.1	23.1	41.373	9.812e-43	623160000	26	25.9684	25.7562	25.7263	25.5814	25.6118	25.6983	26.116	25.5463	25.6715	25.626	25.8117	23.5496
	0.968322	1.39945	Q15326;F5H449;Q5BJG6;Q15326-4;B0QZE2;Q5VUI0;Q15326-2;F6UH50;Q15326-3;J3QKD2;Q15326-5;E7ENI9;B7Z3Z1;E9PE09;E7EV75	Q15326;F5H449;Q5BJG6;Q15326-4;B0QZE2;Q5VUI0;Q15326-2;F6UH50;Q15326-3;J3QKD2;Q15326-5;E7ENI9;B7Z3Z1	Zinc finger MYND domain-containing protein 11	ZMYND11	Color2 [A=255, R=169, G=169, B=169]	1	4					13	13	13	20.9	20.9	20.9	70.962	1.1294e-67	2162200000	55	26.9043	26.952	26.5948	28.3747	28.2317	28.1354	25.7219	26.7582	27.2989	27.9567	28.8658	27.155
	1.25592	-1.92725	P25440;Q658Y7;H0Y6K2;P25440-2;B0S7P1;H0Y799;E9PIQ3;B0V072;B0V073	P25440;Q658Y7;H0Y6K2;P25440-2;B0S7P1;H0Y799;E9PIQ3;B0V072;B0V073	Bromodomain-containing protein 2	BRD2;DKFZp313H139	Color2 [A=255, R=169, G=169, B=169]	1	4					2	2	2	3.9	3.9	3.9	88.06	1.723e-05	27858000	2	22.3428	21.4849	21.0634	20.2432	22.9108	21.5441	23.6599	23.5652	23.3003	20.5901	22.9627	21.191
	0.27803	0.628273	F6QYZ9;F6STL4;F6TXJ3;O95872;B0UZ51;F6UZA3	F6QYZ9;F6STL4;F6TXJ3;O95872;B0UZ51;F6UZA3	G patch domain and ankyrin repeat-containing protein 1	GPANK1	Color2 [A=255, R=169, G=169, B=169]	1	4					3	3	3	27.6	27.6	27.6	16.713	8.896e-07	74395000	4	20.915	22.8008	21.4323	20.7401	21.9783	21.4376	24.4193	21.6268	23.9871	23.447	24.143	24.328
	0.174729	0.287305	Q96KQ7-2;B0UZY3;Q96KQ7;Q96KQ7-3	Q96KQ7-2;B0UZY3;Q96KQ7	Histone-lysine N-methyltransferase EHMT2	EHMT2	Color2 [A=255, R=169, G=169, B=169]	1	4					46	46	2	43.8	43.8	2.6	129.02	0	9978100000	245	30.4816	30.4225	30.4418	30.3014	30.2142	30.174	26.4233	27.7643	27.6945	27.5325	26.8353	28.3763
	0.642216	0.759673	P12956;B1AHC9;B1AHC8;F5H1I8	P12956;B1AHC9;B1AHC8;F5H1I8	X-ray repair cross-complementing protein 6	XRCC6	Color2 [A=255, R=169, G=169, B=169]	1	4					14	14	14	26.3	26.3	26.3	69.842	9.3936e-53	893150000	47	25.4654	25.6886	25.8839	26.5922	26.5479	26.8108	25.8053	26.9962	26.9343	28.0451	27.1618	26.8078
	1.16819	-0.741337	Q9UI95;B1AK44	Q9UI95;B1AK44	Mitotic spindle assembly checkpoint protein MAD2B	MAD2L2	Color2 [A=255, R=169, G=169, B=169]	1	4					1	1	1	6.2	6.2	6.2	24.334	0.0007496	29032000	2	21.6709	23.1363	21.7518	20.8953	21.7049	21.457	23.5605	23.6932	23.0623	23.0831	22.2926	22.7162
	0.292968	0.475592	Q9HAF1;Q9HAF1-2;B1AK64;Q9HAF1-3	Q9HAF1;Q9HAF1-2;B1AK64;Q9HAF1-3	Chromatin modification-related protein MEAF6	MEAF6	Color2 [A=255, R=169, G=169, B=169]	1	4					5	5	5	16.8	16.8	16.8	21.635	1.8562e-15	705740000	19	26.5433	26.4854	26.4203	25.7926	25.6236	26.1978	24.6942	25.5138	26.1562	25.7509	26.8773	25.1628
	0.794816	0.637237	Q9Y483;Q9Y483-2;Q9Y483-3;B1AKT6	Q9Y483;Q9Y483-2;Q9Y483-3;B1AKT6	Metal-response element-binding transcription factor 2	MTF2	Color2 [A=255, R=169, G=169, B=169]	1	4					3	3	3	6.1	6.1	6.1	67.105	7.0724e-19	226820000	7	21.2086	20.9772	20.8204	25.9163	24.5915	24.9493	23.5393	24.3372	23.4312	23.9353	24.6482	24.6359
+	2.14765	-2.76503	P50993;B1AKY9	P50993;B1AKY9	Sodium/potassium-transporting ATPase subunit alpha-2	ATP1A2	Color2 [A=255, R=169, G=169, B=169]	1	4					1	1	1	0.9	0.9	0.9	112.26	0.00097228	236350000	3	21.7606	20.9935	22.221	21.3559	21.1464	21.9154	25.828	26.7623	26.6987	24.5728	23.2298	23.1913
	0.477329	0.672798	Q8IX21;B1AL16;Q8IX21-2	Q8IX21;B1AL16;Q8IX21-2	Protein FAM178A	FAM178A	Color2 [A=255, R=169, G=169, B=169]	1	4					2	2	2	2.1	2.1	2.1	131.87	2.0377e-14	66136000	2	22.6828	22.558	22.448	23.7089	22.9524	23.0189	21.0485	20.48	21.7764	21.5989	22.6852	21.0391
	0.48039	-0.582869	Q9Y3B2;B1AMU3;B1AMU7;B1AMU4	Q9Y3B2;B1AMU3;B1AMU7;B1AMU4	Exosome complex component CSL4	EXOSC1	Color2 [A=255, R=169, G=169, B=169]	1	4					4	4	4	29.2	29.2	29.2	21.452	2.4967e-13	370540000	11	20.8754	21.2709	21.6937	21.6148	20.7429	22.0583	25.8303	26.9753	27.3094	26.2889	25.5795	26.498
	0.653665	1.08417	Q12933;B1AMY1;B1AMX7;B1AMX8;B1AMX9;Q12933-4;Q12933-3;Q12933-2	Q12933;B1AMY1;B1AMX7;B1AMX8;B1AMX9;Q12933-4;Q12933-3;Q12933-2	TNF receptor-associated factor 2	TRAF2	Color2 [A=255, R=169, G=169, B=169]	1	4					1	1	1	4	4	4	55.859	1.1137e-05	10652000	2	21.3862	21.5932	21.2932	20.2683	21.7362	21.6038	22.1855	21.5612	19.8653	22.655	22.4876	21.7219
	0.046037	-0.116988	P08174;P08174-2;H3BLV0;Q14UF5;E9PSH2;Q14UF4;Q14UF6;B1AP13;B1AP15;H7BY55	P08174;P08174-2;H3BLV0;Q14UF5;E9PSH2;Q14UF4;Q14UF6;B1AP13;B1AP15	Complement decay-accelerating factor	CD55	Color2 [A=255, R=169, G=169, B=169]	1	4					4	4	4	10	10	10	41.4	6.8387e-12	243870000	6	26.2692	25.7323	24.8365	24.2267	23.6433	24.0668	22.998	22.6341	20.4999	21.3996	22.6766	21.705
	0.0551971	0.088213	P22694;P22694-2;B1APF6;B1APF7;B1APG1;B1APG0;B1APG2;B1APF8;B1APF9;P22694-8;B1APG3;P22694-4;P22694-3;P22694-5;P22694-7;P22694-6;C9JK39;P22694-9	P22694;P22694-2;B1APF6;B1APF7;B1APG1;B1APG0;B1APG2;B1APF8;B1APF9;P22694-8;B1APG3;P22694-4;P22694-3;P22694-5;P22694-7;P22694-6;C9JK39;P22694-9	cAMP-dependent protein kinase catalytic subunit beta	PRKACB	Color2 [A=255, R=169, G=169, B=169]	1	4					1	1	1	3.4	3.4	3.4	40.622	6.253e-08	16114000	3	20.877	21.0401	21.3638	21.2445	21.1836	21.0702	20.8549	22.3726	21.8045	22.002	22.1786	21.1161
	0.706798	0.470789	Q6ZN30;H0Y6W5;Q6ZN30-2;F5H586;B1APH0;H0Y4J1	Q6ZN30;H0Y6W5;Q6ZN30-2;F5H586;B1APH0	Zinc finger protein basonuclin-2	BNC2	Color2 [A=255, R=169, G=169, B=169]	1	4					4	4	4	4	4	4	122.33	5.0788e-21	617000000	11	26.7403	26.2649	26.508	25.7946	26.0117	25.8595	23.7572	23.7541	23.1263	24.451	23.8609	23.7381
	0.0696326	-0.175917	Q5PSV4;H0YHD0;B2RD65	Q5PSV4;H0YHD0;B2RD65	Breast cancer metastasis-suppressor 1-like protein	BRMS1L	Color2 [A=255, R=169, G=169, B=169]	1	4					1	1	1	8	8	8	37.629	1.9365e-21	30414000	6	22.597	22.4813	22.0103	21.549	21.9787	21.5823	22.8706	21.4087	20.5452	22.5418	20.6883	21.0667
	0.873327	-0.768634	P55209;F8VY35;B3KNT8;F8W0J6;F5H4R6;H0YIV4;H0YHC3;F8W118;F8VV59;B7Z9C2;H0YH88;F8W020;F8VUX1;B3KV44;F5H1X5;F8VXI6;F8VRJ2;F8VVB5;F8VUC3;B7Z4K9	P55209;F8VY35;B3KNT8;F8W0J6;F5H4R6;H0YIV4;H0YHC3;F8W118;F8VV59;B7Z9C2;H0YH88;F8W020;F8VUX1;B3KV44;F5H1X5;F8VXI6;F8VRJ2;F8VVB5	Nucleosome assembly protein 1-like 1	NAP1L1	Color2 [A=255, R=169, G=169, B=169]	1	4					11	11	2	30.4	30.4	9.2	45.374	0	4063600000	86	29.0144	28.6633	28.677	29.1655	29.0409	29.317	25.3858	26.2672	26.4422	25.5379	24.7703	25.481
	0.250587	-0.343946	Q8IXK0;Q8IXK0-2;B3KPJ4;Q8IXK0-4;Q8IXK0-5;Q8IXK0-3;C9J3D2	Q8IXK0;Q8IXK0-2;B3KPJ4;Q8IXK0-4;Q8IXK0-5;Q8IXK0-3;C9J3D2	Polyhomeotic-like protein 2	PHC2	Color2 [A=255, R=169, G=169, B=169]	1	4					8	8	8	10.1	10.1	10.1	90.712	5.7417e-66	671630000	25	25.7535	25.2169	25.0388	26.409	26.5541	26.2343	24.7244	26.5397	25.5181	25.2662	25.4861	24.998
	0.0555914	-0.145446	Q9NQC1-3;Q9NQC1-2;Q9NQC1;D3DQA3;G3XAA4;B3KPL2;C9J929;B5MBX1	Q9NQC1-3;Q9NQC1-2;Q9NQC1;D3DQA3;G3XAA4;B3KPL2;C9J929;B5MBX1	Protein Jade-2	PHF15	Color2 [A=255, R=169, G=169, B=169]	1	4					2	2	2	4.1	4.1	4.1	63.465	0.00082489	1130500000	3	27.5443	27.1523	28.1042	26.8978	26.7878	26.8478	20.9557	21.6658	21.7553	20.8153	20.1245	23.0008
	1.4576	-1.15702	O15372;E5RHC7;E5RH59;E5RFW7;E5RFH0;E5RGU4;B3KS98	O15372;E5RHC7;E5RH59;E5RFW7;E5RFH0;E5RGU4;B3KS98	Eukaryotic translation initiation factor 3 subunit H	EIF3H;EIF3S3	Color2 [A=255, R=169, G=169, B=169]	1	4					2	2	2	6	6	6	39.93	1.9784e-08	63649000	4	22.512	22.1469	21.4003	20.2372	20.6931	22.9585	23.8023	25.01	24.6324	23.1765	23.4952	23.302
+	2.81911	-2.07928	O00303;B3KSH1;B4DEW9;H0YDT6;E9PQV8	O00303;B3KSH1;B4DEW9	Eukaryotic translation initiation factor 3 subunit F	EIF3F	Color2 [A=255, R=169, G=169, B=169]	1	4					7	7	7	28.3	28.3	28.3	37.563	1.7158e-20	208470000	14	20.4408	22.2527	21.8655	22.1629	23.0206	20.3001	25.8322	26.1846	26.5491	24.4463	24.0049	23.877
	1.14105	-1.94967	P49959;F8W7U8;B3KTC7;P49959-2;F5GXT0	P49959;F8W7U8;B3KTC7;P49959-2	Double-strand break repair protein MRE11A	MRE11A	Color2 [A=255, R=169, G=169, B=169]	1	4					11	11	11	17.7	17.7	17.7	80.592	1.1044e-26	757480000	17	23.0483	22.0308	21.761	21.4672	21.7268	20.3606	24.876	26.5399	26.3994	24.6374	22.7869	24.542
	0.442552	0.30562	Q9UBU8;H0YMJ0;Q9UBU8-2;B3KTM8;H0YLJ3;H0YNE0;H0YMT8;H0YM21;Q9UBU8-3;H0YLV1	Q9UBU8;H0YMJ0;Q9UBU8-2;B3KTM8;H0YLJ3;H0YNE0	Mortality factor 4-like protein 1	MORF4L1	Color2 [A=255, R=169, G=169, B=169]	1	4					5	5	5	19.9	19.9	19.9	41.473	2.3671e-21	277930000	20	24.1914	24.4369	25.0117	24.6419	24.9669	25.1788	23.8873	24.8942	24.3673	24.6006	24.7983	24.6667
	0.167471	-0.337411	Q8WYA6;Q8WYA6-3;Q8WYA6-2;B4DE16	Q8WYA6;Q8WYA6-3;Q8WYA6-2;B4DE16	Beta-catenin-like protein 1	CTNNBL1	Color2 [A=255, R=169, G=169, B=169]	1	4					3	3	3	5.5	5.5	5.5	65.173	8.2608e-09	52068000	4	22.3149	22.5108	22.7159	23.1153	22.9004	23.21	22.2154	19.8529	21.2936	21.3573	20.7569	20.2355
	0.0373693	0.106004	P48651;B4DE85;Q9BUQ5	P48651;B4DE85;Q9BUQ5	Phosphatidylserine synthase 1	PTDSS1	Color2 [A=255, R=169, G=169, B=169]	1	4					2	2	2	5.7	5.7	5.7	55.527	3.8993e-17	102170000	12	23.8312	23.7754	23.8447	23.8552	23.5628	23.8854	20.5722	21.4997	22.1573	20.8221	23.1969	20.5283
	0.283095	0.801483	P43003;B4DF14;P43003-2	P43003;B4DF14;P43003-2	Excitatory amino acid transporter 1	SLC1A3	Color2 [A=255, R=169, G=169, B=169]	1	4					1	1	1	2.2	2.2	2.2	59.572	0.00061688	6224500	2	21.5447	21.1534	21.5827	20.7735	20.5022	20.6224	19.1566	22.9871	20.9861	21.2866	22.1023	22.1453
+	2.40154	-2.64434	P46459;B4DFA2;I3L0N3	P46459;B4DFA2;I3L0N3	Vesicle-fusing ATPase	NSF	Color2 [A=255, R=169, G=169, B=169]	1	4					2	2	2	3.2	3.2	3.2	82.593	0.00061205	22453000	3	20.4683	21.7956	21.5322	23.2353	21.4633	21.0195	23.8954	23.2763	23.225	20.0652	21.3464	21.0521
	0.429712	-0.991416	Q9BSI4;Q9BSI4-2;B4DFJ1;H0YMN3;H0YLC9;Q9BSI4-3;H0YL20;Q86TZ8;H0YKA6;H0YKG7	Q9BSI4;Q9BSI4-2;B4DFJ1;H0YMN3;H0YLC9;Q9BSI4-3;H0YL20	TERF1-interacting nuclear factor 2	TINF2	Color2 [A=255, R=169, G=169, B=169]	1	4					3	3	3	7.1	7.1	7.1	50.023	3.9406e-07	65386000	5	21.4856	21.0017	20.7616	21.4286	22.1007	20.3172	24.7049	24.4981	24.5387	21.6446	24.8295	24.2933
	0.553282	-1.27558	Q9NP97;Q8TF09;B4DFR2;H3BNG9;H3BPA0;Q9NP97-2;Q7Z4M1;H3BQI1;B1AKR6	Q9NP97;Q8TF09;B4DFR2;H3BNG9;H3BPA0;Q9NP97-2;Q7Z4M1;H3BQI1;B1AKR6	Dynein light chain roadblock-type 1;Dynein light chain roadblock-type 2	DYNLRB1;DYNLRB2	Color2 [A=255, R=169, G=169, B=169]	1	4					2	2	2	26	26	26	10.921	4.0363e-08	79547000	6	23.2713	20.1256	22.4817	21.8102	23.6343	22.2524	24.8763	24.5091	24.8024	24.0513	21.4748	24.835
	0.198383	0.372862	Q16531;B4DG00;F8WF81;F5GZ34;F5H0Y5;F5GY55	Q16531;B4DG00;F8WF81;F5GZ34	DNA damage-binding protein 1	DDB1	Color2 [A=255, R=169, G=169, B=169]	1	4					3	3	3	5.2	5.2	5.2	126.97	4.8695e-19	118870000	6	23.2999	23.0717	23.4301	24.6996	24.1826	24.4114	20.8565	19.9563	22.2764	21.2305	21.911	21.0664
	0.361507	-0.661722	P27824;B4E2T8;B4DGP8	P27824;B4E2T8;B4DGP8	Calnexin	CANX	Color2 [A=255, R=169, G=169, B=169]	1	4					2	2	2	2.5	2.5	2.5	67.567	3.0487e-12	90756000	8	22.0207	22.08	21.7067	22.4525	21.7622	22.1273	22.9631	20.5175	21.2195	21.3645	20.6067	20.7437
	0.0759391	0.199584	P35222;B4DGU4	P35222;B4DGU4	Catenin beta-1	CTNNB1	Color2 [A=255, R=169, G=169, B=169]	1	4					5	2	2	6.3	3.1	3.1	85.496	2.7718e-17	51506000	2	22.7509	22.8222	22.7635	22.9057	22.7763	23.1074	23.4154	20.8416	20.6537	21.4807	22.3078	21.721
	0.0704244	-0.191596	Q96DH6;Q96DH6-2;J3QKT5;J3KTC1;B4DHE8	Q96DH6;Q96DH6-2;J3QKT5;J3KTC1;B4DHE8	RNA-binding protein Musashi homolog 2	MSI2	Color2 [A=255, R=169, G=169, B=169]	1	4					1	1	1	8.2	8.2	8.2	35.196	2.2979e-06	49156000	1	22.6974	22.6627	22.793	23.0333	22.6685	22.5283	21.3297	23.9089	21.5772	22.2894	22.7886	21.1629
	0.120176	-0.126755	Q08495;Q08495-2;Q08495-3;B4DI75;E5RJ06;E5RJ56;E5RIE7;E5RGQ7;E5RJC0;E5RFK4;E5RIG5;E5RGQ0	Q08495;Q08495-2;Q08495-3;B4DI75;E5RJ06;E5RJ56;E5RIE7	Dematin	DMTN	Color2 [A=255, R=169, G=169, B=169]	1	4					3	3	3	7.9	7.9	7.9	45.514	4.0209e-13	164320000	9	25.0181	24.8031	24.9845	23.5051	23.8437	24.4066	21.7936	22.4078	21.7459	21.897	22.3885	21.2817
	0.0499798	0.104073	Q96SY0;Q96SY0-4;Q96SY0-3;H3BRY6;B4DVT3;B4DJL6;H3BN95;H3BP17;H3BMK7	Q96SY0;Q96SY0-4;Q96SY0-3;H3BRY6;B4DVT3;B4DJL6	von Willebrand factor A domain-containing protein 9	VWA9	Color2 [A=255, R=169, G=169, B=169]	1	4					12	12	12	42.1	42.1	42.1	57.47	2.5049e-212	1115300000	56	27.28	27.1668	27.3436	27.175	27.2564	27.2464	22.7407	22.4995	21.5216	21.5193	23.5447	22.0101
	1.04684	0.938282	P62318;B4DJP7;H3BT13	P62318;B4DJP7;H3BT13	Small nuclear ribonucleoprotein Sm D3	SNRPD3	Color2 [A=255, R=169, G=169, B=169]	1	4					10	10	10	64.3	64.3	64.3	13.916	7.4563e-91	16914000000	96	29.8123	29.921	30.198	29.989	29.8068	30.0576	31.2171	30.1756	30.2083	31.9522	31.3227	31.1409
	0.0376029	-0.0826289	Q13610;B4DJV5;J3KN15	Q13610;B4DJV5;J3KN15	Periodic tryptophan protein 1 homolog	PWP1	Color2 [A=255, R=169, G=169, B=169]	1	4					4	4	4	8	8	8	55.827	4.7214e-09	312660000	8	24.7818	24.783	24.6943	25.3787	25.2683	24.9728	24.3993	26.4182	24.8506	25.7734	24.3308	25.316
	0.259013	0.206702	P45880;B4DKM5;P45880-2;P45880-1;Q5JSD2;Q5JSD1	P45880;B4DKM5;P45880-2;P45880-1	Voltage-dependent anion-selective channel protein 2	VDAC2	Color2 [A=255, R=169, G=169, B=169]	1	4					3	3	3	13.6	13.6	13.6	31.566	7.8597e-07	98430000	5	21.2474	21.5101	21.9738	21.437	21.774	20.1031	24.0696	24.6727	25.1451	24.9614	24.7923	24.7537
	0.0174044	0.0379066	O95235;B4DL79	O95235;B4DL79	Kinesin-like protein KIF20A	KIF20A	Color2 [A=255, R=169, G=169, B=169]	1	4					8	8	8	11.9	11.9	11.9	100.28	1.8749e-21	166150000	10	21.2353	20.6636	22.1187	23.3298	20.5783	21.6682	24.7589	25.9504	25.5657	26.6386	25.2788	24.4713
	0.0521657	-0.0699781	Q9BW27;B4DMQ3;J3KT10;J3KS87;J3KSH3;J3KRC0;F5H0W7;J3QL54	Q9BW27;B4DMQ3;J3KT10;J3KS87;J3KSH3;J3KRC0;F5H0W7;J3QL54	Nuclear pore complex protein Nup85	NUP85	Color2 [A=255, R=169, G=169, B=169]	1	4					2	2	2	3.2	3.2	3.2	75.019	7.1863e-05	107240000	4	22.483	20.4063	20.6297	22.8875	21.1326	22.9922	25.3019	24.245	25.7105	24.7606	25.0089	25.2779
	0.370949	0.501168	O75190;E9PH18;B4DN73	O75190;E9PH18;B4DN73	DnaJ homolog subfamily B member 6	DNAJB6	Color2 [A=255, R=169, G=169, B=169]	1	4					1	1	1	4.6	4.6	4.6	36.087	5.041e-09	70678000	4	23.6529	23.3749	23.6441	23.0827	22.8986	22.9334	20.4139	21.4924	21.8739	21.8139	22.3548	21.115
	0.171884	0.176517	Q9Y3F4;B4DNJ6	Q9Y3F4;B4DNJ6	Serine-threonine kinase receptor-associated protein	STRAP	Color2 [A=255, R=169, G=169, B=169]	1	4					3	3	3	12	12	12	38.438	8.0722e-24	197410000	8	25.2967	25.122	25.2619	24.1796	24.1908	24.2666	21.9534	22.2718	21.1009	22.0121	22.211	21.6325
	0.82846	1.28008	O94842;B4DPY8;O15405;O15405-2;O94900;B4DQV8;Q96NM4-3;G3XAC7;Q96NM4-2;Q96NM4;C9J919;C9JNL1	O94842;B4DPY8	TOX high mobility group box family member 4	TOX4	Color2 [A=255, R=169, G=169, B=169]	1	4					20	20	20	39.9	39.9	39.9	66.194	0	20344000000	228	30.701	30.7159	30.727	30.5657	30.9995	30.6903	31.6882	30.2568	30.5529	31.0056	32.8872	32.4453
	0.430305	-0.413195	P61619;B4DR61;P61619-3	P61619;B4DR61;P61619-3	Protein transport protein Sec61 subunit alpha isoform 1	SEC61A1	Color2 [A=255, R=169, G=169, B=169]	1	4					2	2	2	6.5	6.5	6.5	52.264	4.726e-07	136740000	8	23.9475	23.815	24.0017	24.3972	24.3858	24.3512	22.1699	21.712	22.398	22.3589	21.5364	21.145
	2.12916	-1.27377	Q02809;B4DR87;Q5JXB9;Q5JXB7;Q5JXB8	Q02809;B4DR87	Procollagen-lysine,2-oxoglutarate 5-dioxygenase 1	PLOD1	Color2 [A=255, R=169, G=169, B=169]	1	4					8	8	8	12.4	12.4	12.4	83.549	1.438e-22	393540000	19	25.7428	25.7071	25.6674	25.0425	24.3803	24.3293	24.849	25.2857	25.6311	24.2127	23.8759	23.8559
	0.324431	0.556126	O43422;B4DS64	O43422;B4DS64	52 kDa repressor of the inhibitor of the protein kinase	PRKRIR	Color2 [A=255, R=169, G=169, B=169]	1	4					2	2	2	2.5	2.5	2.5	87.703	0.00034055	24218000	4	22.1923	21.6874	22.0726	21.5029	21.1986	21.6917	21.2934	21.5858	21.0592	23.2094	20.9345	21.4628
	0.0930703	0.143027	B4DSM5;G3XAG1;Q96ME7;Q86XK6;B4E0X7	B4DSM5;G3XAG1;Q96ME7;Q86XK6	Zinc finger protein 512	ZNF512	Color2 [A=255, R=169, G=169, B=169]	1	4					8	8	8	21.2	21.2	21.2	61.354	7.5682e-54	1079300000	32	26.4099	26.468	26.2229	26.6815	26.5928	26.4215	25.8153	27.0801	27.3603	26.3858	26.9759	27.3231
	0.278272	1.22842	O43463;B4DST0	O43463;B4DST0	Histone-lysine N-methyltransferase SUV39H1	SUV39H1	Color2 [A=255, R=169, G=169, B=169]	1	4					5	5	5	12.4	12.4	12.4	47.907	1.1637e-26	248010000	11	23.8211	23.9909	24.0987	24.2927	24.2711	24.3146	20.2415	24.9063	24.504	25.4083	22.5251	25.4037
+	1.50107	2.17424	Q96AE4;B4DT31;Q96AE4-2;E9PEB5;C9JSZ1	Q96AE4;B4DT31;Q96AE4-2;E9PEB5	Far upstream element-binding protein 1	FUBP1	Color2 [A=255, R=169, G=169, B=169]	1	4					12	6	6	18.5	11.8	11.8	67.56	2.7019e-40	835120000	25	25.8742	26.0053	26.1618	25.7707	26.0533	26.0508	23.6795	25.0241	25.1125	26.5536	26.0777	27.7076
	1.38925	1.63769	Q92785;B4DT58;J3KMZ8;E9PN04	Q92785;B4DT58;J3KMZ8	Zinc finger protein ubi-d4	DPF2	Color2 [A=255, R=169, G=169, B=169]	1	4					5	5	5	19.4	19.4	19.4	44.155	6.106e-45	615040000	26	25.5689	25.6439	25.8405	24.8285	24.9541	25.2746	26.2516	24.5582	25.7182	27.3403	26.6906	27.4102
	0.896626	-1.06344	O75586;G3V4A5;B4DU17	O75586;G3V4A5;B4DU17	Mediator of RNA polymerase II transcription subunit 6	MED6	Color2 [A=255, R=169, G=169, B=169]	1	4					2	2	2	8.1	8.1	8.1	28.424	0.00048438	22685000	4	19.8088	21.9371	21.2099	22.7864	21.5442	22.1663	23.2402	22.5144	23.2049	21.9064	22.7975	21.0653
	1.11061	-1.77707	H3BQM0;B4DV38;Q8NDF8;Q8NDF8-3;E9PC61;Q8NDF8-2	H3BQM0;B4DV38;Q8NDF8;Q8NDF8-3;E9PC61	PAP-associated domain-containing protein 5	PAPD5	Color2 [A=255, R=169, G=169, B=169]	1	4					4	4	4	9.7	9.7	9.7	64.693	2.0604e-08	83678000	5	22.903	21.1948	22.5043	21.9169	22.6677	22.2212	24.7786	25.0367	24.7491	24.5691	22.2591	22.405
	1.17238	0.83382	Q15717;B4DVB8;M0QZR9;M0R055;Q12926;P26378;B1AM48;Q12926-2;P26378-4;P26378-2;P26378-5;B1APY9;P26378-3;B1APY8;B1AM49	Q15717;B4DVB8	ELAV-like protein 1	ELAVL1	Color2 [A=255, R=169, G=169, B=169]	1	4					16	16	16	47.2	47.2	47.2	36.091	3.881e-62	4039300000	87	25.5574	23.7411	25.1498	25.0784	24.9969	25.9862	30.6226	29.5356	30.0377	30.7067	30.8871	31.1036
	0.993016	-0.938132	O15371;B4DVY1;B0QYA5;B0QYA4;B0QYA3;B0QYA6;B0QYA7;B0QYA8	O15371;B4DVY1;B0QYA5	Eukaryotic translation initiation factor 3 subunit D	EIF3D	Color2 [A=255, R=169, G=169, B=169]	1	4					8	8	8	16.1	16.1	16.1	63.972	9.2743e-22	1373500000	24	27.5461	27.4629	27.9019	26.8081	27.1903	27.1416	25.867	26.3414	27.2551	25.5053	25.8711	25.2727
	1.29006	-2.32812	P47897;B4DWJ2;H7C0R3	P47897;B4DWJ2;H7C0R3	Glutamine--tRNA ligase	QARS	Color2 [A=255, R=169, G=169, B=169]	1	4					4	4	4	6.3	6.3	6.3	87.798	1.0087e-07	74802000	5	21.1974	23.7298	20.9532	20.998	22.2518	21.1668	24.5135	25.2173	24.4584	24.0185	21.5067	21.6796
	0.0394516	-0.0792402	Q13227;I3L4X7;B4DXA1;I3L3Y9	Q13227;I3L4X7;B4DXA1;I3L3Y9	G protein pathway suppressor 2	GPS2	Color2 [A=255, R=169, G=169, B=169]	1	4					1	1	1	3.4	3.4	3.4	36.688	2.3444e-05	88155000	5	23.9733	23.8055	23.5271	23.4145	23.4233	23.3818	21.0899	20.5084	22.6705	20.9968	21.752	21.2823
	0.654607	-1.21927	Q8TED0;B4DXK8;B4DU75;H0Y8P4;D6RF65	Q8TED0;B4DXK8;B4DU75;H0Y8P4	U3 small nucleolar RNA-associated protein 15 homolog	UTP15	Color2 [A=255, R=169, G=169, B=169]	1	4					6	6	6	19.7	19.7	19.7	58.414	1.2518e-47	250160000	17	24.9632	24.9116	24.9863	25.2825	24.9887	25.2601	20.6385	22.9273	23.0813	20.7991	20.6155	21.5747
	0.0541726	-0.0300662	B4DY08;P07910-2;G3V4W0;P07910-4;P07910-3;G3V2D6;G3V5V7	B4DY08;P07910-2;G3V4W0;P07910-4;P07910-3;G3V2D6	Heterogeneous nuclear ribonucleoproteins C1/C2	HNRNPC	Color2 [A=255, R=169, G=169, B=169]	1	4					42	42	1	74.7	74.7	3.1	31.971	0	162410000000	566	34.2921	34.3463	34.2519	34.3693	34.1793	34.2628	33.7137	33.4015	33.507	33.6711	33.6858	33.1749
	0.369311	1.22947	Q9NP64;Q9NP64-2;B4DY38;E7EPF0	Q9NP64;Q9NP64-2;B4DY38;E7EPF0	Nucleolar protein of 40 kDa	ZCCHC17	Color2 [A=255, R=169, G=169, B=169]	1	4					4	4	4	26.1	26.1	26.1	27.569	3.0981e-14	603730000	16	26.089	25.8148	26.5638	26.1601	26.25	26.1203	24.8909	20.9711	23.3337	25.0766	25.1148	22.6928
	0.372742	0.421719	Q8NFH5;C9IYQ7;F8WCF5;F8WEL4;B4DYB4;C9JWU7;C9JIY9	Q8NFH5;C9IYQ7;F8WCF5;F8WEL4;B4DYB4;C9JWU7;C9JIY9	Nucleoporin NUP53	NUP35	Color2 [A=255, R=169, G=169, B=169]	1	4					2	2	2	9.8	9.8	9.8	34.773	6.277e-05	37324000	3	20.8878	20.9972	22.4141	22.5535	21.6242	22.1579	23.2112	22.9418	23.5339	24.2034	22.7768	23.9718
	0.112815	0.155905	Q14494;J3QKY3;B4DYE1;F5H1B7;Q14494-2;J9JIE5	Q14494;J3QKY3;B4DYE1;F5H1B7;Q14494-2;J9JIE5	Nuclear factor erythroid 2-related factor 1	NFE2L1	Color2 [A=255, R=169, G=169, B=169]	1	4					1	1	1	1.9	1.9	1.9	84.703	0.00015891	14281000	3	20.7906	20.8867	21.407	20.9374	20.7835	20.9131	21.6605	21.3845	21.7087	22.3643	20.7722	22.0848
	0.475448	1.73368	P11234;Q6ZS74;B4E040;C9J6B1;C9JQB3	P11234;Q6ZS74;B4E040	Ras-related protein Ral-B	RALB	Color2 [A=255, R=169, G=169, B=169]	1	4					3	3	1	10.2	10.2	4.4	23.408	6.2244e-11	169430000	10	23.8165	24.2819	23.8732	24.0379	24.0976	23.6562	21.3386	21.9355	21.3453	20.9548	22.6008	26.2648
+	3.16939	-2.83631	Q8IWS0;B4E0G4;E9PC97;Q5JRC6;Q8IWS0-2	Q8IWS0;B4E0G4;E9PC97;Q5JRC6;Q8IWS0-2	PHD finger protein 6	PHF6	Color2 [A=255, R=169, G=169, B=169]	1	4					18	18	18	41.9	41.9	41.9	41.29	2.1476e-55	3576700000	66	27.7791	27.7447	27.4501	28.3533	28.1305	28.0057	29.1113	29.1699	28.6218	26.6146	25.8973	25.8822
	0.172414	0.472008	Q96II8;Q96II8-3;B4E0T7;Q96II8-2;F5H3V2;E9PD99;H7C0J8	Q96II8;Q96II8-3;B4E0T7;Q96II8-2;F5H3V2;E9PD99	Leucine-rich repeat and calponin homology domain-containing protein 3	LRCH3	Color2 [A=255, R=169, G=169, B=169]	1	4					4	4	4	6.2	6.2	6.2	86.082	1.4452e-11	142870000	9	23.6752	24.1395	23.9097	24.2945	23.4269	24.1749	20.0001	21.9852	23.1909	21.3056	22.8103	22.4763
	0.529075	-0.596333	P84103;B4E241	P84103;B4E241	Serine/arginine-rich splicing factor 3	SRSF3;SFRS3	Color2 [A=255, R=169, G=169, B=169]	1	4					19	19	18	59.1	59.1	59.1	19.329	4.5322e-227	102560000000	250	33.2239	33.385	32.9994	33.5808	33.7473	33.412	34.1412	34.1668	33.5594	33.8716	33.7546	32.4523
	0.392148	0.628146	O95084;B4E2J3	O95084;B4E2J3	Serine protease 23	PRSS23	Color2 [A=255, R=169, G=169, B=169]	1	4					3	3	3	13.1	13.1	13.1	43.001	5.6545e-08	44261000	3	21.8908	20.4755	19.983	21.3311	21.9246	21.739	21.3752	23.1357	23.5424	23.1673	23.2175	23.553
+	1.61969	2.82557	P27105;B4E2V5;P27105-2	P27105;B4E2V5	Erythrocyte band 7 integral membrane protein	STOM	Color2 [A=255, R=169, G=169, B=169]	1	4					16	16	16	57.6	57.6	57.6	31.73	4.7882e-285	14357000000	145	30.5209	30.6759	31.127	31.1211	30.3319	31.1683	23.3299	23.4262	25.0369	26.8119	25.7344	27.7234
	0.9456	-2.13078	P55084;B4E2W0;B5MD38;F5GZQ3;C9JEY0;C9JE81;C9K0M0	P55084;B4E2W0;B5MD38;F5GZQ3	Trifunctional enzyme subunit beta, mitochondrial;3-ketoacyl-CoA thiolase	HADHB	Color2 [A=255, R=169, G=169, B=169]	1	4					11	11	11	29.1	29.1	29.1	51.294	7.5952e-81	1808100000	42	26.2913	28.0808	27.4022	27.3135	28.9331	27.4375	23.0929	24.0996	26.3106	23.0342	22.5807	21.4958
+	1.28291	-2.97166	Q9Y285;K7EK06;K7ER16;B4E363;K7ER00	Q9Y285;K7EK06;K7ER16;B4E363;K7ER00	Phenylalanine--tRNA ligase alpha subunit	FARSA	Color2 [A=255, R=169, G=169, B=169]	1	4					2	2	2	4.9	4.9	4.9	57.563	1.532e-09	55544000	6	22.0322	22.0301	22.1202	21.4077	20.8815	21.5539	24.7945	25.0848	21.7552	21.0272	20.4891	21.2031
	0.0458773	-0.0861899	Q96FF9;H0YCL8;B5MBX0	Q96FF9;H0YCL8;B5MBX0	Sororin	CDCA5	Color2 [A=255, R=169, G=169, B=169]	1	4					1	1	1	6	6	6	27.6	0.00015674	67682000	3	21.5971	20.7025	21.3501	21.4486	21.2214	22.9814	23.2961	23.5853	25.3118	24.2361	23.8315	23.867
	1.50464	-1.30268	Q86YP4;Q86YP4-2;B5MC40;B4DKZ7;H7C3H1;F5H7D9;C9JVY3;C9JMI3;C9JGN4;C9JHD7;C9JJK9	Q86YP4;Q86YP4-2;B5MC40;B4DKZ7	Transcriptional repressor p66-alpha	GATAD2A	Color2 [A=255, R=169, G=169, B=169]	1	4					15	15	14	29.5	29.5	27.8	68.062	1.4064e-43	1207800000	40	25.9121	25.0724	25.1919	24.5491	24.993	24.7024	28.5513	29.1858	28.7165	28.2202	27.1668	27.1587
	0.108856	0.0805092	O00541;B5MCF9;O00541-2;B3KXD6;C9JXJ1;H7C267	O00541;B5MCF9;O00541-2;B3KXD6	Pescadillo homolog	PES1	Color2 [A=255, R=169, G=169, B=169]	1	4					16	16	16	27.4	27.4	27.4	68.002	7.6885e-42	1220800000	57	23.259	23.9414	22.8243	22.6999	23.8642	23.4535	28.2183	28.8939	28.3102	28.8803	28.3679	28.4158
+	1.28527	-2.36997	Q9H0E9-2;B5MCW3;Q9H0E9;H7C179;Q9H0E9-4;H7C127;H7C128;F8W820;F8WBH2;C9JV05;F8WDX5;D6RID0;F8WCS7;Q9H0E9-3;H7C2P4;H0YA84;H0YAH7	Q9H0E9-2;B5MCW3;Q9H0E9;H7C179;Q9H0E9-4;H7C127;H7C128;F8W820	Bromodomain-containing protein 8	BRD8	Color2 [A=255, R=169, G=169, B=169]	1	4					11	11	11	15.1	15.1	15.1	102.84	9.0867e-57	871580000	39	27.1566	26.8717	27.0562	26.4304	26.2755	26.4972	25.2552	25.5927	25.8435	24.5459	23.4034	21.6321
	0.268048	0.203345	P62826;B5MDF5;J3KQE5;B4DV51;F5H018;H0YFC6	P62826;B5MDF5;J3KQE5;B4DV51;F5H018	GTP-binding nuclear protein Ran	RAN	Color2 [A=255, R=169, G=169, B=169]	1	4					6	6	6	25	25	25	24.423	4.1489e-17	664950000	15	21.6297	21.8568	22.3961	20.9365	22.3689	22.8907	26.8542	27.491	27.649	27.1891	27.61	27.8053
	1.30238	-1.29819	Q99613;B5ME19;H3BRV0;H3BPE4	Q99613;B5ME19;H3BRV0	Eukaryotic translation initiation factor 3 subunit C;Eukaryotic translation initiation factor 3 subunit C-like protein	EIF3C;EIF3CL	Color2 [A=255, R=169, G=169, B=169]	1	4					7	7	7	6.8	6.8	6.8	105.34	2.1087e-17	354410000	15	21.597	20.6699	19.5128	20.8486	20.4401	20.9874	26.664	26.9692	27.0853	25.052	25.2733	26.4985
+	2.38673	2.33877	Q9HCG8;B7WP27;B7WP74	Q9HCG8;B7WP27;B7WP74	Pre-mRNA-splicing factor CWC22 homolog	CWC22	Color2 [A=255, R=169, G=169, B=169]	1	4					5	5	5	5.7	5.7	5.7	105.47	2.4743e-15	211680000	12	20.8654	23.0253	23.2272	24.1298	23.7561	23.63	25.0025	24.5055	24.4137	26.6498	27.6808	26.6074
	0.520194	-0.94913	Q8WVV9;Q5JB52;B7WPG3;Q8WVV9-4;D6W592;C9JJZ7;H7BXH8;Q8WVV9-3;Q8WVV9-2;C9IYN3	Q8WVV9;Q5JB52;B7WPG3;Q8WVV9-4;D6W592	Heterogeneous nuclear ribonucleoprotein L-like	HNRNPLL;HNRPLL	Color2 [A=255, R=169, G=169, B=169]	1	4					3	2	2	4.8	3.5	3.5	60.082	2.2896e-05	33138000	4	21.2109	23.2157	22.0983	21.094	21.0613	20.3403	23.0803	23.3187	23.4437	23.6409	22.4566	20.8978
	0.0987341	-0.275555	P05023;P13637;M0R116;P05023-3;F5H3A1;F5H6J6;B7Z2T0	P05023;P13637;M0R116;P05023-3;F5H3A1;F5H6J6;B7Z2T0	Sodium/potassium-transporting ATPase subunit alpha-1;Sodium/potassium-transporting ATPase subunit alpha-3	ATP1A1;ATP1A3	Color2 [A=255, R=169, G=169, B=169]	1	4					1	1	1	1.1	1.1	1.1	112.89	0.0017484	84365000	6	23.672	23.553	23.627	23.4056	23.6691	23.2903	23.0861	20.9034	20.198	20.3856	22.0632	20.912
	0.41457	0.524238	P20340;Q9NRW1;Q14964;C9JB90;F5GXN4;C9JU14;J3KR73;F5GZB1;H7BYW1;F5H668;B7Z337;H0YGL6;P20340-2	P20340;Q9NRW1;Q14964;C9JB90;F5GXN4;C9JU14;J3KR73;F5GZB1;H7BYW1;F5H668;B7Z337;H0YGL6;P20340-2	Ras-related protein Rab-6A;Ras-related protein Rab-6B;Ras-related protein Rab-39A	RAB6A;RAB6B;RAB39A	Color2 [A=255, R=169, G=169, B=169]	1	4					1	1	1	5.3	5.3	5.3	23.593	7.4109e-06	375150000	5	25.81	25.7629	25.6157	25.6114	25.3321	25.8384	20.564	21.8026	21.3536	22.38	21.0198	21.893
	0.103917	0.216417	P31689;B7Z5C0	P31689;B7Z5C0	DnaJ homolog subfamily A member 1	DNAJA1	Color2 [A=255, R=169, G=169, B=169]	1	4					3	3	3	11.8	11.8	11.8	44.868	6.8316e-30	721790000	17	26.9117	26.7749	26.7699	26.4244	26.1818	26.5785	20.7986	21.6782	22.7709	22.5746	21.0038	22.3186
+	1.84892	3.85361	P62070;B7Z5Z2;E9PK85;P62070-3;P62070-2;E9PQ87	P62070;B7Z5Z2;E9PK85;P62070-3;P62070-2	Ras-related protein R-Ras2	RRAS2	Color2 [A=255, R=169, G=169, B=169]	1	4					10	10	7	53.4	53.4	37.7	23.399	4.072e-93	4145800000	61	29.3466	29.2884	29.4404	29.0596	28.4968	28.8407	21.3257	21.7521	23.4628	25.0391	25.7863	27.276
	0.0687655	-0.150845	Q8N5C6;B7Z6X7;Q8N5C6-2	Q8N5C6;B7Z6X7;Q8N5C6-2	S1 RNA-binding domain-containing protein 1	SRBD1	Color2 [A=255, R=169, G=169, B=169]	1	4					3	3	3	3.6	3.6	3.6	111.77	9.3968e-06	36106000	4	20.401	21.4998	21.0375	20.3944	21.1305	22.5319	23.6507	23.352	23.5235	23.9991	21.841	24.2337
	0.0478001	-0.0943171	Q93009;H3BND8;F5H8E5;B7Z815;I3L2D8;F5H2X1	Q93009;H3BND8;F5H8E5;B7Z815	Ubiquitin carboxyl-terminal hydrolase 7;Ubiquitin carboxyl-terminal hydrolase	USP7	Color2 [A=255, R=169, G=169, B=169]	1	4					4	4	4	4.5	4.5	4.5	128.3	4.1963e-19	126160000	15	23.8078	23.9408	23.8675	23.7624	23.8487	24.0925	21.0581	20.3153	22.2718	21.6122	21.338	20.4122
	0.537332	1.64171	Q8ND76;B7Z8E4;Q8ND76-3;Q8ND76-2	Q8ND76;B7Z8E4;Q8ND76-3;Q8ND76-2	Cyclin-Y	CCNY	Color2 [A=255, R=169, G=169, B=169]	1	4					2	2	2	7.6	7.6	7.6	39.336	1.2697e-12	182740000	8	24.6532	24.655	24.9958	24.2679	24.2199	24.2612	21.2456	21.5077	20.8617	23.2458	20.3611	24.9332
	0.0909715	-0.282394	P56537;B7ZBH1	P56537;B7ZBH1	Eukaryotic translation initiation factor 6	EIF6	Color2 [A=255, R=169, G=169, B=169]	1	4					3	3	3	11.8	11.8	11.8	26.599	1.5148e-32	548650000	14	26.0258	25.8072	25.8237	25.6449	25.6598	25.3513	25.041	25.1265	25.069	25.797	26.0036	22.5888
	0.394321	0.684903	Q7Z589;Q7Z589-2;B7ZKT8;Q17RM7;B7ZKU2;B7ZKU0;E9PMC9;H0YCS3;H0YET8;E9PPE6	Q7Z589;Q7Z589-2;B7ZKT8;Q17RM7;B7ZKU2;B7ZKU0;E9PMC9	Protein EMSY	EMSY;C11orf30	Color2 [A=255, R=169, G=169, B=169]	1	4					12	12	12	13.1	13.1	13.1	141.47	7.7382e-50	554040000	40	26.3379	26.0516	25.981	26.1016	26.1333	25.9376	21.9906	21.4165	20.6139	22.3936	22.8581	20.824
	1.06999	-1.2848	Q9BZ95;Q9BZ95-4;Q9BZ95-2;B7ZL11;Q9BZ95-3;E9PKA2	Q9BZ95;Q9BZ95-4;Q9BZ95-2;B7ZL11;Q9BZ95-3	Histone-lysine N-methyltransferase NSD3	WHSC1L1	Color2 [A=255, R=169, G=169, B=169]	1	4					10	9	9	8.1	7.3	7.3	161.61	4.889e-27	348670000	18	24.5374	24.5966	24.8853	24.9406	24.7499	25.1141	25.1409	26.0594	25.4906	24.8321	24.717	23.2873
	0.0705993	0.190781	Q9ULD4;B7ZLN5;Q17RB6	Q9ULD4;B7ZLN5;Q17RB6	Bromodomain and PHD finger-containing protein 3	BRPF3	Color2 [A=255, R=169, G=169, B=169]	1	4					3	1	1	2.7	1.6	1.6	135.74	6.5772e-10	21595000	5	20.7596	21.1466	21.2665	21.8921	21.9612	21.7676	21.8009	21.3791	21.1203	20.2381	23.3774	21.2571
	0.178796	0.43445	Q17RY0;E5RJM0;B7ZLQ8;Q17RY0-2;Q8NE35;Q7Z5Q1;H0YBG1;H0Y9D9;Q17RY0-3;E5RFP2;Q7Z5Q1-7;Q7Z5Q1-5;Q7Z5Q1-4;Q7Z5Q1-6;Q7Z5Q1-3;J3KN18;Q8NE35-2;E7EPM3;F5H659;F5H160	Q17RY0;E5RJM0;B7ZLQ8;Q17RY0-2;Q8NE35;Q7Z5Q1;H0YBG1;H0Y9D9;Q17RY0-3;E5RFP2;Q7Z5Q1-7;Q7Z5Q1-5;Q7Z5Q1-4;Q7Z5Q1-6;Q7Z5Q1-3;J3KN18;Q8NE35-2;E7EPM3;F5H659;F5H160	Cytoplasmic polyadenylation element-binding protein 4;Cytoplasmic polyadenylation element-binding protein 3;Cytoplasmic polyadenylation element-binding protein 2	CPEB4;CPEB3;CPEB2	Color2 [A=255, R=169, G=169, B=169]	1	4					2	2	2	3.2	3.2	3.2	80.151	3.6072e-06	48362000	2	23.5401	22.6704	22.8938	23.0681	22.9794	20.3162	20.7501	20.1534	22.9018	22.0587	22.136	20.914
	0.609749	-0.340105	Q75N03;B7ZM03;C9J121;C9J2P9;F8WEM5;C9K074	Q75N03;B7ZM03;C9J121;C9J2P9	E3 ubiquitin-protein ligase Hakai	CBLL1	Color2 [A=255, R=169, G=169, B=169]	1	4					13	12	12	26.9	25.5	25.5	54.519	1.4332e-75	4455800000	54	28.7559	28.3983	27.8914	28.4515	28.6791	28.5552	29.7338	29.2109	29.2512	28.7186	29.1002	29.3568
	1.74065	0.735155	M0QXA7;B7ZM82;O95785;O95785-2;M0QY21;M0R0A4	M0QXA7;B7ZM82;O95785;O95785-2;M0QY21	Protein Wiz	WIZ	Color2 [A=255, R=169, G=169, B=169]	1	4					41	41	41	51.9	51.9	51.9	103.28	0	9388600000	213	30.1449	30.2001	30.1456	30.1127	29.8584	29.9246	28.0288	28.5095	28.2175	28.8836	29.2443	28.8334
	0.368717	-0.576083	O75970;B7ZMI4;O75970-3;O75970-2;F5H1U9;B7ZB24;B3KQC9;H0YGQ3	O75970;B7ZMI4;O75970-3;O75970-2;F5H1U9;B7ZB24	Multiple PDZ domain protein	MPDZ	Color2 [A=255, R=169, G=169, B=169]	1	4					3	3	3	1.8	1.8	1.8	221.62	2.3983e-06	40073000	3	20.5587	22.2632	22.2868	23.0255	23.1926	22.2025	22.5267	22.1938	21.4981	20.3603	22.2581	21.8719
	0.909157	-0.725228	B8ZZJ9;C9JEL3;B9A044;B8ZZ50;B9A023;B4E1E4	B8ZZJ9;C9JEL3;B9A044;B8ZZ50;B9A023		EIF4E2	Color2 [A=255, R=169, G=169, B=169]	1	4					9	1	1	49.6	5.6	5.6	27.026	5.4173e-52	52778000	2	22.6934	22.9287	23.4198	22.7823	22.4521	22.6637	22.4061	21.6815	21.3473	21.2707	21.3065	20.6821
	0.63918	-2.67759	P63165;B8ZZN6;B8ZZJ0;B8ZZ67;A8MUS8;B9A032	P63165;B8ZZN6;B8ZZJ0;B8ZZ67;A8MUS8;B9A032	Small ubiquitin-related modifier 1	SUMO1	Color2 [A=255, R=169, G=169, B=169]	1	4					5	5	5	37.6	37.6	37.6	11.557	4.4487e-12	1084000000	24	26.2471	26.2648	26.3174	25.5518	25.6224	25.9014	27.2339	27.2074	27.9986	21.0635	26.4978	26.8458
	0.0361058	0.0928351	Q9H8Y5;B8ZZS4	Q9H8Y5;B8ZZS4	Ankyrin repeat and zinc finger domain-containing protein 1	ANKZF1	Color2 [A=255, R=169, G=169, B=169]	1	4					3	3	3	6.5	6.5	6.5	80.926	1.1962e-19	37194000	6	22.6518	22.2131	21.6431	22.5282	22.555	22.9594	20.9479	23.0794	20.2137	21.5505	21.2452	21.7238
	0.581998	0.893068	P17010;P17010-2;B9EG97;P08048;P08048-2;P08048-3;E9PEP7	P17010;P17010-2;B9EG97;P08048;P08048-2;P08048-3;E9PEP7	Zinc finger X-chromosomal protein;Zinc finger Y-chromosomal protein	ZFX;ZFY	Color2 [A=255, R=169, G=169, B=169]	1	4					6	6	6	11.7	11.7	11.7	90.521	4.0948e-73	1561300000	24	27.4344	27.0315	27.3709	26.9645	26.9158	27.1302	26.1698	25.0371	26.1654	25.6066	27.5513	26.8935
	0.741368	-0.973392	Q8IXT5;B9ZVT1	Q8IXT5;B9ZVT1	RNA-binding protein 12B	RBM12B	Color2 [A=255, R=169, G=169, B=169]	1	4					5	5	5	10.6	10.6	10.6	118.1	7.3652e-09	85602000	7	20.6856	22.3172	21.9797	22.8335	21.2096	22.2846	23.9338	25.109	25.1228	24.1288	22.8413	24.2754
	0.360608	0.298337	P05549;H7C5E5;C1K3N0;P05549-2;P05549-5;Q5TAV5;Q96SH1;Q92754;B4DWK3;Q92481;Q6VUC0;H7C4N4;C9JXZ2;C9J6N8;Q92481-2	P05549;H7C5E5;C1K3N0;P05549-2;P05549-5;Q5TAV5;Q96SH1;Q92754;B4DWK3	Transcription factor AP-2-alpha;Transcription factor AP-2 gamma	TFAP2A;TFAP2C	Color2 [A=255, R=169, G=169, B=169]	1	4					3	3	2	7.6	7.6	5.5	48.062	5.571e-07	186780000	10	21.3151	22.8893	21.336	21.8255	22.3067	21.9481	25.3144	26.2475	25.8673	26.2548	26.3821	25.6872
	1.71044	-0.968529	Q9UID6;C9J3R1;C9IZP0;J3KR59;J3KR68	Q9UID6;C9J3R1;C9IZP0;J3KR59;J3KR68	Zinc finger protein 639	ZNF639	Color2 [A=255, R=169, G=169, B=169]	1	4					2	2	2	4.7	4.7	4.7	56.054	9.7601e-08	116950000	4	24.2176	23.8292	24.0405	23.7946	23.8801	24.2216	22.1848	21.5076	21.3806	20.7863	20.7757	20.6054
	0.261141	-0.329184	Q9Y618;C9JE98;C9J239;Q9Y618-5;C9J0Q5;Q9Y618-4;C9JFD3;Q9Y618-3;C9J7T7;Q9Y618-2;H7C2D4;H7C1Y3;H0YGK8;C9J330;C9JQE8;H7C184;H7C1J7	Q9Y618;C9JE98;C9J239;Q9Y618-5;C9J0Q5;Q9Y618-4;C9JFD3;Q9Y618-3;C9J7T7;Q9Y618-2	Nuclear receptor corepressor 2	NCOR2	Color2 [A=255, R=169, G=169, B=169]	1	4					8	7	7	5.2	4.8	4.8	274.8	5.451e-23	312390000	13	25.6777	25.8299	25.6093	25.43	24.6517	25.0747	22.1927	21.6374	21.5005	20.6544	21.456	22.2327
	0.545292	-2.1251	O43324;O43324-2;D6RBD7;C9J1V9;H0YAL7	O43324;O43324-2;D6RBD7;C9J1V9;H0YAL7	Eukaryotic translation elongation factor 1 epsilon-1	EEF1E1;hCG_2043275	Color2 [A=255, R=169, G=169, B=169]	1	4					2	2	2	20.7	20.7	20.7	19.81	1.3314e-43	250360000	13	23.2374	23.36	23.4371	22.95	22.9028	22.403	26.4453	25.7415	25.9373	25.2648	20.5202	25.9638
+	1.72343	-3.06812	C9J2X1	C9J2X1			Color2 [A=255, R=169, G=169, B=169]	1	4					1	1	1	11.4	11.4	11.4	12.573	0.00094285	114490000	6	22.9038	22.0756	22.26	23.0468	22.6503	20.9656	25.0519	25.5294	24.3739	21.9587	23.1629	20.6293
	1.8168	1.13042	P30876;C9J2Y9;C9J4M6;C9JMN3;C9JZW8	P30876;C9J2Y9;C9J4M6	DNA-directed RNA polymerase II subunit RPB2;DNA-directed RNA polymerase	POLR2B	Color2 [A=255, R=169, G=169, B=169]	1	4					75	75	75	65.4	65.4	65.4	133.9	0	36649000000	537	31.7392	31.6592	32.0618	31.8956	31.8086	31.8637	30.9239	30.7231	30.8752	31.6009	32.4996	31.813
	0.95651	1.56017	C9J3L7;E7EVL6;C9J7N1;C9JZE3;C9JYJ8;Q9BWE0	C9J3L7;E7EVL6;C9J7N1;C9JZE3;C9JYJ8;Q9BWE0	Replication initiator 1	REPIN1	Color2 [A=255, R=169, G=169, B=169]	1	4					2	2	2	2.9	2.9	2.9	69.919	9.6157e-09	61944000	5	21.0744	21.483	21.5672	21.1202	20.6795	21.3899	22.283	24.0228	24.4586	24.4826	25.1783	25.7841
	0.273919	1.51647	Q9H000;C9J494;B4DPR4;Q9UHC7;F5H0I9;Q9UHC7-2	Q9H000;C9J494;B4DPR4	Probable E3 ubiquitin-protein ligase makorin-2	MKRN2	Color2 [A=255, R=169, G=169, B=169]	1	4					21	21	21	52.9	52.9	52.9	46.94	7.3785e-157	10220000000	136	30.3313	30.4161	30.4524	30.7593	30.4571	29.6878	21.0846	27.1134	27.9171	27.8613	26.7762	26.027
	0.631223	-0.765767	Q96S97;C9JJV6;C9JZL8;C9J5M0;C9JC07	Q96S97;C9JJV6;C9JZL8;C9J5M0;C9JC07	Myeloid-associated differentiation marker	MYADM	Color2 [A=255, R=169, G=169, B=169]	1	4					1	1	1	7.1	7.1	7.1	35.273	9.6605e-27	60413000	5	22.9795	20.2981	23.3086	22.9773	23.2996	23.7398	22.2856	22.2477	22.8863	22.5606	20.81	21.7517
	0.33063	1.03414	P62937;F8WE65;C9J5S7;E5RIZ5;Q567Q0;Q9Y536;F5H284	P62937;F8WE65;C9J5S7	Peptidyl-prolyl cis-trans isomerase A;Peptidyl-prolyl cis-trans isomerase A, N-terminally processed;Peptidyl-prolyl cis-trans isomerase	PPIA	Color2 [A=255, R=169, G=169, B=169]	1	4					6	6	6	47.3	47.3	47.3	18.012	2.2886e-100	650270000	32	25.6843	25.4123	24.8062	23.5716	23.9896	24.7292	28.7082	25.7702	24.62	26.8988	28.2377	27.0642
	1.13842	-0.891337	Q7Z7C8;C9J7M8;Q7Z7C8-2;Q7Z7C8-4	Q7Z7C8;C9J7M8;Q7Z7C8-2;Q7Z7C8-4	Transcription initiation factor TFIID subunit 8	TAF8	Color2 [A=255, R=169, G=169, B=169]	1	4					1	1	1	4.8	4.8	4.8	34.262	2.3823e-05	23556000	2	21.9218	23.1891	22.1745	22.1287	20.7667	22.2996	23.2836	22.9226	23.3332	22.232	22.9118	21.7216
	0.00743967	-0.0148996	P57772;C9J8T0	P57772;C9J8T0	Selenocysteine-specific elongation factor	EEFSEC	Color2 [A=255, R=169, G=169, B=169]	1	4					2	2	2	4.5	4.5	4.5	65.304	0.00011815	189150000	2	25.0742	24.8647	24.5686	24.4847	24.3905	24.1782	22.4599	20.9037	20.4457	20.7909	21.3381	21.6355
	2.15997	-0.90958	P08865;C9J9K3;A6NE09;C9JQR9	P08865;C9J9K3;A6NE09	40S ribosomal protein SA	RPSA;RPSAP58	Color2 [A=255, R=169, G=169, B=169]	1	4					24	24	24	68.8	68.8	68.8	32.854	0	48770000000	192	29.8831	29.8285	29.6567	29.8026	29.9372	29.779	34.1917	33.8987	33.7551	32.9771	32.8636	33.2761
	0.257212	-0.510582	Q8WY36;Q8WY36-2;C9JA69;C9J8D0;C9JYU6;C9JZA0;A2RRM7	Q8WY36;Q8WY36-2;C9JA69;C9J8D0	HMG box transcription factor BBX	BBX	Color2 [A=255, R=169, G=169, B=169]	1	4					6	6	6	7.1	7.1	7.1	105.13	5.9642e-26	401330000	14	26.1405	25.9451	25.9113	25.4529	25.3335	25.821	22.4556	22.285	21.2017	20.9356	22.8299	20.6451
	0.106245	0.167916	Q16236;C9JBM0;Q16236-3;Q16236-2	Q16236;C9JBM0;Q16236-3;Q16236-2	Nuclear factor erythroid 2-related factor 2	NFE2L2	Color2 [A=255, R=169, G=169, B=169]	1	4					1	1	1	2.5	2.5	2.5	67.826	0.00022502	12799000	2	21.511	20.6732	21.69	19.7533	20.3719	20.1808	21.867	21.9281	20.4117	21.0329	21.9858	21.6919
	0.80739	0.64852	Q9NZM1;Q9NZM1-6;Q9NZM1-3;C9JCN0;F8W8J4;Q9NZM1-4;Q9NZM1-7;H0YD14;Q9NZM1-5;Q9NZM1-2	Q9NZM1;Q9NZM1-6;Q9NZM1-3;C9JCN0;F8W8J4;Q9NZM1-4;Q9NZM1-7;H0YD14;Q9NZM1-5;Q9NZM1-2	Myoferlin	MYOF	Color2 [A=255, R=169, G=169, B=169]	1	4					2	2	2	1.3	1.3	1.3	234.71	0.00018022	96816000	3	23.481	24.309	24.169	23.4449	23.2564	23.3707	22.0019	21.2424	21.0845	22.4362	21.6286	22.2096
	1.31818	-0.97299	C9JHD8	C9JHD8		ELL3	Color2 [A=255, R=169, G=169, B=169]	1	4					1	1	1	4.4	4.4	4.4	22.888	0.00036103	195600000	2	21.6858	21.9608	22.2072	21.7505	22.0723	21.8707	26.2422	25.4471	26.6183	25.1396	25.0976	25.1514
	0.441288	-0.163471	C9JKI3;Q03135-2;P56539	C9JKI3;Q03135-2	Caveolin;Caveolin-1	CAV1	Color2 [A=255, R=169, G=169, B=169]	1	4					3	3	2	18.1	18.1	10.9	15.928	4.2039e-09	652880000	10	26.2558	25.9936	26.3194	26.0735	26.3091	26.3877	22.1571	21.7888	22.2889	21.9043	22.0126	21.8274
	0.97428	2.42694	P52434;C9JLU1;C9JCU7;C9JBJ6;C9J413;C9JUA8	P52434;C9JLU1;C9JCU7;C9JBJ6;C9J413	DNA-directed RNA polymerases I, II, and III subunit RPABC3	POLR2H	Color2 [A=255, R=169, G=169, B=169]	1	4					9	9	9	74.7	74.7	74.7	17.143	1.6019e-132	1585200000	43	27.0102	27.363	28.1729	27.6984	27.3593	27.8097	21.2372	24.5438	24.7769	25.6497	26.4129	25.7762
	0.712707	0.54446	O95104;C9JLZ0;O95104-2	O95104;C9JLZ0;O95104-2	Splicing factor, arginine/serine-rich 15	SCAF4	Color2 [A=255, R=169, G=169, B=169]	1	4					18	18	16	23.4	23.4	21.7	125.87	3.1989e-248	2402100000	72	27.2271	27.109	27.4528	28.1407	28.3089	28.1843	27.609	27.9386	27.6343	28.1602	28.8954	27.7598
+	3.26126	-2.34101	Q6P087;Q6P087-3;H7C0K7;C9JM75;H7C454;H7C1H7;Q6P087-2	Q6P087;Q6P087-3;H7C0K7;C9JM75;H7C454;H7C1H7;Q6P087-2	RNA pseudouridylate synthase domain-containing protein 3	RPUSD3	Color2 [A=255, R=169, G=169, B=169]	1	4					1	1	1	3.4	3.4	3.4	38.46	0.0019828	21349000	2	20.6541	22.0597	20.739	22.1858	23.2624	20.1126	23.1046	23.3606	22.9878	21.2159	20.6557	20.5585
	0.241783	-0.752959	Q96SB8;C9JMN1;Q96SB8-2	Q96SB8;C9JMN1;Q96SB8-2	Structural maintenance of chromosomes protein 6	SMC6	Color2 [A=255, R=169, G=169, B=169]	1	4					6	6	6	5.2	5.2	5.2	126.32	1.41e-14	140930000	9	21.0507	20.4466	18.2493	21.825	19.8562	21.5354	22.841	25.2961	26.335	24.6664	22.7522	24.7948
+	1.99788	1.41776	Q13427;C9JN15;Q13427-2;E9PG73;C9JM79;C9JT64;C9J679	Q13427;C9JN15;Q13427-2;E9PG73;C9JM79	Peptidyl-prolyl cis-trans isomerase G;Peptidyl-prolyl cis-trans isomerase	PPIG	Color2 [A=255, R=169, G=169, B=169]	1	4					7	7	7	9.7	9.7	9.7	88.616	4.2082e-14	359540000	15	21.1688	21.6602	22.5846	20.9424	20.4858	20.7846	26.3429	26.3168	26.1171	27.1368	28.1734	27.7198
	1.35085	-0.690065	O75718;C9JP16	O75718;C9JP16	Cartilage-associated protein	CRTAP	Color2 [A=255, R=169, G=169, B=169]	1	4					9	9	9	20	20	20	46.561	3.1758e-23	1086400000	40	27.1678	26.6378	26.837	26.6436	26.5591	26.6894	26.0855	26.541	26.4461	26.0553	25.4972	25.45
	0.100981	0.215848	Q9UK58;Q9UK58-4;C9JPL0;Q9UK58-5	Q9UK58;Q9UK58-4;C9JPL0;Q9UK58-5	Cyclin-L1	CCNL1	Color2 [A=255, R=169, G=169, B=169]	1	4					5	5	5	10.6	10.6	10.6	59.633	2.9497e-53	439620000	12	24.178	23.7084	23.7098	25.1735	25.5011	25.4329	21.7877	20.2061	22.8323	21.6736	21.9528	21.8472
	0.138032	-0.198772	Q9BRJ6;C9JQV0;H7C0T1;H7C2R9	Q9BRJ6;C9JQV0;H7C0T1;H7C2R9	Uncharacterized protein C7orf50	C7orf50	Color2 [A=255, R=169, G=169, B=169]	1	4					2	2	2	10.8	10.8	10.8	22.083	1.1187e-11	201730000	8	24.3367	24.037	24.4435	23.8051	23.4172	23.3443	24.2096	25.2647	23.54	24.3274	23.7862	24.3043
	0.232026	0.262768	Q8IX18;C9JR60;Q8IX18-3;F5H625;C9JEW8;Q8IX18-2;J3KS08;J3KSX9;J3KTK0;J3KSW6	Q8IX18;C9JR60;Q8IX18-3;F5H625;C9JEW8;Q8IX18-2	Probable ATP-dependent RNA helicase DHX40	DHX40	Color2 [A=255, R=169, G=169, B=169]	1	4					3	3	3	4.2	4.2	4.2	88.559	2.5286e-09	132570000	8	20.9342	21.8096	22.683	21.4513	21.6276	22.1841	24.245	24.7145	25.6778	24.971	25.4196	25.0351
	1.88516	1.06153	Q9NX63;G3V1K1;C9JRZ6;F8WAR4;F8WD73	Q9NX63;G3V1K1;C9JRZ6;F8WAR4;F8WD73	Coiled-coil-helix-coiled-coil-helix domain-containing protein 3, mitochondrial	CHCHD3	Color2 [A=255, R=169, G=169, B=169]	1	4					2	2	2	7.5	7.5	7.5	26.152	0.00025805	88353000	3	22.6333	22.5945	20.5829	20.7756	20.5124	22.5529	24.8618	24.3656	25.1497	25.9318	25.6594	25.9705
	0.809507	1.15922	Q687X5;C9JS50;Q687X5-2	Q687X5;C9JS50;Q687X5-2	Metalloreductase STEAP4	STEAP4	Color2 [A=255, R=169, G=169, B=169]	1	4					4	4	4	13.1	13.1	13.1	51.981	3.687e-43	281390000	6	25.7587	25.3731	25.7684	25.2581	24.7206	24.651	20.7135	21.2228	20.2518	20.7626	22.091	22.8121
	0.502165	2.27182	Q9P227;H0YHQ9;Q9P227-2;C9JVU9	Q9P227;H0YHQ9;Q9P227-2;C9JVU9	Rho GTPase-activating protein 23	ARHGAP23	Color2 [A=255, R=169, G=169, B=169]	1	4					1	1	1	0.8	0.8	0.8	162.19	3.8906e-08	140430000	7	24.4586	24.5576	24.2381	23.2594	23.3131	22.982	21.1281	21.2758	21.5193	21.1794	22.0645	27.4948
	0.602642	-0.771453	P18754;C9JW69;P18754-2;H7C497;C9JRH2;C9JMJ4;C9J3R0;C9JQZ4	P18754;C9JW69;P18754-2;H7C497;C9JRH2;C9JMJ4;C9J3R0;C9JQZ4	Regulator of chromosome condensation	RCC1	Color2 [A=255, R=169, G=169, B=169]	1	4					3	3	3	9.3	9.3	9.3	44.969	4.9587e-07	90772000	3	21.7358	21.4489	21.0999	21.1979	21.2362	21.4976	23.652	25.0311	25.5028	24.2349	23.7612	23.8754
	0.207854	0.366358	P35232;C9JZ20;E7ESE2;E9PCW0;C9JW96	P35232;C9JZ20;E7ESE2;E9PCW0;C9JW96	Prohibitin	PHB	Color2 [A=255, R=169, G=169, B=169]	1	4					1	1	1	7.4	7.4	7.4	29.804	2.865e-06	6315800	3	20.4103	21.3853	20.6736	22.6536	22.786	22.5994	21.2394	22.4491	21.2352	22.2188	22.8361	20.9679
	1.41479	-1.20207	O75817;C9JYM0	O75817;C9JYM0	Ribonuclease P protein subunit p20	POP7	Color2 [A=255, R=169, G=169, B=169]	1	4					4	4	4	23.6	23.6	23.6	15.651	3.2524e-14	165340000	9	23.8337	23.8385	23.8523	23.8037	24.1698	22.7653	23.9173	24.7268	24.9878	23.5272	22.8853	23.6131
	0.937295	-1.36644	Q6P5R6;C9JYQ9;H0Y8C2	Q6P5R6;C9JYQ9;H0Y8C2	60S ribosomal protein L22-like 1	RPL22L1	Color2 [A=255, R=169, G=169, B=169]	1	4					6	4	4	58.2	45.1	45.1	14.606	1.2487e-166	967200000	25	26.4874	26.2161	26.4476	26.2448	26.2343	26.5356	25.3748	27.0903	26.8846	25.8743	24.4696	24.9066
	0.456112	0.750094	O60716;O60716-3;O60716-4;E9PRE2;O60716-24;O60716-23;O60716-21;O60716-19;O60716-22;O60716-20;O60716-16;O60716-18;O60716-15;O60716-17;O60716-13;O60716-11;O60716-14;O60716-12;O60716-10;O60716-8;O60716-9;O60716-7;O60716-5;C9JZR2;O60716-6;O60716-2	O60716;O60716-3;O60716-4;E9PRE2;O60716-24;O60716-23;O60716-21;O60716-19;O60716-22;O60716-20;O60716-16;O60716-18;O60716-15;O60716-17;O60716-13;O60716-11;O60716-14;O60716-12;O60716-10;O60716-8;O60716-9;O60716-7;O60716-5;C9JZR2;O60716-6;O60716-2	Catenin delta-1	CTNND1	Color2 [A=255, R=169, G=169, B=169]	1	4					1	1	1	1	1	1	108.17	0.0011273	54516000	1	23.7541	22.8934	22.8734	23.1244	21.1359	22.8859	22.3914	20.7951	21.3162	21.8238	23.3069	21.6223
+	1.88883	-1.56743	Q04637;Q04637-3;E7EUU4;D3DNT2;Q04637-5;E7EX73;Q04637-4;E9PGM1;E9PFM1;C9JHW9;C9J6B6;C9J2Z7;C9JF13;Q04637-6;G5E9S1;F8WCF2;C9JIH5;C9JWH9;H7C044;C9K073	Q04637;Q04637-3;E7EUU4;D3DNT2;Q04637-5;E7EX73;Q04637-4;E9PGM1;E9PFM1;C9JHW9;C9J6B6;C9J2Z7;C9JF13;Q04637-6;G5E9S1	Eukaryotic translation initiation factor 4 gamma 1	EIF4G1	Color2 [A=255, R=169, G=169, B=169]	1	4					4	4	4	3.6	3.6	3.6	175.49	1.4113e-16	148360000	9	21.2054	21.9411	23.4252	20.283	21.6802	22.8749	25.7406	25.2543	26.0745	23.5651	24.425	24.3771
	0.211128	0.58953	Q92802;Q92802-2;D6R968	Q92802;Q92802-2;D6R968	NEDD4-binding protein 2-like 2	N4BP2L2	Color2 [A=255, R=169, G=169, B=169]	1	4					4	4	4	7.9	7.9	7.9	67.458	9.5904e-11	295830000	8	25.3921	25.0234	25.1099	25.5508	25.6176	25.1859	21.3605	19.7859	22.3312	23.2284	20.5356	21.4823
	0.687889	0.344259	Q99729-3;D6R9P3;D6RD18;D6RBZ0;Q99729-2;Q99729;Q99729-4	Q99729-3;D6R9P3;D6RD18;D6RBZ0;Q99729-2;Q99729;Q99729-4	Heterogeneous nuclear ribonucleoprotein A/B	HNRNPAB	Color2 [A=255, R=169, G=169, B=169]	1	4					24	24	24	56.8	56.8	56.8	30.588	1.9099e-93	5230500000	115	28.6697	28.3373	28.6209	28.3282	28.6487	28.4631	29.0752	29.4223	29.2462	29.6933	29.1983	29.8848
	0.0442836	-0.0987581	D6R9W4	D6R9W4		DBN1	Color2 [A=255, R=169, G=169, B=169]	1	4					52	1	1	91.5	6	6	36.471	0	104390000	3	24.1257	24.1673	24.547	24.0771	23.7904	22.3031	22.2855	19.7201	20.9233	20.6409	21.2187	20.773
+	1.54476	-2.54859	Q6PIY7;D6RAF2;Q6PIY7-2	Q6PIY7;D6RAF2;Q6PIY7-2	Poly(A) RNA polymerase GLD2	PAPD4	Color2 [A=255, R=169, G=169, B=169]	1	4					4	4	4	9.9	9.9	9.9	56.027	1.5761e-11	85252000	9	22.5848	22.3574	22.1473	21.8859	22.4243	22.3857	23.8927	24.8601	24.1061	22.4815	20.3356	22.3961
	0.71326	0.543144	Q8NAP3;D6RBC4;J3KPK6	Q8NAP3;D6RBC4;J3KPK6	Zinc finger and BTB domain-containing protein 38	ZBTB38	Color2 [A=255, R=169, G=169, B=169]	1	4					1	1	1	1.6	1.6	1.6	134.26	0.00010134	94623000	1	23.4968	23.7345	23.9102	23.5554	23.5699	23.8475	21.4178	21.5611	21.2193	21.3547	21.9635	22.5094
+	1.78623	-1.60619	Q8WV44;D6REK2;H0Y9T3;Q8WV44-4;Q8WV44-2	Q8WV44;D6REK2;H0Y9T3;Q8WV44-4;Q8WV44-2	E3 ubiquitin-protein ligase TRIM41	TRIM41	Color2 [A=255, R=169, G=169, B=169]	1	4					1	1	1	1.6	1.6	1.6	71.669	0.00044223	21236000	2	21.3706	21.9506	22.9403	22.1382	21.8628	21.7153	22.2054	22.9491	23.5026	21.049	21.239	21.5506
	0.506503	-2.22039	Q06265;D6RIY6;Q06265-2;D6R905;D6RAP4;D6RA17;Q06265-3;Q06265-4;H0Y9L5	Q06265;D6RIY6;Q06265-2;D6R905;D6RAP4;D6RA17	Exosome complex component RRP45	EXOSC9	Color2 [A=255, R=169, G=169, B=169]	1	4					7	7	7	12.3	12.3	12.3	48.948	6.7509e-19	325660000	19	25.3472	24.8989	25.142	24.5813	24.1679	24.5974	24.2583	26.1727	25.6939	24.8256	19.4986	25.1395
	0.145442	0.300582	Q9BRT9;E5RFF9	Q9BRT9;E5RFF9	DNA replication complex GINS protein SLD5;DNA replication complex GINS protein SLD5, N-terminally processed	GINS4	Color2 [A=255, R=169, G=169, B=169]	1	4					2	2	2	11.2	11.2	11.2	26.047	4.9807e-05	31464000	4	20.7504	22.3132	22.0622	22.5328	22.7786	21.9482	19.9882	22.0082	21.5735	22.153	21.7154	20.6032
	0.0207324	0.0364189	Q8N0T1;E5RFW5	Q8N0T1;E5RFW5	Uncharacterized protein C8orf59	C8orf59	Color2 [A=255, R=169, G=169, B=169]	1	4					1	1	1	16	16	16	11.456	8.3018e-05	21829000	3	21.451	22.1033	21.6569	20.3275	22.7895	22.8343	23.0136	22.8516	22.8961	22.0197	22.8233	24.0276
+	1.70457	-1.7259	Q9NRG0;E5RGS9	Q9NRG0;E5RGS9	Chromatin accessibility complex protein 1	CHRAC1	Color2 [A=255, R=169, G=169, B=169]	1	4					2	2	2	16.8	16.8	16.8	14.71	0.0012405	183140000	6	20.9881	21.6971	21.8649	22.0177	22.3046	22.6849	26.4527	25.7642	26.0346	24.6812	24.8542	23.5385
+	2.23936	-3.99482	Q15369;E5RHG8;Q15369-2;E5RJ89	Q15369;E5RHG8;Q15369-2	Transcription elongation factor B polypeptide 1	TCEB1	Color2 [A=255, R=169, G=169, B=169]	1	4					5	5	5	46.4	46.4	46.4	12.473	1.7757e-16	471620000	18	21.37	21.0291	21.1051	21.4249	23.3789	20.8301	27.342	28.2126	27.3414	24.4966	24.1275	22.2875
+	1.60534	-2.10603	O43513;E5RIE8	O43513;E5RIE8	Mediator of RNA polymerase II transcription subunit 7	MED7	Color2 [A=255, R=169, G=169, B=169]	1	4					2	2	2	13.7	13.7	13.7	27.245	3.6452e-06	38422000	3	20.1793	21.2636	20.7564	22.5461	22.4426	22.7962	21.8743	23.4122	22.4794	20.4779	19.7895	21.1804
+	1.24975	-3.19921	Q9NUL3;G5EA18;Q9NUL3-4;E5RJN7;Q9NUL3-6;Q9NUL3-8;Q9NUL3-3;F8VPI7;E7EPX0;Q9NUL3-7;E7EVJ4;Q9NUL3-2;E9PH62;E5RJ67;E7EVI1;H0YBY0	Q9NUL3;G5EA18;Q9NUL3-4;E5RJN7;Q9NUL3-6;Q9NUL3-8;Q9NUL3-3;F8VPI7;E7EPX0;Q9NUL3-7;E7EVJ4;Q9NUL3-2;E9PH62;E5RJ67;E7EVI1	Double-stranded RNA-binding protein Staufen homolog 2	STAU2	Color2 [A=255, R=169, G=169, B=169]	1	4					3	3	3	7.2	7.2	7.2	62.64	5.1384e-11	199380000	9	23.7494	23.639	24.282	23.0638	23.2189	23.2486	24.6991	26.0207	25.185	20.7076	21.242	24.3576
	0.0307225	0.0810445	P63208;E5RJR5;E7ERH2;F8W8N3;P63208-2;E5RI56;E5RGM3	P63208;E5RJR5;E7ERH2;F8W8N3;P63208-2	S-phase kinase-associated protein 1	SKP1	Color2 [A=255, R=169, G=169, B=169]	1	4					5	5	5	38.7	38.7	38.7	18.658	3.1706e-42	375320000	17	25.2276	25.5606	25.9347	25.665	25.4596	25.9935	20.8161	22.7031	22.0286	22.9685	22.2144	20.6079
	2.25387	1.02008	Q15390;H0YBZ4;E7EP84;E5RJS5	Q15390;H0YBZ4;E7EP84;E5RJS5	Mitochondrial fission regulator 1	MTFR1	Color2 [A=255, R=169, G=169, B=169]	1	4					7	7	7	21	21	21	37	3.0721e-50	939860000	32	27.0839	27.0804	27.223	26.3844	26.6186	27.4383	21.1922	21.2319	21.0621	22.3656	22.36	21.8208
+	1.12759	-3.37131	Q86UE4;E5RJU9	Q86UE4;E5RJU9	Protein LYRIC	MTDH	Color2 [A=255, R=169, G=169, B=169]	1	4					2	2	2	4.8	4.8	4.8	63.836	6.2778e-05	144870000	4	21.4699	22.1649	21.6793	20.8675	21.9078	21.2537	25.3319	25.4774	26.1676	24.89	21.7943	20.1787
	0.445936	-0.537535	Q14254;J3QLD9;E7EMK3;K7EKW9	Q14254;J3QLD9;E7EMK3;K7EKW9	Flotillin-2	FLOT2	Color2 [A=255, R=169, G=169, B=169]	1	4					10	10	10	25.9	25.9	25.9	47.064	6.1079e-51	1141400000	29	27.2708	27.3742	27.5985	27.3013	27.0218	27.1077	22.2417	22.5928	22.1574	20.8214	22.0691	22.4888
	1.02364	1.06071	O00255;O00255-2;E7ET29;E7EN32;O00255-3;Q9GZQ5;E7ENS2;E7EPR4	O00255;O00255-2;E7ET29;E7EN32;O00255-3;Q9GZQ5;E7ENS2;E7EPR4	Menin	MEN1	Color2 [A=255, R=169, G=169, B=169]	1	4					2	2	2	6.5	6.5	6.5	68.023	3.5502e-07	27083000	3	21.6611	21.7759	20.998	21.8355	21.1325	21.933	20.867	21.6338	20.1557	22.0491	21.5003	22.2892
	0.0913294	0.054931	P52747;P52747-2;E7EN86;E7ER34;P36508;C9J2G7;C9JCG1;E9PLS7;E9PPB0;C9JRS3;E9PLN4;E9PS81;E9PMY8;E9PJF2;C9JTC5;E7EX64;P36508-2;Q5R3B9	P52747;P52747-2;E7EN86;E7ER34;P36508;C9J2G7;C9JCG1;E9PLS7;E9PPB0;C9JRS3;E9PLN4;E9PS81;E9PMY8;E9PJF2;C9JTC5;E7EX64;P36508-2;Q5R3B9	Zinc finger protein 143;Zinc finger protein 76	ZNF143;ZNF76	Color2 [A=255, R=169, G=169, B=169]	1	4					2	2	2	2.7	2.7	2.7	68.895	4.1092e-05	61843000	7	23.2036	23.3717	22.9164	22.9558	23.0611	22.7639	21.8267	21.74	21.5502	21.6799	22.1369	21.4649
	0.281787	-0.443105	Q15528;E9PGW7;Q5T8T7;E7EN96;Q5T8T8;Q15528-2	Q15528;E9PGW7;Q5T8T7;E7EN96;Q5T8T8;Q15528-2	Mediator of RNA polymerase II transcription subunit 22	MED22	Color2 [A=255, R=169, G=169, B=169]	1	4					3	3	3	21.5	21.5	21.5	22.22	4.4125e-09	67332000	3	22.9085	23.2918	22.7149	23.6901	23.2621	23.0078	21.7822	21.325	20.7454	21.9565	20.2844	20.2823
	0.41349	-0.217963	P28290;E7EUL7;E7END2;P28290-2;E9PHV5;P28290-3	P28290;E7EUL7;E7END2;P28290-2;E9PHV5;P28290-3	Sperm-specific antigen 2	SSFA2	Color2 [A=255, R=169, G=169, B=169]	1	4					2	2	2	1.4	1.4	1.4	138.38	0.00082213	261940000	3	25.5653	26.4313	24.8234	25.7644	23.8742	22.2572	21.9674	21.5876	21.801	21.86	21.6452	21.1969
	0.925672	-0.58667	Q96C57;H0YF83;E7ENF1;G5EA44;F5H7W8	Q96C57;H0YF83;E7ENF1;G5EA44;F5H7W8	Uncharacterized protein C12orf43	C12orf43	Color2 [A=255, R=169, G=169, B=169]	1	4					1	1	1	6.1	6.1	6.1	28.17	0.0017257	62025000	1	20.5649	21.0696	22.1271	20.3137	21.9477	21.1244	24.4315	24.2027	24.7636	23.6086	23.656	24.3732
	0.319137	0.589567	Q8IWI9;E7ENI0;F5H7K2;H3BP52;H3BTF4;Q8IWI9-2	Q8IWI9;E7ENI0;F5H7K2	MAX gene-associated protein	MGA	Color2 [A=255, R=169, G=169, B=169]	1	4					27	27	18	13.4	13.4	9.2	331.82	1.7582e-225	2028500000	105	28.5708	28.1298	27.9668	27.952	27.3594	27.7173	23.5982	25.7248	25.589	26.1481	25.06	25.4726
+	3.70532	-5.8195	Q86YQ8;E7ENV7;Q86VY2	Q86YQ8;E7ENV7;Q86VY2	Copine-8	CPNE8	Color2 [A=255, R=169, G=169, B=169]	1	4					7	7	7	17.6	17.6	17.6	63.107	4.6651e-22	522270000	12	22.0413	21.9514	22.5715	22.2213	22.1666	21.1745	28.04	26.982	27.9744	22.3777	21.7535	21.4065
+	1.65332	2.57525	P16070;P16070-18;P16070-12;P16070-14;P16070-13;P16070-11;P16070-10;P16070-16;P16070-8;P16070-17;P16070-6;P16070-4;P16070-3;P16070-7;E7EPC6;P16070-5;H0YD13;H0Y2P0;H0YE40;H0YDW7;H0YCV9;P16070-15;H0Y5E4;P16070-9;E9PKC6;H0YDX6;Q86UZ1;P16070-19;H0YD17;J3KN83;H0YD90;H0YEV3;H0YEU1	P16070;P16070-18;P16070-12;P16070-14;P16070-13;P16070-11;P16070-10;P16070-16;P16070-8;P16070-17;P16070-6;P16070-4;P16070-3;P16070-7;E7EPC6;P16070-5;H0YD13;H0Y2P0;H0YE40	CD44 antigen	CD44	Color2 [A=255, R=169, G=169, B=169]	1	4					13	13	13	14.6	14.6	14.6	81.537	2.0943e-137	15360000000	128	31.0018	30.7412	30.6224	31.1605	31.1737	30.9271	26.9338	27.9957	28.0725	29.6282	29.6419	31.4576
	0.16601	-0.948878	Q9P2D0;H0Y9N7;E9PDR5;E7EPI0;Q9P2D0-3;Q9P2D0-2	Q9P2D0;H0Y9N7;E9PDR5;E7EPI0;Q9P2D0-3;Q9P2D0-2	Inhibitor of Bruton tyrosine kinase	IBTK	Color2 [A=255, R=169, G=169, B=169]	1	4					2	2	2	1.5	1.5	1.5	150.53	3.8723e-05	79902000	3	21.7955	20.6348	21.7146	23.0169	22.2029	21.5442	26.1359	22.7947	23.8091	20.9935	27.0961	21.8035
	0.8679	-0.688917	E7EPN9;Q9Y520-7;Q9Y520;Q9Y520-4;Q9Y520-5;Q9Y520-6;Q9Y520-3;Q9Y520-2;H7C5N8;Q5JT00	E7EPN9;Q9Y520-7;Q9Y520;Q9Y520-4;Q9Y520-5;Q9Y520-6;Q9Y520-3;Q9Y520-2	Protein PRRC2C	PRRC2C	Color2 [A=255, R=169, G=169, B=169]	1	4					49	49	47	20.9	20.9	20.3	308.77	1.093e-283	9274000000	206	29.5525	29.3535	29.5691	29.8384	29.7579	29.8064	30.015	30.0143	30.4036	29.6195	28.7915	29.9552
+	1.41138	-2.91382	Q16666;Q16666-6;Q16666-2;E7EPR3;Q16666-3;Q16666-7;H3BM18;H3BVE6;Q6K0P9;Q6K0P9-3;Q6K0P9-2;Q6K0P9-6;Q6K0P9-5;Q6K0P9-4	Q16666;Q16666-6;Q16666-2;E7EPR3;Q16666-3;Q16666-7	Gamma-interferon-inducible protein 16	IFI16	Color2 [A=255, R=169, G=169, B=169]	1	4					11	11	11	19.2	19.2	19.2	88.255	3.267e-35	854060000	30	24.4788	24.7173	24.4458	24.6726	23.9109	24.0048	25.9138	29.187	27.9392	24.5578	24.7568	24.984
+	2.5495	-3.80783	Q9GZZ9;E7EWE1;E7EQ61;C9J5W5;Q9GZZ9-2;C9J0F6;C9JRV9;D6RJC9	Q9GZZ9;E7EWE1;E7EQ61;C9J5W5;Q9GZZ9-2	Ubiquitin-like modifier-activating enzyme 5	UBA5	Color2 [A=255, R=169, G=169, B=169]	1	4					5	5	5	14.1	14.1	14.1	44.863	1.6288e-16	235780000	8	21.6078	21.2635	22.3583	20.423	19.4803	20.9983	26.4903	26.8142	26.2019	23.4918	21.6281	22.963
	0.148849	-0.168399	Q8NBI5;E9PS74;E7EQD2;H0YD64	Q8NBI5;E9PS74;E7EQD2;H0YD64	Solute carrier family 43 member 3	SLC43A3	Color2 [A=255, R=169, G=169, B=169]	1	4					2	2	2	4.5	4.5	4.5	54.528	1.2859e-17	718730000	10	26.9149	26.5362	26.7158	26.4773	26.1962	26.7798	22.7139	22.3745	21.4869	21.6338	22.0863	22.3499
	0.392091	0.767162	Q96PV6;Q96PV6-2;F8W9Q9;E7EQP8;Q96PV6-3;C9JMY0;B0VJY8;E7EWC7	Q96PV6;Q96PV6-2;F8W9Q9;E7EQP8;Q96PV6-3;C9JMY0;B0VJY8;E7EWC7	Leukocyte receptor cluster member 8	LENG8	Color2 [A=255, R=169, G=169, B=169]	1	4					2	2	2	2.8	2.8	2.8	86.128	1.1429e-05	57032000	5	21.7685	21.7789	21.9096	22.0388	22.1379	21.9068	21.837	20.3692	22.2565	22.7343	21.0711	22.9588
	0.397823	0.369838	P11532;P11532-5;H0Y3E8;P11532-10;P11532-9;P11532-8;P11532-7;P11532-6;F5GZY3;E7EQR9;E7EQS5;F8VX32;E7ESB2;H0Y304;H0Y8D5;P11532-3;P11532-2;P11532-4;E9PDN5	P11532;P11532-5;H0Y3E8;P11532-10;P11532-9;P11532-8;P11532-7;P11532-6;F5GZY3;E7EQR9;E7EQS5;F8VX32;E7ESB2;H0Y304;H0Y8D5;P11532-3;P11532-2;P11532-4;E9PDN5	Dystrophin	DMD	Color2 [A=255, R=169, G=169, B=169]	1	4					1	1	1	0.4	0.4	0.4	426.74	0.00010987	34997000	5	22.3469	22.2334	22.4439	21.975	22.1335	22.3875	21.0638	21.9097	21.1294	21.1705	22.0549	21.9871
	1.51734	1.6297	E7EQT4;Q9UKV3;Q9UKV3-5;Q9UKV3-3;Q9UKV3-2;G3V3B0;G3V3T3	E7EQT4;Q9UKV3;Q9UKV3-5;Q9UKV3-3;Q9UKV3-2;G3V3B0	Apoptotic chromatin condensation inducer in the nucleus	ACIN1	Color2 [A=255, R=169, G=169, B=169]	1	4					50	50	50	37	37	37	147.36	4.3634e-299	13684000000	308	29.9441	29.7875	29.9418	30.2601	30.1282	30.2257	31.5192	30.7084	30.5336	32.0836	33.3302	32.2366
	0.529436	0.582634	Q96RT1;Q96RT1-7;Q96RT1-6;Q96RT1-4;Q96RT1-5;Q96RT1-3;E7EQW9;Q96RT1-2;Q96RT1-8;B4DIP2;H0YA04	Q96RT1;Q96RT1-7;Q96RT1-6;Q96RT1-4;Q96RT1-5;Q96RT1-3;E7EQW9;Q96RT1-2;Q96RT1-8	Protein LAP2	ERBB2IP	Color2 [A=255, R=169, G=169, B=169]	1	4					8	8	8	7.9	7.9	7.9	158.3	2.4571e-62	338120000	22	25.6437	25.6513	25.7025	25.6002	25.1489	25.3586	21.0938	22.2281	21.0808	21.6584	22.6403	21.8519
	0.014833	-0.0120748	Q16637;Q16637-4;Q16637-2;Q16637-3;E7EQZ4;B4DP61;H0YBZ9	Q16637;Q16637-4;Q16637-2;Q16637-3;E7EQZ4;B4DP61	Survival motor neuron protein	SMN1	Color2 [A=255, R=169, G=169, B=169]	1	4					8	8	8	32	32	32	31.848	4.3044e-54	1172300000	33	26.9984	26.9578	26.3879	25.5695	25.5886	25.4897	27.41	27.4428	27.1436	27.4103	26.8448	27.705
	0.221819	-0.182711	P57071;Q4W8S1;E9PGL3;E7ER26;F6QQW4;E9PF37;E9PDJ6	P57071;Q4W8S1;E9PGL3;E7ER26;F6QQW4;E9PF37;E9PDJ6	PR domain zinc finger protein 15	PRDM15;ZNF298	Color2 [A=255, R=169, G=169, B=169]	1	4					2	2	2	1.4	1.4	1.4	169.27	0.00030305	123050000	5	24.2351	23.7584	23.4615	23.8542	24.1314	24.5109	21.6831	22.3415	21.591	21.9552	21.8547	21.2575
	0.525291	-1.3916	Q8NEM7;Q8NEM7-2;E7ER46;C9JQS2;B4E2D5	Q8NEM7;Q8NEM7-2;E7ER46;C9JQS2;B4E2D5	Transcription factor SPT20 homolog	SUPT20H	Color2 [A=255, R=169, G=169, B=169]	1	4					4	4	4	5.4	5.4	5.4	85.788	1.6454e-20	228320000	18	25.0771	24.441	24.7324	24.4345	24.3247	24.411	21.6903	24.3675	24.8361	23.1837	22.4918	21.0436
	0.86679	-1.04071	Q9HB58;Q9HB58-4;E7ER70;Q9HB58-2;Q9HB58-5;G5E9C0;Q9HB58-3;Q9HB58-7;Q9HB58-6	Q9HB58;Q9HB58-4;E7ER70;Q9HB58-2;Q9HB58-5;G5E9C0;Q9HB58-3;Q9HB58-7;Q9HB58-6	Sp110 nuclear body protein	SP110	Color2 [A=255, R=169, G=169, B=169]	1	4					1	1	1	2.3	2.3	2.3	78.395	1.3341e-05	31119000	2	21.9217	21.3948	21.2282	21.0706	21.6912	22.0951	22.3864	24.281	23.1713	22.1698	22.1115	22.4352
	1.6599	1.34474	E7ERH1;C9J8K5;Q6IPI5;E7EMG1	E7ERH1;C9J8K5		TNS1	Color2 [A=255, R=169, G=169, B=169]	1	4					3	2	2	4.2	3.1	3.1	85.658	1.069e-08	132860000	5	22.1197	20.9235	22.3376	24.874	24.9892	24.9577	22.4839	21.3027	22.2294	23.5037	23.2079	23.3387
	0.15914	-0.43646	Q9UI10;Q9UI10-2;Q9UI10-3;E7ERK9;H7C2L8;F8W8L6	Q9UI10;Q9UI10-2;Q9UI10-3;E7ERK9	Translation initiation factor eIF-2B subunit delta	EIF2B4	Color2 [A=255, R=169, G=169, B=169]	1	4					3	3	3	11.5	11.5	11.5	57.557	2.9717e-23	47249000	9	22.5207	22.4424	22.4768	22.5683	22.7122	22.5918	22.7534	21.776	21.0525	19.729	22.8115	21.7319
	0.575693	-1.0575	Q9BXS6;E7ERR5;E9PB35;Q9BXS6-4;Q9BXS6-6;Q9BXS6-3;Q9BXS6-5;Q9BXS6-2;H0YMD2	Q9BXS6;E7ERR5;E9PB35;Q9BXS6-4;Q9BXS6-6;Q9BXS6-3;Q9BXS6-5;Q9BXS6-2;H0YMD2	Nucleolar and spindle-associated protein 1	NUSAP1	Color2 [A=255, R=169, G=169, B=169]	1	4					5	5	5	10.4	10.4	10.4	49.451	5.166e-11	154980000	8	20.3461	21.3827	21.9107	22.1935	22.9388	21.9774	23.928	26.6281	25.1654	24.3838	23.6957	24.4694
	1.33545	-0.435302	E7ERS3;Q86VM9;Q86VM9-2;H3BRH3;H3BRN6;H3BP01;REV__Q86VM9-2;REV__Q86VM9;REV__E7ERS3	E7ERS3;Q86VM9;Q86VM9-2	Zinc finger CCCH domain-containing protein 18	ZC3H18	Color2 [A=255, R=169, G=169, B=169]	1	4					26	26	26	28.7	28.7	28.7	108.94	5.2831e-76	4111400000	75	27.8394	28.6602	28.3922	28.5614	28.2108	28.6644	29.437	29.2755	29.458	28.9365	29.208	28.72
	0.997068	1.18386	Q8IY63;E7ESY6;Q8IY63-2	Q8IY63;E7ESY6;Q8IY63-2	Angiomotin-like protein 1	AMOTL1	Color2 [A=255, R=169, G=169, B=169]	1	4					2	2	2	2.9	2.9	2.9	106.57	1.6124e-05	27111000	5	22.0996	22.0225	21.6952	22.0882	21.9783	21.3903	21.7558	20.6918	21.6096	21.6482	22.9016	23.059
	0.212781	-0.24778	Q9NXR8;E7ET07;Q9NXR8-2;Q9NXR8-3	Q9NXR8;E7ET07;Q9NXR8-2;Q9NXR8-3	Inhibitor of growth protein 3	ING3	Color2 [A=255, R=169, G=169, B=169]	1	4					2	2	2	7.2	7.2	7.2	46.742	1.0901e-28	87858000	3	23.5109	24.1167	23.687	23.5242	23.5819	23.4066	21.9571	21.2439	21.2697	22.016	20.8733	20.838
	1.8256	-1.38761	E7ETM7	E7ETM7		HNRNPR	Color2 [A=255, R=169, G=169, B=169]	1	4					42	2	2	55.8	6.6	6.6	53.011	0	180190000	6	24.3724	24.3076	24.6644	24.5588	24.639	24.9123	22.0348	22.7945	22.6197	21.5031	20.6427	21.1404
	0.168752	-0.222524	E7EU70;Q6ZN06;P17035;Q7L2R6;Q5VIY5;P0CJ79;E7ENB8;M0QZA4;Q7L2R6-2;E7EUL5;M0QXU3;M0QYE7;J3KR51	E7EU70;Q6ZN06;P17035;Q7L2R6;Q5VIY5;P0CJ79;E7ENB8;M0QZA4;Q7L2R6-2;E7EUL5;M0QXU3;M0QYE7;J3KR51	Zinc finger protein 813;Zinc finger protein 28;Zinc finger protein 765;Zinc finger protein 468;Zinc finger protein 888	ZNF813;ZNF28;ZNF765;ZNF468;ZNF888;ZNF525	Color2 [A=255, R=169, G=169, B=169]	1	4					3	2	2	40.4	34.9	34.9	16.753	6.5707e-07	713560000	7	21.3468	21.7608	22.0356	21.7952	23.0213	21.5493	21.8128	21.2259	21.0398	20.5325	20.8854	21.993
	0.186275	0.238173	P68400;Q8NEV1;E7EU96;P68400-2	P68400;Q8NEV1;E7EU96;P68400-2	Casein kinase II subunit alpha;Casein kinase II subunit alpha 3	CSNK2A1;CSNK2A3	Color2 [A=255, R=169, G=169, B=169]	1	4					2	2	2	9.5	9.5	9.5	45.143	3.4321e-07	57737000	2	22.7289	23.5561	23.049	23.1102	22.7765	22.524	21.5864	21.968	21.6292	22.3315	22.5392	21.0275
	0.749824	0.892733	P28288;F5GYC1;E7EUE1;P28288-2	P28288;F5GYC1;E7EUE1;P28288-2	ATP-binding cassette sub-family D member 3	ABCD3	Color2 [A=255, R=169, G=169, B=169]	1	4					8	8	8	14.9	14.9	14.9	75.475	4.8587e-42	490130000	28	26.0412	25.6374	25.7258	26.3867	25.9766	26.1959	20.4836	20.516	21.9228	21.6233	21.5675	22.4099
	0.00960821	0.0396633	Q99728;E7EUI3;C9IYG1	Q99728;E7EUI3	BRCA1-associated RING domain protein 1	BARD1	Color2 [A=255, R=169, G=169, B=169]	1	4					4	4	4	6.4	6.4	6.4	86.647	3.1703e-37	366420000	11	25.0102	24.8942	24.867	25.1882	25.6008	25.2045	21.4965	24.7224	24.787	24.2892	22.0949	24.7408
	0.813887	-0.567342	Q8N328;E7EV46	Q8N328;E7EV46	PiggyBac transposable element-derived protein 3	PGBD3	Color2 [A=255, R=169, G=169, B=169]	1	4					3	3	3	7.9	7.9	7.9	67.594	9.9782e-11	47100000	4	20.7545	21.5797	22.595	23.8354	23.0875	23.4409	21.3819	21.7916	22.0091	20.9565	20.838	21.686
	1.22006	-0.84023	Q9NVU7;Q9NVU7-2;E7EW05	Q9NVU7;Q9NVU7-2;E7EW05	Protein SDA1 homolog	SDAD1	Color2 [A=255, R=169, G=169, B=169]	1	4					6	6	6	6.4	6.4	6.4	79.87	5.3442e-11	185140000	11	21.8114	19.8051	22.3293	24.9773	25.234	22.6215	24.8135	25.6474	25.0985	24.5477	23.9231	24.568
	0.224922	1.10526	Q9UM54-6;E7EW20;Q9UM54;Q9UM54-5;Q9UM54-4;Q9UM54-2;Q9UM54-1;Q5JVM0	Q9UM54-6;E7EW20;Q9UM54;Q9UM54-5;Q9UM54-4;Q9UM54-2;Q9UM54-1	Unconventional myosin-VI	MYO6	Color2 [A=255, R=169, G=169, B=169]	1	4					40	40	40	39.8	39.8	39.8	148.66	0	4319700000	113	28.7089	28.2297	28.1244	29.6063	29.4888	29.6756	21.5511	24.1599	25.6091	25.6116	21.9759	27.0484
	0.0900852	-0.172436	P39656;E7EWT1	P39656;E7EWT1	Dolichyl-diphosphooligosaccharide--protein glycosyltransferase 48 kDa subunit	DDOST	Color2 [A=255, R=169, G=169, B=169]	1	4					5	5	5	11.6	11.6	11.6	50.8	1.6474e-12	244380000	8	24.0784	24.1013	24.0772	24.5861	23.7437	24.2169	21.8857	22.7042	21.4559	21.7162	22.8952	20.917
	0.144109	0.212414	P63104;E7EX29;E7ESK7;B0AZS6;P31946;E5RGE1;E5RIR4;E9PD24;E7EVZ2;E7EX24;P31946-2;B7Z2E6;H0YB80	P63104;E7EX29;E7ESK7;B0AZS6	14-3-3 protein zeta/delta	YWHAZ	Color2 [A=255, R=169, G=169, B=169]	1	4					7	7	5	34.7	34.7	27.3	27.745	3.7483e-27	441530000	22	26.0388	26.1981	26.1681	25.83	25.415	25.6544	22.6584	21.2664	20.8746	21.657	21.9231	21.8564
	0.145252	-0.208038	Q14203-3;E7EX90;Q14203;A8MY36;E7EWF7;Q14203-5;Q14203-2;Q14203-4;C9JUI8;C9J1B7;C9JZA4;C9JTE5;C9JJN7;C9JJD0;Q6AWB1	Q14203-3;E7EX90;Q14203;A8MY36;E7EWF7;Q14203-5;Q14203-2;Q14203-4	Dynactin subunit 1	DCTN1	Color2 [A=255, R=169, G=169, B=169]	1	4					3	3	3	2.9	2.9	2.9	136.82	6.208e-18	174750000	10	25.0401	24.6997	24.7954	24.3748	24.3117	24.2379	22.3466	21.0697	21.2624	21.6426	21.7645	20.6475
+	1.36239	3.47593	Q8IY67-2;E9PAU2;Q8IY67;K7EKA4;K7EQG2	Q8IY67-2;E9PAU2;Q8IY67;K7EKA4;K7EQG2	Ribonucleoprotein PTB-binding 1	RAVER1	Color2 [A=255, R=169, G=169, B=169]	1	4					2	2	2	5	5	5	77.859	0.0008995	38595000	2	21.8519	20.8192	22.0413	21.8924	21.9898	20.9211	19.9706	24.0489	22.1012	25.174	25.57	25.8045
	0.180035	0.257839	E9PB61	E9PB61		ALYREF	Color2 [A=255, R=169, G=169, B=169]	1	4					28	28	3	75	75	8.7	27.557	0	185200000000	378	33.7802	33.8102	33.944	33.9225	33.9652	33.7726	34.9614	35.0617	33.3869	34.7921	34.627	34.7644
	0.206915	0.329768	P17029;E9PC66;B3KRF7;C9JRM9	P17029;E9PC66;B3KRF7	Zinc finger protein with KRAB and SCAN domains 1	ZKSCAN1	Color2 [A=255, R=169, G=169, B=169]	1	4					4	4	4	8.5	8.5	8.5	63.629	4.3512e-31	100260000	9	21.3794	21.6006	20.8505	22.3202	21.7161	22.541	23.2627	24.615	23.9779	24.0013	23.6324	25.2111
	0.663236	1.09663	Q9UJX5;Q9UJX5-2;E9PCR4	Q9UJX5;Q9UJX5-2;E9PCR4	Anaphase-promoting complex subunit 4	ANAPC4	Color2 [A=255, R=169, G=169, B=169]	1	4					1	1	1	2.2	2.2	2.2	92.115	1.6545e-05	12803000	1	21.4795	21.1516	20.9812	20.9557	21.0499	21.2911	21.6322	21.6031	19.6916	22.6368	21.3335	22.2465
	0.233433	0.241322	Q02218;F5H801;Q02218-2;E9PDF2;E9PCR7;E9PFG7;C9J4G7;Q02218-3	Q02218;F5H801;Q02218-2;E9PDF2;E9PCR7;E9PFG7	2-oxoglutarate dehydrogenase, mitochondrial	OGDH	Color2 [A=255, R=169, G=169, B=169]	1	4					5	5	5	8.5	8.5	8.5	115.93	4.2929e-14	121900000	8	24.2585	23.9671	24.4561	23.6573	23.9537	23.4722	21.771	22.1313	21.4891	22.3442	21.3193	22.4519
	0.726026	-0.679086	Q69YH5;E9PEI0	Q69YH5;E9PEI0	Cell division cycle-associated protein 2	CDCA2	Color2 [A=255, R=169, G=169, B=169]	1	4					11	11	11	15.2	15.2	15.2	112.68	9.8439e-33	362160000	22	23.4611	20.5798	22.8036	21.7357	21.9638	21.7071	27.2983	26.0854	26.5494	25.9998	26.3658	25.5303
	0.0427777	0.0846996	Q8WYH8;E9PEN0;Q8WYH8-2	Q8WYH8;E9PEN0;Q8WYH8-2	Inhibitor of growth protein 5	ING5	Color2 [A=255, R=169, G=169, B=169]	1	4					2	2	2	12.5	12.5	12.5	27.75	2.0782e-60	169390000	6	24.6724	24.2771	24.0255	24.7192	24.5331	24.7245	20.8676	21.5405	22.8339	22.1702	22.1944	21.1315
+	1.39579	-2.39181	P50570;P50570-3;P50570-2;K7ESI9;F5H4R9;E9PEQ4;Q9UQ16;Q9UQ16-3;Q9UQ16-4;E5RIK2;Q6P2G1;E5RHK8;Q9UQ16-2;K7EPK9	P50570;P50570-3;P50570-2;K7ESI9;F5H4R9;E9PEQ4;Q9UQ16;Q9UQ16-3;Q9UQ16-4;E5RIK2;Q6P2G1;E5RHK8;Q9UQ16-2	Dynamin-2;Dynamin-3	DNM2;DNM3	Color2 [A=255, R=169, G=169, B=169]	1	4					3	3	3	4.1	4.1	4.1	98.063	5.7102e-06	85410000	3	21.4944	21.163	20.9899	21.452	22.2574	21.0087	24.6767	25.1127	24.9615	23.6267	22.9523	20.9966
+	1.84994	-2.35921	O75694;E9PF10;O75694-2;D6RA13	O75694;E9PF10;O75694-2	Nuclear pore complex protein Nup155	NUP155	Color2 [A=255, R=169, G=169, B=169]	1	4					19	19	19	18.3	18.3	18.3	155.2	1.2337e-151	2900100000	47	21.4196	20.2453	21.1143	21.3167	20.0239	21.6339	30.8115	30.0334	29.9414	28.8932	27.4147	27.4007
+	1.69732	-2.85583	Q9Y4P3;E9PF19;F8WDI9;C9JVF0;F8WCR3	Q9Y4P3;E9PF19	Transducin beta-like protein 2	TBL2	Color2 [A=255, R=169, G=169, B=169]	1	4					10	10	10	25.3	25.3	25.3	49.797	3.3205e-34	576290000	19	24.638	22.8913	23.3192	22.1364	23.0074	22.4291	25.8463	28.1165	27.5973	24.5311	23.6813	24.7802
	0.867055	0.653545	P38398;E9PFZ0;P38398-4;P38398-2;E9PFC7;E7EP70;F8W8H7;E7EMP0;P38398-6;Q3B891;B7ZA85;E9PH68;E7EUM2;E7EWN5;G3XAC3;B4DES0;P38398-5;E7ETR2;P38398-3;E7ENB7;C9IZW4;E7EQW4;K7EPC7;H0Y8B8	P38398;E9PFZ0;P38398-4;P38398-2;E9PFC7;E7EP70;F8W8H7;E7EMP0	Breast cancer type 1 susceptibility protein	BRCA1	Color2 [A=255, R=169, G=169, B=169]	1	4					7	7	7	4.7	4.7	4.7	207.72	3.8153e-27	611250000	23	25.0056	25.489	26.1981	26.8767	26.4249	26.2267	23.8697	24.6588	25.0486	25.0751	25.2317	25.2309
+	1.26081	2.76314	Q9UHL9;Q9UHL9-2;E9PFE2;Q9UHL9-3;H7C4Q8	Q9UHL9;Q9UHL9-2;E9PFE2;Q9UHL9-3	General transcription factor II-I repeat domain-containing protein 1	GTF2IRD1	Color2 [A=255, R=169, G=169, B=169]	1	4					9	9	9	11.6	11.6	11.6	106.06	1.4781e-28	709430000	24	27.0283	26.7165	26.7728	25.3476	25.3435	25.6508	22.4144	21.6968	25.0655	25.7879	25.994	25.6842
	0.246982	-0.352344	P68871;P02042;E9PFT6;F8W6P5;E9PEW8;P69892;P69891;P02100;A8MUF7;E9PBW4	P68871;P02042;E9PFT6;F8W6P5;E9PEW8	Hemoglobin subunit beta;LVV-hemorphin-7;Hemoglobin subunit delta	HBB;HBD	Color2 [A=255, R=169, G=169, B=169]	1	4					3	1	1	23.8	10.9	10.9	15.998	1.4206e-14	101430000	6	24.9176	24.0556	23.9283	22.6347	23.567	22.9134	20.6875	21.833	21.4247	20.3326	20.7115	21.8441
+	1.45783	-2.3047	Q12873;Q12873-2;E9PG89;H7C0J3;I3L229;H7C3H7;H7C2H0	Q12873;Q12873-2;E9PG89	Chromodomain-helicase-DNA-binding protein 3	CHD3	Color2 [A=255, R=169, G=169, B=169]	1	4					24	12	10	14.2	7.2	5.6	226.59	8.5226e-235	525990000	28	25.5838	25.3071	25.0937	24.9961	24.8988	24.8447	25.2869	26.9441	26.406	24.9493	23.0908	23.6828
	0.0493368	0.113424	E9PGF5;Q9HBL0;E9PF55;Q59G71	E9PGF5;Q9HBL0;E9PF55;Q59G71	Tensin-1	TNS1	Color2 [A=255, R=169, G=169, B=169]	1	4					9	9	8	10	10	9.5	183.22	1.4203e-70	220650000	10	22.2691	20.2796	20.7139	25.7056	25.5571	25.9534	22.2808	21.1649	22.1705	21.7466	20.9026	23.3072
	1.38458	-0.907967	Q9Y4E5;Q9Y4E5-2;E9PH99	Q9Y4E5;Q9Y4E5-2;E9PH99	Zinc finger protein 451	ZNF451	Color2 [A=255, R=169, G=169, B=169]	1	4					5	5	5	5.7	5.7	5.7	121.48	7.9253e-13	1335700000	14	27.8811	27.9021	27.0878	27.2827	27.3422	26.7299	21.8641	20.886	21.4464	20.5171	20.6765	20.2791
	0.428276	0.441479	Q969G5;E9PIE3	Q969G5;E9PIE3	Protein kinase C delta-binding protein	PRKCDBP	Color2 [A=255, R=169, G=169, B=169]	1	4					10	10	10	32.2	32.2	32.2	27.701	3.8541e-99	3428700000	53	28.9568	28.9336	28.8913	28.5942	28.7167	28.5029	25.2539	26.0947	26.3931	26.5528	25.8049	26.7085
	0.637151	0.483573	Q9P1Y6;E9PJ24;F8WEF5;Q9P1Y6-3;Q9P1Y6-2	Q9P1Y6;E9PJ24;F8WEF5;Q9P1Y6-3;Q9P1Y6-2	PHD and RING finger domain-containing protein 1	PHRF1	Color2 [A=255, R=169, G=169, B=169]	1	4					20	20	20	16.1	16.1	16.1	178.66	1.6854e-171	1846100000	85	27.491	27.4293	27.2897	27.6665	27.6187	27.3647	27.4146	27.4067	27.3052	27.5043	27.5331	28.5398
	2.01525	-0.891841	Q9HCU9;E9PJF5;H0YCF7;G5E9I4	Q9HCU9;E9PJF5;H0YCF7;G5E9I4	Breast cancer metastasis-suppressor 1	BRMS1	Color2 [A=255, R=169, G=169, B=169]	1	4					2	2	2	8.9	8.9	8.9	28.46	2.4822e-07	89287000	7	24.0726	23.6909	24.0786	23.3601	22.9923	23.4129	21.3693	21.599	21.1378	20.5224	20.2183	20.6899
	1.90812	-0.774139	P17980;E9PKD5;E9PM69	P17980;E9PKD5;E9PM69	26S protease regulatory subunit 6A	PSMC3	Color2 [A=255, R=169, G=169, B=169]	1	4					1	1	1	3.9	3.9	3.9	49.203	0.00014745	49834000	1	23.2863	24.2926	22.0288	21.7782	21.9506	21.4984	22.7419	22.2248	22.7213	21.836	21.857	21.6726
+	1.69159	-1.82381	Q8N9N2-2;E9PL92;E9PKM6;E9PQZ6;Q8N9N2;E9PQ44;E9PJM2;E9PM82;E9PR40;F5H874	Q8N9N2-2;E9PL92;E9PKM6;E9PQZ6;Q8N9N2;E9PQ44;E9PJM2;E9PM82;E9PR40;F5H874	Activating signal cointegrator 1 complex subunit 1	ASCC1	Color2 [A=255, R=169, G=169, B=169]	1	4					2	2	2	5.9	5.9	5.9	41.227	8.8163e-05	116950000	2	21.6657	22.3156	21.9663	22.7514	21.2547	21.1078	24.2593	25.5293	25.7837	23.3253	23.1641	23.6116
	0.716081	1.02898	P17480-2;E9PKP7;P17480;E9PMM2;E9PLT2;H0YDH7	P17480-2;E9PKP7;P17480	Nucleolar transcription factor 1	UBTF	Color2 [A=255, R=169, G=169, B=169]	1	4					22	22	22	29.7	29.7	29.7	84.936	1.1186e-82	3746300000	98	27.6203	27.4922	27.2314	28.2201	28.3443	28.279	27.7593	28.8117	30.0247	29.8798	29.8072	29.9956
	0.272037	0.294563	Q92989;E9PL17;Q92989-2;E9PJM4;E9PKV5	Q92989;E9PL17;Q92989-2	Polyribonucleotide 5-hydroxyl-kinase Clp1	CLP1	Color2 [A=255, R=169, G=169, B=169]	1	4					15	15	15	34.6	34.6	34.6	47.645	1.4299e-62	3867900000	60	28.9089	28.8677	28.9485	29.0344	29.4662	28.5501	26.5014	25.4709	25.8948	25.6494	26.7117	26.3897
	0.573524	-2.38793	E9PLD3;E9PRG8	E9PLD3;E9PRG8		C11orf48	Color2 [A=255, R=169, G=169, B=169]	1	4					5	5	5	42.4	42.4	42.4	11.6	5.3128e-17	1238000000	19	26.6855	26.6171	26.6183	26.3773	26.1374	25.9351	27.3798	28.3361	27.6344	26.9689	21.7456	27.472
	2.13261	1.25442	Q9H5J8;E9PM59	Q9H5J8;E9PM59	TATA box-binding protein-associated factor RNA polymerase I subunit D	TAF1D	Color2 [A=255, R=169, G=169, B=169]	1	4					2	2	2	6.5	6.5	6.5	32.057	0.00015896	66603000	7	22.0052	23.8363	22.9434	21.0642	22.3151	22.1427	23.9619	24.5335	23.8659	25.1486	25.3523	25.6237
	0.946729	-0.187153	Q96D71;Q96D71-2;E9PMG1;H0YDT0;J3KP76;Q96D71-3;H0YE89;H0YCF0;H7C1V2;H0YCR2;F2Z3L2	Q96D71;Q96D71-2;E9PMG1;H0YDT0;J3KP76;Q96D71-3	RalBP1-associated Eps domain-containing protein 1	REPS1	Color2 [A=255, R=169, G=169, B=169]	1	4					6	6	6	9.9	9.9	9.9	86.661	6.6897e-25	123620000	10	21.8544	21.1512	21.525	23.1314	22.7855	23.0783	21.7253	21.5387	21.7996	21.511	21.4089	21.5823
	0.652628	1.24312	E9PMS6;E9PJ10;E9PRE3;E9PRJ0;H0YE95;E9PMJ6	E9PMS6		LMO7	Color2 [A=255, R=169, G=169, B=169]	1	4					119	3	0	81.7	2.5	0	145.42	0	628700000	15	26.661	26.6672	26.4973	26.1847	25.5947	26.022	24.7126	22.4558	22.7876	25.2847	23.6087	24.792
	0.258385	-1.09133	P13987;E9PNW4;E9PR17;H0YET2	P13987;E9PNW4;E9PR17	CD59 glycoprotein	CD59	Color2 [A=255, R=169, G=169, B=169]	1	4					6	6	6	28.1	28.1	28.1	14.177	4.4102e-27	8019200000	35	30.7638	30.2472	30.6747	29.0272	29.974	29.2342	23.1051	24.8197	25.037	22.8541	20.724	26.1098
	1.66888	-1.50749	E9PPU0	E9PPU0		EPPK1	Color2 [A=255, R=169, G=169, B=169]	1	4					133	2	2	61	0.8	0.8	264.62	0	685390000	7	22.6356	21.3319	22.0353	20.7101	21.946	21.3444	27.9609	27.4978	28.3267	27.0134	25.8582	26.3914
	0.295686	-0.349094	E9PQ01;E9PQF9	E9PQ01		PCF11	Color2 [A=255, R=169, G=169, B=169]	1	4					46	3	3	51.4	3	3	112.31	0	5829700	1	21.2932	20.0282	19.9092	19.8794	19.7618	19.8835	21.9901	21.9783	22.5893	22.3237	22.2158	20.971
	0.841846	1.25578	Q03164;Q03164-2;E9PQG7;E9PR05;H7C5W4;H7BYJ6	Q03164;Q03164-2;E9PQG7	Histone-lysine N-methyltransferase 2A;MLL cleavage product N320;MLL cleavage product C180	KMT2A	Color2 [A=255, R=169, G=169, B=169]	1	4					36	36	36	11.7	11.7	11.7	431.76	7.3903e-218	2478400000	129	28.3117	28.1987	27.727	28.0658	28.1869	28.0863	25.64	27.9594	26.3698	27.7651	27.8609	28.1104
	0.0365214	-0.072799	Q12769;E9PR16;G3V198	Q12769;E9PR16;G3V198	Nuclear pore complex protein Nup160	NUP160	Color2 [A=255, R=169, G=169, B=169]	1	4					1	1	1	0.8	0.8	0.8	162.12	0.0013738	25386000	5	20.4413	21.1027	20.9842	20.7433	21.4828	22.408	22.2207	23.1337	23.2241	23.403	23.359	21.5981
	0.763762	-0.264352	P62861;E9PR30	P62861;E9PR30	40S ribosomal protein S30	FAU	Color2 [A=255, R=169, G=169, B=169]	1	4					5	5	5	30.5	30.5	30.5	6.6478	1.5159e-16	28226000000	76	30.8645	30.7513	30.8537	31.1265	31.1762	31.4762	32.0914	32.1171	32.1112	31.5241	32.0026	31.9999
+	2.00446	-1.73342	Q8NB78;Q8NB78-2;F2Z2A7;J3KPL2;H0Y6H0	Q8NB78;Q8NB78-2;F2Z2A7;J3KPL2;H0Y6H0	Lysine-specific histone demethylase 1B	KDM1B	Color2 [A=255, R=169, G=169, B=169]	1	4					5	5	5	7.4	7.4	7.4	92.097	1.601e-13	132840000	13	23.9021	23.9614	23.7876	24.0105	23.904	23.8949	23.3572	22.9793	22.5395	20.7475	21.1743	21.754
	0.216192	0.40738	Q7Z406;Q7Z406-6;F2Z2U8;Q7Z406-2;G8JLL9;Q7Z406-5;Q7Z406-4;M0QY43	Q7Z406;Q7Z406-6;F2Z2U8;Q7Z406-2;G8JLL9;Q7Z406-5;Q7Z406-4;M0QY43	Myosin-14	MYH14	Color2 [A=255, R=169, G=169, B=169]	1	4					9	1	1	4.3	0.6	0.6	227.87	2.0724e-39	119210000	3	23.8479	23.7124	23.9081	24.3862	23.3636	23.878	20.8998	22.4184	21.7521	23.2065	21.873	21.2129
	0.0178928	-0.0161215	P05114;F2Z2W6;F2Z2Y5;H7BXJ5	P05114;F2Z2W6;F2Z2Y5;H7BXJ5	Non-histone chromosomal protein HMG-14	HMGN1	Color2 [A=255, R=169, G=169, B=169]	1	4					1	1	1	13	13	13	10.659	0.00012899	130080000	4	22.4432	19.139	22.4493	21.2035	20.8501	21.0145	25.0333	25.8578	25.1123	25.6041	25.1501	25.2008
	0.321499	-0.472925	F5GWP8	F5GWP8		JUP	Color2 [A=255, R=169, G=169, B=169]	1	4					24	9	0	48.1	14.4	0	66.35	6.2605e-216	1140900000	33	26.8071	26.9167	27.8564	26.4978	25.8619	27.2557	26.087	26.5582	28.0752	26.3046	26.5183	26.4787
	0.633736	-0.359103	Q14839;F5GWX5;Q14839-2;F6T542	Q14839;F5GWX5;Q14839-2	Chromodomain-helicase-DNA-binding protein 4	CHD4	Color2 [A=255, R=169, G=169, B=169]	1	4					54	54	34	32.7	32.7	21.8	218	0	7975400000	251	29.694	29.7841	29.9005	29.3111	29.1862	29.3691	29.0661	29.7398	29.4257	29.3731	28.9569	28.8243
	0.211739	-0.654197	Q5HYJ3;F5GX09	Q5HYJ3;F5GX09	Protein FAM76B	FAM76B	Color2 [A=255, R=169, G=169, B=169]	1	4					1	1	1	3.5	3.5	3.5	38.708	0.00027975	50261000	1	22.157	23.0668	20.5684	21.3875	21.5587	21.0639	20.9915	23.5031	25.023	22.9283	22.5048	22.1219
	0.246348	-1.0054	P26358;P26358-2;F5GX68;P26358-3;K7EIZ6;K7EMU8;K7EJL0	P26358;P26358-2;F5GX68;P26358-3	DNA (cytosine-5)-methyltransferase 1;Cytosine-specific methyltransferase	DNMT1	Color2 [A=255, R=169, G=169, B=169]	1	4					6	6	6	4.8	4.8	4.8	183.16	1.0004e-11	100760000	6	22.041	20.607	21.7534	21.379	21.8486	22.7573	21.3371	26.5863	22.8145	23.0439	21.7716	22.9062
	1.15108	0.899556	Q9UI30;F5GX77;J3KNG5;F5GYQ2;M0R242	Q9UI30;F5GX77;J3KNG5	tRNA methyltransferase 112 homolog	TRMT112	Color2 [A=255, R=169, G=169, B=169]	1	4					5	5	5	36	36	36	14.199	7.7202e-14	435360000	13	22.2081	20.5324	22.2742	20.1116	21.9751	21.1093	26.4477	26.9356	27.1848	27.3562	27.5745	28.336
	0.401557	-0.400476	F5GXF9;P51825-3;P51825-2;P51825	F5GXF9;P51825-3;P51825-2;P51825	AF4/FMR2 family member 1	AFF1	Color2 [A=255, R=169, G=169, B=169]	1	4					5	5	5	7.2	7.2	7.2	91.621	1.9076e-12	287700000	12	22.7232	21.6309	20.6052	24.222	24.5308	23.9319	25.4094	26.2929	26.5399	25.5252	26.1624	25.3531
	0.326723	0.487247	Q9H5Z1;F5GXM6;Q5THR1	Q9H5Z1;F5GXM6;Q5THR1	Probable ATP-dependent RNA helicase DHX35	DHX35	Color2 [A=255, R=169, G=169, B=169]	1	4					2	2	2	2.8	2.8	2.8	78.909	0.00042323	46164000	1	22.5556	22.512	22.6813	22.7342	22.7761	22.6555	20.1753	21.3347	21.2059	22.0669	21.6742	20.4366
	0.209339	-0.710581	P00338;F5GYU2;F5GXY2;P00338-5;P00338-2;P00338-3;F5GZQ4;F5H5J4;F5H6W8;F5GXH2;P00338-4;F5H308;F5H8H6;F5GXC7;F5GWW2	P00338;F5GYU2;F5GXY2;P00338-5;P00338-2;P00338-3;F5GZQ4;F5H5J4;F5H6W8;F5GXH2;P00338-4;F5H308	L-lactate dehydrogenase A chain	LDHA	Color2 [A=255, R=169, G=169, B=169]	1	4					3	3	3	13	13	13	36.688	6.6633e-16	137440000	6	22.1808	23.6903	22.1946	21.6646	21.6313	21.7392	23.4171	20.6031	20.8113	22.1876	21.4738	19.0384
	0.127011	0.335405	Q9UJX4;F5GY68;Q9UJX4-2;H0YFB5;Q9UJX4-3;F5H0F9	Q9UJX4;F5GY68;Q9UJX4-2;H0YFB5;Q9UJX4-3;F5H0F9	Anaphase-promoting complex subunit 5	ANAPC5	Color2 [A=255, R=169, G=169, B=169]	1	4					1	1	1	2.4	2.4	2.4	85.076	4.5295e-05	26473000	1	21.9666	21.8217	21.8643	21.6763	21.8558	21.9522	23.0618	22.2327	20.1357	22.1039	22.8978	21.4347
	0.255849	-0.708109	O75448;F8W9R9;F5H0K1;O75448-2;F5GY88;B4DDR8;F5H5K2;E9PFL1;B9TX62	O75448;F8W9R9;F5H0K1;O75448-2;F5GY88;B4DDR8;F5H5K2;E9PFL1	Mediator of RNA polymerase II transcription subunit 24	MED24	Color2 [A=255, R=169, G=169, B=169]	1	4					4	4	4	5.6	5.6	5.6	110.3	2.8782e-30	170080000	20	23.8711	23.8882	23.7967	24.0845	24.4119	24.1358	21.0488	24.1484	24.4648	22.6745	22.2125	22.6506
	0.351838	0.428964	O94887;F5GZ84;O94887-2;C9JWM9;C9JVQ5;H7C3M7	O94887;F5GZ84;O94887-2	FERM, RhoGEF and pleckstrin domain-containing protein 2	FARP2	Color2 [A=255, R=169, G=169, B=169]	1	4					8	8	8	10.9	10.9	10.9	119.89	1.7675e-71	927740000	32	27.0697	26.9497	27.3141	26.987	26.5148	26.8551	21.1335	21.2816	20.4315	22.2206	20.7808	21.132
	1.13932	-1.46523	Q9H2U1;Q9H2U1-3;Q9H2U1-2;F5GZS0;E7EWK3	Q9H2U1;Q9H2U1-3;Q9H2U1-2;F5GZS0;E7EWK3	Probable ATP-dependent RNA helicase DHX36	DHX36	Color2 [A=255, R=169, G=169, B=169]	1	4					13	13	11	14.5	14.5	13.5	114.76	8.691e-30	597220000	24	24.6429	24.4428	24.3739	24.7966	25.1976	24.5213	26.6457	28.6676	27.3275	25.8683	26.117	26.2597
	0.214277	-0.456634	P08195;P08195-3;H0YFX4;P08195-2;F5GZS6;J3KPF3;P08195-4	P08195;P08195-3;H0YFX4;P08195-2;F5GZS6;J3KPF3;P08195-4	4F2 cell-surface antigen heavy chain	SLC3A2	Color2 [A=255, R=169, G=169, B=169]	1	4					1	1	1	1.9	1.9	1.9	67.993	0.00068505	15469000	3	22.1867	22.237	22.1971	22.1454	20.2096	21.321	23.5257	21.2886	20.914	21.7098	21.2164	21.4322
	0.461806	-0.702432	Q96RN5;F5GZU5;Q96RN5-3;G3V1P5;Q96RN5-2	Q96RN5;F5GZU5;Q96RN5-3;G3V1P5;Q96RN5-2	Mediator of RNA polymerase II transcription subunit 15	MED15	Color2 [A=255, R=169, G=169, B=169]	1	4					4	4	4	6.5	6.5	6.5	86.753	9.4202e-21	252130000	20	24.0945	23.8126	23.8674	24.1168	24.1645	24.1507	22.1474	20.7714	22.9167	21.5823	20.9065	21.2394
	0.248834	-0.307521	Q9H9Y6;F5GZX4;F8W898;Q9H9Y6-2;F5H643;C9JJG2;C9JS83;H7C0D9;F8WDS4;F8WAK7;F8WBB9;F8WCS3	Q9H9Y6;F5GZX4;F8W898;Q9H9Y6-2;F5H643	DNA-directed RNA polymerase I subunit RPA2;DNA-directed RNA polymerase	POLR1B	Color2 [A=255, R=169, G=169, B=169]	1	4					16	16	16	14.9	14.9	14.9	128.23	2.7447e-50	1086800000	31	21.5836	21.4446	20.5018	20.4453	22.4992	22.607	27.3462	28.7985	28.2421	27.444	27.7366	28.2836
	0.135505	-0.309306	Q9ULU4-11;Q9ULU4-7;F5H0X3;Q9ULU4-8	Q9ULU4-11;Q9ULU4-7;F5H0X3;Q9ULU4-8		ZMYND8	Color2 [A=255, R=169, G=169, B=169]	1	4					41	1	0	35.3	1.7	0	134.9	0	12046000	6	20.3149	20.9211	20.5854	21.0973	20.6841	20.47	21.7275	22.0797	21.7699	22.8661	20.0026	21.7806
	1.13125	-0.780389	Q76FK4;F8WE42;Q76FK4-3;F5H101;Q76FK4-2;Q76FK4-4;F5GWN9;F5H797;F5H692;F5H540	Q76FK4;F8WE42;Q76FK4-3;F5H101;Q76FK4-2;Q76FK4-4;F5GWN9	Nucleolar protein 8	NOL8	Color2 [A=255, R=169, G=169, B=169]	1	4					4	4	4	3.5	3.5	3.5	131.61	1.128e-06	63274000	5	22.4098	23.7306	22.9044	21.6277	21.6442	21.2515	22.5601	22.1837	22.972	21.3314	22.0606	21.9826
	1.02886	-0.578555	Q9NYV6;Q3MHU9;F5H148;H3BMT1;B4E3T2;A6NIE6;B4E0J7	Q9NYV6;Q3MHU9;F5H148;H3BMT1;B4E3T2	RNA polymerase I-specific transcription initiation factor RRN3	RRN3	Color2 [A=255, R=169, G=169, B=169]	1	4					10	10	10	11.8	11.8	11.8	74.106	1.9421e-35	946420000	25	21.4018	21.2136	21.4557	21.182	22.8049	20.3471	28.6497	28.0821	28.1186	27.3782	27.7003	28.0362
	1.06587	2.06038	P06396;P06396-2;F5H1A8;P06396-3;Q5T0H9;Q5T0H7;Q5T0H8;CON__Q3SX14;Q5T0I1;Q5T0I0	P06396;P06396-2;F5H1A8;P06396-3;Q5T0H9;Q5T0H7;Q5T0H8	Gelsolin	GSN	Color2 [A=255, R=169, G=169, B=169]	1	4					22	22	22	36.1	36.1	36.1	85.696	2.4845e-277	2580800000	80	27.051	27.2058	27.3535	27.89	27.5906	27.9102	25.5586	26.7593	26.8844	28.6852	26.9697	29.7284
	0.88208	0.645903	P29375;P29375-2;F5H1F7;E7EV89;Q9BY66;Q9BY66-3;F5GZ99;C9JGA3;B4E1Y0;E9PFH2;Q9BY66-2	P29375;P29375-2;F5H1F7;E7EV89	Lysine-specific demethylase 5A	KDM5A	Color2 [A=255, R=169, G=169, B=169]	1	4					13	13	12	10.8	10.8	9.5	192.09	2.527e-48	453700000	40	25.2921	24.8266	24.9409	25.7849	26.2335	26.0086	23.6004	24.5947	24.584	24.9493	25.0305	24.737
	1.67584	1.56475	Q14344;F5H1G8	Q14344;F5H1G8	Guanine nucleotide-binding protein subunit alpha-13	GNA13	Color2 [A=255, R=169, G=169, B=169]	1	4					7	6	6	20.7	18.6	18.6	44.049	1.4057e-53	544050000	18	26.2639	26.047	26.6587	26.0553	25.4558	26.371	20.221	20.3308	21.4111	21.8582	22.5016	22.2974
	0.0440955	0.121707	Q69YQ0;F5H1H6;F8WAN1;C9J8U1;C9JLY8	Q69YQ0;F5H1H6;F8WAN1;C9J8U1	Cytospin-A	SPECC1L	Color2 [A=255, R=169, G=169, B=169]	1	4					27	27	27	27.3	27.3	27.3	124.6	4.675e-243	2912400000	89	28.0189	27.8105	28.2601	27.6779	28.0736	28.3234	27.1378	28.0499	28.4811	28.7541	26.3062	28.9737
	0.108117	0.340117	Q6ZU35;F5H1N7	Q6ZU35;F5H1N7	Uncharacterized protein KIAA1211	KIAA1211	Color2 [A=255, R=169, G=169, B=169]	1	4					31	31	31	28.4	28.4	28.4	136.76	7.628e-184	3500100000	121	29.1829	29.1869	29.0948	28.731	28.6226	28.4932	21.7523	23.6505	21.1747	24.1289	21.2003	22.2687
	0.196337	-0.478729	Q13561;F8WAG8;F5H223;Q13561-3;Q13561-2;F5H2S7;H0YI98;F8W1I6;F8VW18;H0YHL1;F8VRV7	Q13561;F8WAG8;F5H223;Q13561-3;Q13561-2;F5H2S7;H0YI98;F8W1I6;F8VW18	Dynactin subunit 2	DCTN2	Color2 [A=255, R=169, G=169, B=169]	1	4					6	6	6	16.7	16.7	16.7	44.23	1.0081e-36	434190000	24	26.0594	26.2301	25.982	25.5288	25.6688	25.7718	22.6637	22.2535	20.9347	22.4923	19.9436	21.9798
+	1.94085	-1.95343	O95049;F5H4S9;F5H2X0;K7EK22;O95049-3;O95049-2	O95049;F5H4S9;F5H2X0;K7EK22;O95049-3;O95049-2	Tight junction protein ZO-3	TJP3	Color2 [A=255, R=169, G=169, B=169]	1	4					3	3	3	4.7	4.7	4.7	102.8	3.9662e-07	31112000	4	20.6081	21.7022	21.224	20.7525	22.4615	19.466	23.5466	23.3236	22.1789	21.2512	20.8297	21.1078
	1.12601	-0.428055	Q9ULV3;Q9ULV3-5;Q9ULV3-3;H0Y5D5;Q9ULV3-4;Q9ULV3-2;Q5SYW2;F5H2X7;Q96KB7	Q9ULV3;Q9ULV3-5;Q9ULV3-3;H0Y5D5;Q9ULV3-4;Q9ULV3-2;Q5SYW2;F5H2X7;Q96KB7	Cip1-interacting zinc finger protein	CIZ1	Color2 [A=255, R=169, G=169, B=169]	1	4					2	2	2	3.5	3.5	3.5	100.04	3.2872e-05	33006000	2	20.8991	21.8224	21.8419	21.138	21.0177	21.1928	22.9056	23.014	23.1921	22.4872	22.9228	22.4177
	0.038104	-0.0428975	Q9HCS7;F5H315	Q9HCS7;F5H315	Pre-mRNA-splicing factor SYF1	XAB2	Color2 [A=255, R=169, G=169, B=169]	1	4					40	40	40	55.9	55.9	55.9	100.01	3.0139e-279	7075000000	202	29.6067	29.3775	29.1889	29.5626	29.7556	29.4238	29.1865	29.3685	29.1447	29.1529	29.8591	28.559
	0.786051	-2.56718	F5H4G7;O60684;F5GYL8;O15131;Q5TFJ7;Q5TD90	F5H4G7;O60684;F5GYL8;O15131;Q5TFJ7	Importin subunit alpha;Importin subunit alpha-7;Importin subunit alpha-6	KPNA6;KPNA5	Color2 [A=255, R=169, G=169, B=169]	1	4					5	3	3	9.9	5.3	5.3	59.667	2.2548e-23	157540000	6	20.5979	22.0697	22.2925	20.9323	21.142	21.6407	25.8387	25.9916	25.7785	24.7971	20.2913	24.8188
	0.850925	-1.30523	Q9ULK4;F5H4T7;Q9ULK4-4;Q9ULK4-5;Q9ULK4-3;Q5JWT2;H7BYY3;Q9ULK4-2;F5H685;B9TX55	Q9ULK4;F5H4T7;Q9ULK4-4;Q9ULK4-5;Q9ULK4-3;Q5JWT2;H7BYY3;Q9ULK4-2;F5H685	Mediator of RNA polymerase II transcription subunit 23	MED23	Color2 [A=255, R=169, G=169, B=169]	1	4					7	7	7	5.8	5.8	5.8	156.47	2.8195e-36	320930000	15	24.3809	24.5006	24.4244	25.2232	25.0525	24.8996	24.0557	25.4203	24.798	24.1539	23.9317	22.2728
	0.314402	0.443	Q76I76;F5H527;Q76I76-4;K7EKN7;J3KSQ9;Q76I76-3;K7EP00;K7EQZ0;J3KSP5;Q76I76-2;G5E957	Q76I76;F5H527	Protein phosphatase Slingshot homolog 2	SSH2	Color2 [A=255, R=169, G=169, B=169]	1	4					24	24	24	21.8	21.8	21.8	158.21	5.2958e-217	2949700000	92	28.9054	28.9415	28.8452	28.4546	28.338	28.4127	20.8373	20.6186	22.2149	21.769	21.1266	22.1044
+	3.56243	2.3781	Q9BQE3;F5H5D3;F8VVB9;F8VQQ4;F8VRZ4;F8VS66;F8VX09;F8VWV9;F8VRK0;F8VS94;F8VYI2;F8VXB8;F8W0F6;F8VXZ7	Q9BQE3;F5H5D3;F8VVB9	Tubulin alpha-1C chain	TUBA1C;TUBA1B	Color2 [A=255, R=169, G=169, B=169]	1	4					21	21	2	62.1	62.1	9.1	49.895	5.1227e-298	10073000000	151	30.0266	30.2233	30.1556	30.3566	30.0726	30.2335	29.3142	29.1624	28.7235	31.598	31.2937	31.4427
+	1.95464	1.51514	Q9UHB9;F5H5Y3;G3V1U4;Q9UHB9-2;Q9UHB9-3	Q9UHB9;F5H5Y3;G3V1U4;Q9UHB9-2	Signal recognition particle subunit SRP68	SRP68	Color2 [A=255, R=169, G=169, B=169]	1	4					4	4	4	8.5	8.5	8.5	70.729	1.6652e-30	324280000	13	25.6166	25.5466	25.5396	25.5499	25.2355	25.3989	20.5194	20.4196	20.0947	22.475	21.4428	21.6614
	1.43444	0.923295	Q15572;Q15572-2;F5H647;Q15572-6;Q15572-5;Q15572-4;H3BR71;H3BUZ7;H3BNH3;H3BR91	Q15572;Q15572-2;F5H647;Q15572-6;Q15572-5;Q15572-4;H3BR71	TATA box-binding protein-associated factor RNA polymerase I subunit C	TAF1C	Color2 [A=255, R=169, G=169, B=169]	1	4					5	5	5	8.2	8.2	8.2	95.212	6.4817e-09	123980000	6	22.4556	22.4045	20.248	21.217	21.0672	22.5435	25.2667	25.7352	24.746	26.0088	26.3162	26.1929
	0.11997	0.277623	Q12797;F5H667;E5RHK2	Q12797;F5H667	Aspartyl/asparaginyl beta-hydroxylase	ASPH	Color2 [A=255, R=169, G=169, B=169]	1	4					7	7	7	13.9	13.9	13.9	85.862	4.0795e-43	165840000	13	23.4786	23.929	24.0891	22.8142	23.1179	23.164	21.6595	21.4319	21.0685	21.7288	20.2025	23.0616
	0.47169	-0.573518	P02786;F5H6B1;G3V0E5	P02786;F5H6B1;G3V0E5	Transferrin receptor protein 1;Transferrin receptor protein 1, serum form	TFRC	Color2 [A=255, R=169, G=169, B=169]	1	4					3	3	3	4.7	4.7	4.7	84.87	7.1445e-14	70777000	5	23.2483	23.6485	22.6426	23.4283	23.2432	22.9775	22.7844	20.9704	21.932	21.3515	21.3987	21.216
	1.03338	1.41359	Q13724;F5H6D0;C9J8D4	Q13724;F5H6D0;C9J8D4	Mannosyl-oligosaccharide glucosidase	MOGS	Color2 [A=255, R=169, G=169, B=169]	1	4					2	2	2	3	3	3	91.916	6.5391e-05	21171000	4	21.3455	20.9929	21.2249	20.9617	20.6549	20.8093	20.8967	20.0766	20.5799	22.1035	22.8674	20.8231
	1.25519	0.743975	Q9Y2W2;F5H721;F5H5G4;F5GXS9	Q9Y2W2;F5H721	WW domain-binding protein 11	WBP11	Color2 [A=255, R=169, G=169, B=169]	1	4					16	16	16	27.5	27.5	27.5	69.997	1.1012e-113	4202400000	104	28.7371	28.8392	28.7984	28.7616	28.8198	28.8229	28.9243	28.367	28.4019	29.1776	29.723	29.0246
	0.0191234	0.0605609	Q008S8;F5H7S9	Q008S8;F5H7S9	Epithelial cell-transforming sequence 2 oncogene-like	ECT2L	Color2 [A=255, R=169, G=169, B=169]	1	4					1	1	1	1	1	1	104.88	0.0017565	207980000	6	22.0357	22.0261	20.7792	21.9637	20.7256	20.3616	27.0277	26.8647	23.7967	25.9487	26.0932	25.8288
+	1.23615	-3.64492	Q12931;F5H897;I3L0K7;I3L239;I3L253	Q12931;F5H897;I3L0K7	Heat shock protein 75 kDa, mitochondrial	TRAP1	Color2 [A=255, R=169, G=169, B=169]	1	4					10	10	10	16.9	16.9	16.9	80.109	1.5021e-29	268160000	17	23.0073	20.5807	21.5411	19.1498	22.8017	21.4628	26.4628	27.1262	26.6664	25.2816	23.4654	20.5737
	0.186573	0.356316	P18887;F5H8D7;M0QZ96;M0R0D2;M0R1U8;M0QYS5;M0R2N6	P18887;F5H8D7;M0QZ96;M0R0D2;M0R1U8;M0QYS5	DNA repair protein XRCC1	XRCC1	Color2 [A=255, R=169, G=169, B=169]	1	4					6	6	6	13	13	13	69.476	5.3977e-22	343730000	13	21.857	20.9891	20.622	21.0056	20.4843	21.2492	25.4029	26.5725	27.1865	27.7142	25.9964	26.5203
	0.0801094	0.0692628	Q9UBL3;F5H8F7;Q9UBL3-2;Q9UBL3-3;H0YBF6	Q9UBL3;F5H8F7;Q9UBL3-2;Q9UBL3-3	Set1/Ash2 histone methyltransferase complex subunit ASH2	ASH2L	Color2 [A=255, R=169, G=169, B=169]	1	4					5	5	5	10.7	10.7	10.7	68.722	1.9077e-21	645870000	15	26.4862	26.1238	25.8307	26.0182	25.5818	25.973	24.9865	25.5155	25.6153	25.3632	25.8815	25.0803
	0.91429	0.461343	P49790;F6QR24	P49790;F6QR24	Nuclear pore complex protein Nup153	NUP153	Color2 [A=255, R=169, G=169, B=169]	1	4					4	4	4	3.8	3.8	3.8	153.94	1.0062e-09	101140000	7	21.4392	20.772	20.5665	21.6071	21.487	20.6861	24.9135	24.6452	25.085	24.9636	25.6306	25.4335
	1.0984	0.607518	Q6PJG2;H7C1L3;F6RU81	Q6PJG2;H7C1L3;F6RU81	ELM2 and SANT domain-containing protein 1	ELMSAN1	Color2 [A=255, R=169, G=169, B=169]	1	4					2	2	2	3.8	3.8	3.8	114.99	1.1297e-09	48879000	5	22.8713	23.0466	23.0153	22.631	22.363	22.5554	21.9856	21.7445	21.4463	22.2168	22.045	22.7372
	0.851836	-0.486973	P54756;F8W9W0;F8VP57;P54756-2	P54756;F8W9W0;F8VP57;P54756-2	Ephrin type-A receptor 5	EPHA5	Color2 [A=255, R=169, G=169, B=169]	1	4					1	1	1	1.3	1.3	1.3	114.8	0.00039769	20360000	5	21.3278	21.4356	21.2647	21.6537	21.5356	21.5191	21.6696	20.878	21.6059	20.7436	20.9947	20.9544
	0.402858	-0.42226	Q9NZN8;F8VP97;Q9NZN8-4;F8VV52;F8VQD8;F8VVY1;F8VUB4;F8VX63;F8W145;Q9NZN8-5;F8VWH8;H0YHP3;F8VQF4;F8VRS2;F8VRS8;Q9NZN8-2	Q9NZN8;F8VP97;Q9NZN8-4;F8VV52;F8VQD8;F8VVY1;F8VUB4;F8VX63;F8W145;Q9NZN8-5	CCR4-NOT transcription complex subunit 2	CNOT2	Color2 [A=255, R=169, G=169, B=169]	1	4					3	3	3	7.6	7.6	7.6	59.737	1.5404e-10	85446000	5	23.1939	23.1156	23.2626	23.0897	23.1239	23.1088	22.555	21.4501	21.5344	20.9531	21.8762	21.4433
	1.01614	-1.05188	Q13838;Q13838-2;F8VQ10;Q5STU3;B4DP52;F6WLT2;F6UJC5;H0Y400;F6UN21;F6TRA5;F6S4E6;B4DIJ6;H0YCC6;F6QYI9;F6R6M7	Q13838;Q13838-2;F8VQ10;Q5STU3;B4DP52;F6WLT2	Spliceosome RNA helicase DDX39B	DDX39B	Color2 [A=255, R=169, G=169, B=169]	1	4					25	11	11	57	38.3	38.3	48.991	4.8746e-227	1609600000	46	25.1075	24.4481	25.5778	25.8594	26.1511	26.6578	28.1805	29.2255	28.0333	28.0198	26.9806	27.2833
	1.04228	0.883645	Q96RL1;Q96RL1-3;F8VQY2;Q96RL1-2;D6RC40;D6RCQ3;Q96RL1-4	Q96RL1;Q96RL1-3;F8VQY2;Q96RL1-2	BRCA1-A complex subunit RAP80	UIMC1	Color2 [A=255, R=169, G=169, B=169]	1	4					3	3	3	5.3	5.3	5.3	79.727	3.0989e-10	118350000	5	23.5725	22.8955	22.9674	22.9154	23.6096	22.8828	21.0796	20.421	21.3106	21.4485	21.6083	22.4053
	0.233763	-0.148983	P09651;F8VXY0;F8VRQ1;P09651-2;F8W6I7;P09651-3;F8VSB5;F8W1S7;F8VZ49;H0YH80;F8VTQ5;Q32P51;F8W646;J3KQA8;F8VYN5	P09651;F8VXY0;F8VRQ1;P09651-2;F8W6I7;P09651-3;F8VSB5;F8W1S7;F8VZ49;H0YH80	Heterogeneous nuclear ribonucleoprotein A1	HNRNPA1	Color2 [A=255, R=169, G=169, B=169]	1	4					28	27	25	66.4	64	60.8	38.746	0	57049000000	287	32.5221	32.5816	32.9054	32.5564	32.1408	32.4965	32.9759	33.0651	32.768	33.25	32.6211	32.4911
	0.161397	-0.204841	Q9UQ80;F8VTY8;F8VR77;F8VRZ3;H0YIN7;F8W0A3	Q9UQ80;F8VTY8;F8VR77;F8VRZ3	Proliferation-associated protein 2G4	PA2G4	Color2 [A=255, R=169, G=169, B=169]	1	4					3	3	3	16.2	16.2	16.2	43.786	6.8049e-44	36721000	3	22.8586	22.8875	22.3893	22.1206	22.1048	22.0457	21.8808	22.8712	21.9332	21.5785	21.7739	22.7182
	1.66132	-0.444962	Q9UIF9;J3QK86;J3KPG5;Q9UIF9-2;Q9UIF9-3;F8VU39;H0YII3;H0YHL2	Q9UIF9;J3QK86;J3KPG5;Q9UIF9-2;Q9UIF9-3;F8VU39	Bromodomain adjacent to zinc finger domain protein 2A	BAZ2A	Color2 [A=255, R=169, G=169, B=169]	1	4					31	31	31	21.5	21.5	21.5	211.2	5.4437e-188	3610500000	112	28.3872	28.4459	28.4041	28.7735	28.5633	28.5363	28.2249	28.2254	28.1141	27.8504	27.511	27.8682
	0.67697	-1.38395	Q00325;Q00325-2;F8VVM2	Q00325;Q00325-2;F8VVM2	Phosphate carrier protein, mitochondrial	SLC25A3	Color2 [A=255, R=169, G=169, B=169]	1	4					2	2	2	5.5	5.5	5.5	40.094	6.0211e-06	180750000	4	24.4322	24.3819	24.5395	24.329	24.5002	24.0834	20.9998	23.4992	23.7402	21.8886	20.8219	21.3768
	0.34488	0.781493	F8VWL3;B7Z493;E9PJX4;Q96M96;F8W1R0;G3XA97;E9PNX0;E9PQT1;Q96M96-2;Q96M96-3;J3KSS3;F8VVF1;H0YDQ0	F8VWL3;B7Z493;E9PJX4;Q96M96;F8W1R0	FYVE, RhoGEF and PH domain-containing protein 4	FGD4	Color2 [A=255, R=169, G=169, B=169]	1	4					24	24	24	30.9	30.9	30.9	101	1.0681e-124	4663500000	91	29.4231	29.3945	29.3999	29.0436	29.1072	29.4471	22.3503	23.0514	21.3604	22.445	22.0421	24.6195
	0.886263	0.705123	Q9H9L4;H0YIQ8;F8VXI8;F8VX10;H0YID1;F8VUX5;Q9H9L4-4;H0YHR2;F8VRX7	Q9H9L4;H0YIQ8;F8VXI8;F8VX10	KAT8 regulatory NSL complex subunit 2	KANSL2	Color2 [A=255, R=169, G=169, B=169]	1	4					8	8	8	19.9	19.9	19.9	55.042	1.088e-53	493380000	21	25.2266	25.253	24.8547	26.5614	25.6822	25.6356	23.5504	24.752	24.1598	24.6073	25.0463	24.924
	0.666733	0.580359	Q99590;F8VXG7;Q99590-2;F8W028	Q99590;F8VXG7;Q99590-2	Protein SCAF11	SCAF11	Color2 [A=255, R=169, G=169, B=169]	1	4					48	48	47	32.4	32.4	32.4	164.65	0	16808000000	277	30.3818	30.4886	30.5154	30.974	31.1623	31.175	30.7889	30.3624	29.9784	31.1527	31.3827	30.3353
	1.11425	1.95	Q9UJX3;F8VZ62;Q9UJX3-2;F8VQY8;F8VVT8;F8VVU6	Q9UJX3;F8VZ62;Q9UJX3-2;F8VQY8;F8VVT8;F8VVU6	Anaphase-promoting complex subunit 7	ANAPC7	Color2 [A=255, R=169, G=169, B=169]	1	4					2	2	2	4.2	4.2	4.2	66.855	2.4668e-06	70696000	2	22.6748	23.5599	22.6152	23.0354	23.0941	23.9548	19.8695	22.2629	20.1736	23.2908	22.7306	22.1346
	0.163621	0.122246	P82979;F8VZQ9;H0YHG0;Q567R9;F8VS12	P82979;F8VZQ9;H0YHG0;Q567R9	SAP domain-containing ribonucleoprotein	SARNP;CIP29	Color2 [A=255, R=169, G=169, B=169]	1	4					7	7	7	29	29	29	23.671	3.0239e-23	458230000	26	22.2694	22.0449	20.6547	21.5202	23.0626	21.5647	27.6857	26.915	26.8635	27.3642	27.0947	27.3721
	0.8623	-1.06874	Q15366-4;Q15366-5;F8VZX2;Q15366-3;Q15366-2;G3V0E8;B4DXP5;F8VRG9;F8VWQ4;B4DLC0;F8W0G4;F8VXH9;P57721;F8W1G6;F8VRH0;J3QT27;P57721-2;P57721-3;P57721-5;E9PFP8;P57721-4;H3BSS4;F8VTZ0;H3BND9;H3BSP4	Q15366-4;Q15366-5;F8VZX2;Q15366-3;Q15366-2;G3V0E8;B4DXP5;F8VRG9;F8VWQ4;B4DLC0;F8W0G4;F8VXH9	Poly(rC)-binding protein 2	PCBP2	Color2 [A=255, R=169, G=169, B=169]	1	4					19	14	1	80.4	68.6	9.1	34.917	0	7479600000	69	28.3454	28.6349	28.6661	28.7488	28.7856	28.9647	31.3378	31.0132	30.0521	30.5142	29.6431	29.0397
	0.136997	0.190852	P00439;F8W1D4;F8W0A0	P00439;F8W1D4;F8W0A0	Phenylalanine-4-hydroxylase	PAH	Color2 [A=255, R=169, G=169, B=169]	1	4					1	1	1	2.9	2.9	2.9	51.861	0.00054521	125670000	5	23.9437	23.8593	24.097	21.0259	24.785	24.8502	20.9741	22.0839	21.2082	22.3525	21.0394	21.4469
	0.103913	-0.434461	F8W181	F8W181	60S ribosomal protein L6	RPL6	Color2 [A=255, R=169, G=169, B=169]	1	4					32	1	1	74.8	6.2	6.2	25.892	9.9911e-262	231010000	8	24.3788	24.9624	20.7019	24.3134	25.1432	24.5065	22.496	24.289	24.8251	22.6933	21.594	26.0194
	0.0574675	0.100549	P14649;F8W1I5	P14649;F8W1I5	Myosin light chain 6B	MYL6B	Color2 [A=255, R=169, G=169, B=169]	1	4					4	1	1	22.1	7.7	7.7	22.764	2.6364e-25	47791000	6	22.7564	22.8865	22.5301	22.7328	22.394	22.8104	22.5083	21.1405	21.8569	21.0865	22.6587	22.0621
	1.97501	-1.25912	P62910;F8W727;D3YTB1;D3YTI8	P62910;F8W727;D3YTB1	60S ribosomal protein L32	RPL32	Color2 [A=255, R=169, G=169, B=169]	1	4					19	19	19	74.1	74.1	74.1	15.86	4.754e-127	51056000000	173	32.2129	32.4379	32.2508	32.4534	32.6779	32.6621	31.2188	32.1529	31.7895	30.4452	30.5695	30.3691
	1.03131	-0.961097	O75935;O75935-3;F8W786;Q8NB28;O75935-2	O75935;O75935-3;F8W786;Q8NB28;O75935-2	Dynactin subunit 3	DCTN3	Color2 [A=255, R=169, G=169, B=169]	1	4					2	2	2	9.1	9.1	9.1	21.119	0.00012345	49888000	2	23.1961	23.3092	23.4633	21.6321	23.9185	22.6438	22.3393	21.1741	22.0377	21.3556	20.4424	20.8699
	1.40874	1.11673	Q9ULJ8-4;F8W7J9;Q9ULJ8-3;Q9ULJ8;Q9ULJ8-2;C9J3G5;C9J730	Q9ULJ8-4;F8W7J9;Q9ULJ8-3;Q9ULJ8	Neurabin-1	PPP1R9A	Color2 [A=255, R=169, G=169, B=169]	1	4					11	10	10	13.6	13	13	140.3	5.0457e-75	616320000	28	26.5173	26.361	26.3685	26.4761	26.3433	26.0997	21.5865	20.4566	21.0886	22.422	22.223	21.8368
	0.848309	-0.722106	O14936;O14936-3;Q5JS74;O14936-4;O14936-6;F8W998;O14936-2;H9KV37;Q5JS72;O14936-5	O14936;O14936-3;Q5JS74;O14936-4;O14936-6;F8W998;O14936-2;H9KV37;Q5JS72;O14936-5	Peripheral plasma membrane protein CASK	CASK	Color2 [A=255, R=169, G=169, B=169]	1	4					2	2	2	2.4	2.4	2.4	105.12	1.544e-05	178500000	4	23.1711	22.1898	22.271	21.794	21.319	22.1447	22.7884	21.9792	22.6042	21.3971	22.3551	21.4533
	0.957178	1.09168	F8W9L8;A8MW92;D3YTE1;A8MW92-4;J3KPS5;A8MW92-2;G5E9D0;E9PM57;A8MUE8;A8MXR8	F8W9L8;A8MW92;D3YTE1;A8MW92-4;J3KPS5;A8MW92-2	PHD finger protein 20-like protein 1	PHF20L1	Color2 [A=255, R=255, G=0, B=0]	9	8	+				6	6	6	7.7	7.7	7.7	112.36	8.1638e-35	452540000	13	24.7174	24.4877	25.0737	26.6759	26.6565	26.1311	21.4499	20.9711	20.8211	22.2673	22.9855	21.2643
	1.33953	-1.77247	Q9H8H2;F8WAJ0;Q9H8H2-2;Q9H8H2-4;Q9H8H2-3;B4E3G7	Q9H8H2;F8WAJ0;Q9H8H2-2;Q9H8H2-4	Probable ATP-dependent RNA helicase DDX31	DDX31	Color2 [A=255, R=169, G=169, B=169]	1	4					21	21	21	28.2	28.2	28.2	94.086	6.9411e-72	834750000	55	25.5663	25.2535	25.3581	25.4267	25.5023	25.5764	26.7398	28.2072	27.3183	26.3696	24.8267	25.7515
	1.69863	-0.908734	F8WB06;Q99700;H0YH87;Q99700-2;Q24JQ7;F8VQP2;Q99700-4;F8VRK6;F8VQS0;F8VZQ7;F8W0B5;F8VVY6;F8WB05	F8WB06;Q99700;H0YH87;Q99700-2;Q24JQ7;F8VQP2;Q99700-4	Ataxin-2	ATXN2	Color2 [A=255, R=169, G=169, B=169]	1	4					12	12	12	15.6	15.6	15.6	113.88	2.5149e-37	595330000	25	20.4142	20.7554	20.2361	20.8366	25.9537	21.5365	27.3709	27.2312	27.9938	26.5785	26.5446	26.7466
	0.934264	-1.52446	Q14257;F8WCY5;H0YL43;A8MXP8	Q14257;F8WCY5;H0YL43	Reticulocalbin-2	RCN2	Color2 [A=255, R=169, G=169, B=169]	1	4					11	11	11	48.9	48.9	48.9	36.876	2.0556e-274	2112100000	58	28.3225	28.458	28.5255	27.9965	27.6501	27.9779	22.4403	22.3432	22.0799	21.1721	19.2996	21.8182
	0.180376	-0.313954	Q9Y4I1;Q9Y4I1-2;F8WE88;G3V394;Q9Y4I1-3;F8W6H6;E7ERV5;Q9UES5;O95317	Q9Y4I1;Q9Y4I1-2;F8WE88;G3V394;Q9Y4I1-3;F8W6H6	Unconventional myosin-Va	MYO5A	Color2 [A=255, R=169, G=169, B=169]	1	4					25	21	20	17.4	15.5	14.9	215.4	6.2747e-99	1144100000	52	27.4091	27.3939	27.3014	27.3524	27.0004	27.1713	21.1219	21.4625	22.4704	22.2221	21.4748	20.416
	0.21014	-0.451588	Q9NZI7;F8WEP8;Q9NZI7-4	Q9NZI7;F8WEP8;Q9NZI7-4	Upstream-binding protein 1	UBP1	Color2 [A=255, R=169, G=169, B=169]	1	4					1	1	1	2.2	2.2	2.2	60.49	4.9272e-08	46998000	4	23.0194	22.8779	23.1739	22.2955	22.3641	22.2637	22.5969	21.4756	22.5983	21.5337	20.6192	23.1631
	1.53226	-1.51884	Q9NPA8;G3V117;E5RHX8;J3KNT2;E5RI00;E5RHT9;E5RJ84	Q9NPA8;G3V117	Enhancer of yellow 2 transcription factor homolog	ENY2	Color2 [A=255, R=169, G=169, B=169]	1	4					7	7	7	58.4	58.4	58.4	11.528	1.5693e-23	868190000	25	26.9303	26.913	26.7292	26.8459	26.5916	26.4752	26.6003	26.6903	27.3655	25.2522	26.0892	24.7583
	0.997283	1.46896	Q9UGN5;G3V167;Q9UGN5-2;H0YH02	Q9UGN5;G3V167;Q9UGN5-2	Poly [ADP-ribose] polymerase 2	PARP2	Color2 [A=255, R=169, G=169, B=169]	1	4					5	5	5	8.4	8.4	8.4	66.205	4.0595e-10	176810000	10	20.9392	23.3493	21.1592	21.5297	21.6575	21.174	21.7488	23.1749	23.1792	25.1678	23.6004	23.7415
	0.160744	0.227346	P30260;G5EA36;G3V1C4;B4DL80;K7EMA6;E9PRZ6;I3L328;I3L394;I3L3H6;F6QPS0	P30260;G5EA36;G3V1C4;B4DL80	Cell division cycle protein 27 homolog	CDC27	Color2 [A=255, R=169, G=169, B=169]	1	4					5	5	5	8.5	8.5	8.5	91.866	1.6477e-38	173030000	13	23.8958	23.5448	23.9816	23.8371	23.3181	23.8939	21.8333	20.9932	21.6153	21.8478	22.439	20.8371
	0.239948	0.394568	Q9NUP9;G3V1D4	Q9NUP9;G3V1D4	Protein lin-7 homolog C	LIN7C	Color2 [A=255, R=169, G=169, B=169]	1	4					2	2	2	11.2	11.2	11.2	21.834	1.1359e-08	375780000	7	26.18	25.6984	25.763	25.4378	25.3306	25.6516	20.8548	22.0468	21.2539	21.2173	21.2518	22.87
	0.183912	-0.533807	Q86UN3;Q0GGW3;G3V1D7	Q86UN3;Q0GGW3;G3V1D7	Reticulon-4 receptor-like 2	RTN4RL2	Color2 [A=255, R=169, G=169, B=169]	1	4					2	2	2	5	5	5	46.105	4.6859e-07	81555000	5	23.5867	23.3305	23.1558	23.7177	23.5234	23.4351	24.0422	22.197	20.22	21.6941	21.7093	21.4543
	1.45696	1.50865	G3V1L9;Q07157;H0YLT6	G3V1L9;Q07157	Tight junction protein ZO-1	TJP1	Color2 [A=255, R=169, G=169, B=169]	1	4					70	70	3	46.9	46.9	2.2	197.46	0	20897000000	383	31.2815	31.3631	31.4771	30.9503	30.9291	31.2105	28.7489	29.1586	29.9904	30.8214	30.2598	31.3427
	0.77409	-0.150656	O15226;G3V1N1	O15226;G3V1N1	NF-kappa-B-repressing factor	NKRF	Color2 [A=255, R=169, G=169, B=169]	1	4					54	54	54	75.1	75.1	75.1	77.672	0	29110000000	365	31.4868	31.3842	31.3035	31.7068	31.7006	31.6161	31.0858	30.9845	30.878	30.7734	30.9651	30.7578
	0.937397	-0.800312	P69905;G3V1N2	P69905;G3V1N2	Hemoglobin subunit alpha	HBA1;HBA2	Color2 [A=255, R=169, G=169, B=169]	1	4					3	1	1	37.3	19.7	19.7	15.257	1.7851e-15	17930000	2	21.6651	20.9579	22.5816	22.0758	23.6609	20.537	22.7117	22.8236	21.8369	21.3933	22.1551	21.4229
	0.784369	-1.05399	O14975;G3V1R7;O14975-2	O14975;G3V1R7;O14975-2	Very long-chain acyl-CoA synthetase	SLC27A2	Color2 [A=255, R=169, G=169, B=169]	1	4					3	3	3	5.2	5.2	5.2	70.311	4.1812e-07	437760000	9	26.3028	25.9593	26.273	25.6194	25.306	25.8768	22.6268	23.6682	22.1414	21.7357	22.5068	21.0319
	0.827644	-1.14437	Q9Y324;G3V1S4;G3V5D2;G3V5L8;G3V3N8;G3V5S9	Q9Y324;G3V1S4;G3V5D2;G3V5L8;G3V3N8;G3V5S9	rRNA-processing protein FCF1 homolog	FCF1	Color2 [A=255, R=169, G=169, B=169]	1	4					2	2	2	11.1	11.1	11.1	23.369	2.2453e-05	75795000	3	20.8828	20.6911	20.7439	23.9629	20.726	21.8757	23.7594	24.2973	24.3555	21.7711	23.6703	23.5376
	0.0465676	-0.0671978	Q8N3R9;G3V2H1;Q8N3R9-2	Q8N3R9;G3V2H1;Q8N3R9-2	MAGUK p55 subfamily member 5	MPP5	Color2 [A=255, R=169, G=169, B=169]	1	4					1	1	1	1.8	1.8	1.8	77.293	0.00017657	55525000	1	23.1264	23.0798	23.4831	22.7612	22.6426	22.4495	21.2815	21.99	21.8223	22.5187	21.2419	21.1317
	0.110064	-0.212188	G3V325;O75127;P56134;C9J8H9;C9JJT5;F8W7V3;P56134-2;F5H4H2;C9JU26;C9JQN9;C9JGL8	G3V325;O75127	Pentatricopeptide repeat-containing protein 1, mitochondrial	ATP5J2-PTCD1;PTCD1	Color2 [A=255, R=169, G=169, B=169]	1	4					4	4	4	5.1	5.1	5.1	84.109	4.249e-08	73084000	5	20.8663	20.9329	20.98	20.8283	21.0467	20.8146	20.8781	20.1246	22.2951	21.2006	21.1443	20.3164
	1.29224	-1.11267	Q9GZR7;G3V529;F5GYL3	Q9GZR7;G3V529;F5GYL3	ATP-dependent RNA helicase DDX24	DDX24	Color2 [A=255, R=169, G=169, B=169]	1	4					37	37	37	51.3	51.3	51.3	96.331	0	6924000000	185	29.8108	29.7861	29.5605	29.3133	29.0941	29.1103	28.9388	29.4873	29.28	28.6391	27.4041	28.3251
	0.475712	-0.570796	Q8N9E0;G3XAI9;Q5BKY9	Q8N9E0;G3XAI9;Q5BKY9	Protein FAM133A;Protein FAM133B	FAM133A;FAM133B	Color2 [A=255, R=169, G=169, B=169]	1	4					1	1	1	4.4	4.4	4.4	28.94	3.0249e-05	90499000	4	23.7616	23.6411	23.9122	23.651	23.8313	22.9834	22.8891	21.533	21.234	21.3733	21.4651	21.1053
	0.620292	-1.05817	O75461;O75461-2;G5E936;B7Z1I8	O75461;O75461-2;G5E936;B7Z1I8	Transcription factor E2F6	E2F6	Color2 [A=255, R=169, G=169, B=169]	1	4					3	3	3	17.1	17.1	17.1	31.844	9.1585e-18	81903000	8	23.0294	23.4382	23.497	23.0512	23.2973	22.9933	22.7112	21.7366	20.8045	20.0565	21.7534	20.268
	0.681586	1.94803	P49761;P49761-3;G5E959;P49761-1;H3BRW2;H3BRE4;H3BNQ5	P49761;P49761-3;G5E959;P49761-1	Dual specificity protein kinase CLK3	CLK3	Color2 [A=255, R=169, G=169, B=169]	1	4					4	4	4	9.2	9.2	9.2	73.514	3.1832e-44	471400000	13	25.0585	24.7355	24.8191	25.2648	25.6461	25.1298	22.3209	25.7237	26.2538	27.0402	27.2069	25.8953
	0.0522902	-0.12792	G5E9E7;Q07157-2;H0YKB1	G5E9E7;Q07157-2	Tight junction protein ZO-1	TJP1	Color2 [A=255, R=169, G=169, B=169]	1	4					68	1	1	47.6	0.9	0.9	189.67	0	337360000	4	25.2385	25.3266	25.7197	25.4565	25.4251	25.8175	21.4186	20.6252	22.8053	22.321	21.6951	20.4492
	1.37894	-1.90726	Q9H8V3;Q9H8V3-2;Q9H8V3-4;G5E9L8;Q9H8V3-3;H7C103;C9JB41;C9J0L6;C9JDV9;C9JTI2;C9J1C4;C9JDB4	Q9H8V3;Q9H8V3-2;Q9H8V3-4;G5E9L8;Q9H8V3-3;H7C103	Protein ECT2	ECT2	Color2 [A=255, R=169, G=169, B=169]	1	4					3	3	3	3.6	3.6	3.6	103.5	2.0996e-06	42823000	3	21.4586	21.6601	22.0105	21.662	22.007	21.57	22.8207	24.7098	23.1911	22.1259	21.1369	21.737
	0.230373	-0.147225	Q12906;G5E9M5;Q12906-4;Q12906-5;Q12906-2;Q12906-6;Q12906-3;K7EQR9;K7EKJ9;K7ERM6;K7ENK6;K7EM82;K7ELV3;K7EJ09;K7ER69	Q12906;G5E9M5;Q12906-4;Q12906-5;Q12906-2;Q12906-6;Q12906-3	Interleukin enhancer-binding factor 3	ILF3	Color2 [A=255, R=169, G=169, B=169]	1	4					29	29	28	34.3	34.3	33.1	95.337	0	16501000000	193	30.3054	30.1047	30.7271	30.4082	30.16	30.4418	30.9746	30.8132	31.2619	30.7384	31.2866	30.583
	0.500771	-1.11075	P82650;G5E9W7;G5E9V5;H7C5L9;H7C5F2;Q9H3I1;H7C5H3	P82650;G5E9W7;G5E9V5;H7C5L9	28S ribosomal protein S22, mitochondrial	MRPS22	Color2 [A=255, R=169, G=169, B=169]	1	4					3	3	3	7.2	7.2	7.2	41.28	7.2511e-09	52607000	5	20.0685	21.6683	22.4824	21.8458	21.2129	21.3667	25.6559	24.0037	23.6078	23.48	21.9561	24.499
	0.216726	-0.372599	P30101;G5EA52	P30101;G5EA52	Protein disulfide-isomerase A3	PDIA3	Color2 [A=255, R=169, G=169, B=169]	1	4					1	1	1	4.2	4.2	4.2	56.782	6.2313e-14	8445200	2	21.877	21.1871	20.7448	22.1292	21.7486	20.8039	20.8646	22.3385	22.2629	21.2103	22.3499	20.788
+	3.10029	1.51589	P31943;G8JLB6;E9PCY7;D6RBM0;D6RIU0;D6RFM3;E5RGV0;H0YB39;D6RIT2;D6RAM1;D6R9T0;D6RDU3;D6RJ04;D6RIH9;E7EQJ0;E7EN40;H0YBD7;D6RDL0;D6RF17;E5RGH4;H0YBG7;F5GZT4;D6R9D3;H0YAQ2;E5RJ94;H0YBK1	P31943;G8JLB6;E9PCY7;D6RBM0;D6RIU0;D6RFM3	Heterogeneous nuclear ribonucleoprotein H;Heterogeneous nuclear ribonucleoprotein H, N-terminally processed	HNRNPH1	Color2 [A=255, R=169, G=169, B=169]	1	4					33	33	22	69.3	69.3	53	49.229	0	31711000000	292	31.721	31.7889	32.1807	31.8882	31.5413	31.9273	28.9294	28.9793	29.1871	30.4228	30.3822	30.8385
	0.22389	0.307211	Q5SW79;Q5SW79-2;Q5SW79-3;H0Y2V6;H0Y4T4;E5RGW7;E5RG47;Q96L14;E7EWM2;E7EMW0	Q5SW79;Q5SW79-2;Q5SW79-3;H0Y2V6;H0Y4T4	Centrosomal protein of 170 kDa	CEP170	Color2 [A=255, R=169, G=169, B=169]	1	4					4	4	4	2	2	2	175.29	4.7466e-09	158590000	9	21.7658	24.8627	24.9514	21.1374	21.6634	25.0016	23.43	24.2583	24.9917	24.4398	24.0864	25.0754
+	1.47236	3.15158	O14639-5;O14639-3;H0Y3K7;O14639;J3QSX6;Q5JVV3;Q5T6N2;O14639-2;Q5T6N4;F8W8M4;H0Y7N6;F6XFR5	O14639-5;O14639-3;H0Y3K7;O14639;J3QSX6;Q5JVV3;Q5T6N2;O14639-2;Q5T6N4;F8W8M4	Actin-binding LIM protein 1	ABLIM1	Color2 [A=255, R=169, G=169, B=169]	1	4					28	28	1	76.9	76.9	5.5	52.055	3.5287e-291	12301000000	188	30.7387	30.8285	31.039	29.7918	29.9034	29.9981	25.7611	26.6806	28.3261	29.7752	29.1281	31.3193
	0.0807241	0.140294	Q9UPP1;H0Y3N9;Q9UPP1-2;Q9UPP1-4;Q9UPP1-3;H0Y589;H0Y7M8;H7BZB7	Q9UPP1;H0Y3N9;Q9UPP1-2;Q9UPP1-4;Q9UPP1-3;H0Y589	Histone lysine demethylase PHF8	PHF8	Color2 [A=255, R=169, G=169, B=169]	1	4					8	7	7	9	7.6	7.6	117.86	2.3893e-29	358060000	23	25.7918	25.4946	25.5525	25.3626	25.2139	25.1859	21.1733	21.0724	22.4284	22.3106	20.8651	21.9193
	0.467903	0.857461	H0Y3R8	H0Y3R8		TJP1	Color2 [A=255, R=169, G=169, B=169]	1	4					6	1	1	49.3	6.2	6.2	24.592	8.0508e-87	99524000	1	23.7624	23.7911	24.0895	21.1672	23.5645	24.6937	21.7461	21.3172	19.3193	21.1769	22.091	21.6871
	0.983355	3.67491	P12268;H0Y4R1;E7ETK5;P20839;A4D0Z6;C9K0R9;P20839-2;P20839-4;C9J381;E7EQS0;P20839-3;C9JV30;J3KNX8	P12268;H0Y4R1;E7ETK5	Inosine-5-monophosphate dehydrogenase 2	IMPDH2	Color2 [A=255, R=169, G=169, B=169]	1	4					9	9	9	21.6	21.6	21.6	55.804	1.9631e-25	978620000	28	23.4293	23.3429	23.4583	27.5272	27.5516	27.2708	20.2197	23.8936	25.732	27.3469	27.8637	25.6595
+	2.46988	2.39104	H0Y4T7;F8W9Y9	H0Y4T7;F8W9Y9		MTA1	Color2 [A=255, R=169, G=169, B=169]	1	4					64	2	2	90.8	3.7	3.7	57.269	0	72843000	3	22.2343	20.788	22.4853	24.318	24.431	24.4674	23.1552	22.6455	21.8841	24.9115	24.7943	25.152
	1.09599	-0.849583	O95985;H0Y6W0;O95985-3;O95985-2;H7C4B0;E7EWY2	O95985;H0Y6W0;O95985-3;O95985-2;H7C4B0;E7EWY2	DNA topoisomerase 3-beta-1;DNA topoisomerase	TOP3B	Color2 [A=255, R=169, G=169, B=169]	1	4					6	6	6	7.3	7.3	7.3	96.661	1.4573e-15	130680000	8	22.6062	21.9098	22.0431	22.4384	22.0274	21.3237	24.468	25.4604	25.6352	24.3781	24.351	24.2857
+	1.95077	4.99664	P62158;H0Y7A7;E7ETZ0;E7EMB3;G3V361;Q96HY3;F8WBR5;G3V226;M0QZ52;G3V479;P27482;C9J7T9;P02585	P62158;H0Y7A7;E7ETZ0;E7EMB3;G3V361;Q96HY3	Calmodulin	CALM1;CALM2	Color2 [A=255, R=169, G=169, B=169]	1	4					9	9	9	71.1	71.1	71.1	16.837	0	20959000000	82	32.0788	31.2999	31.8544	30.8949	30.736	31.1295	22.3454	24.4129	25.0864	28.2482	28.1233	30.4632
	1.17356	-1.70701	Q93074;H0Y7P1;Q93074-3;Q93074-2;H0Y6W6;Q86YW9;H7C191;F8WAE6;Q86YW9-4	Q93074;H0Y7P1;Q93074-3;Q93074-2;H0Y6W6	Mediator of RNA polymerase II transcription subunit 12	MED12	Color2 [A=255, R=169, G=169, B=169]	1	4					4	4	4	2.3	2.3	2.3	243.08	1.4332e-10	38350000	5	20.8852	21.1024	21.1523	23.2339	21.2824	20.9993	23.3998	23.3003	24.3078	20.8211	22.8768	22.1889
	1.29625	-1.50496	P49736;H0Y8E6	P49736;H0Y8E6	DNA replication licensing factor MCM2	MCM2	Color2 [A=255, R=169, G=169, B=169]	1	4					3	3	3	3	3	3	101.89	1.1611e-05	66411000	4	21.8962	21.5772	22.2135	21.5596	22.1225	22.4018	23.2296	24.4669	24.2155	22.7728	22.9366	21.6878
	0.149098	0.223594	Q9NSY1;H0Y9P1;Q9NSY1-2;Q9NSY1-3	Q9NSY1;H0Y9P1;Q9NSY1-2;Q9NSY1-3	BMP-2-inducible protein kinase	BMP2K	Color2 [A=255, R=169, G=169, B=169]	1	4					7	7	7	9.6	9.6	9.6	129.17	1.907e-54	292720000	16	23.4348	23.9608	24.4296	25.3474	25.1302	25.5071	24.2911	24.5406	25.4608	24.605	24.5108	25.8475
	0.819894	-0.743291	Q8IU60;Q8IU60-2;H0Y9T5	Q8IU60;Q8IU60-2;H0Y9T5	m7GpppN-mRNA hydrolase	DCP2	Color2 [A=255, R=169, G=169, B=169]	1	4					1	1	1	3.8	3.8	3.8	48.457	0.0020346	36715000	1	21.6364	22.0084	21.4612	21.8823	21.1328	21.3323	23.9911	23.9799	23.5278	23.1618	22.3789	23.7282
	0.461826	0.458917	H0YCG1	H0YCG1		SF3B2	Color2 [A=255, R=169, G=169, B=169]	1	4					31	1	0	68.2	6.2	0	42.457	0	470450000	7	25.6565	25.5894	25.6347	25.1396	25.3581	24.8821	26.4009	25.4157	25.2302	25.8126	26.0299	26.581
	0.312115	0.775953	H0YDQ3	H0YDQ3		LMO7	Color2 [A=255, R=169, G=169, B=169]	1	4					25	1	0	78.1	6.8	0	34.255	0	126120000	6	24.1912	23.9111	24.5523	23.8198	24.1088	24.0581	19.8493	20.7247	22.9961	22.1694	21.2123	22.5162
	0.067244	0.193121	Q6P1X5;H0YEX2	Q6P1X5;H0YEX2	Transcription initiation factor TFIID subunit 2	TAF2	Color2 [A=255, R=169, G=169, B=169]	1	4					1	1	1	1.8	1.8	1.8	136.97	1.7619e-09	24315000	1	22.3358	21.7882	22.3776	21.7537	21.6719	22.1818	21.6031	21.3048	19.7001	19.5035	21.4656	22.2183
	0.393383	-0.815814	P25490;H0YJV7;O15391;Q96MM3;H0YJU4	P25490;H0YJV7	Transcriptional repressor protein YY1	YY1	Color2 [A=255, R=169, G=169, B=169]	1	4					3	3	3	9.2	9.2	9.2	44.712	1.4353e-07	132490000	8	24.0946	24.163	24.3491	24.3452	23.6204	24.2146	23.1276	21.5191	21.4529	21.6212	19.8849	22.1461
	0.0470415	-0.119058	Q9Y448;H0YKF8;H0YLA7;H0YM11;Q9Y448-3;Q9Y448-2	Q9Y448;H0YKF8;H0YLA7;H0YM11;Q9Y448-3;Q9Y448-2	Small kinetochore-associated protein	KNSTRN	Color2 [A=255, R=169, G=169, B=169]	1	4					1	1	1	4.1	4.1	4.1	35.438	3.1767e-05	24310000	2	22.3726	21.9677	22.3147	21.9269	21.5775	20.2082	20.7959	23.7055	21.6492	21.813	21.9232	22.0573
+	1.17756	2.97637	P07355;H0YKS4;H0YMD0;H0YMU9;H0YN42;H0YMM1;A6NMY6;P07355-2;H0YKL9;H0YKZ7;H0YLV6;H0YMT9;H0YKX9;H0YMD9;H0YKV8;H0YMW4;H0YNP5;H0YNB8;H0YKN4;H0YM50;H0YN52;H0YNA0;H0YN28;H0YL33;H0YLE2	P07355;H0YKS4;H0YMD0;H0YMU9;H0YN42;H0YMM1;A6NMY6;P07355-2;H0YKL9;H0YKZ7;H0YLV6;H0YMT9;H0YKX9;H0YMD9;H0YKV8;H0YMW4;H0YNP5	Annexin A2;Annexin;Putative annexin A2-like protein	ANXA2;ANXA2P2	Color2 [A=255, R=169, G=169, B=169]	1	4					7	7	7	30.4	30.4	30.4	38.604	9.2731e-50	1505600000	30	27.8811	27.4023	28.022	26.9873	27.0542	27.0161	21.9303	24.1732	25.6523	26.7273	26.1399	27.8176
	0.0124458	0.0392284	H0YNU2;H0YNW9;H0YMH7;Q05D32-2;Q05D32	H0YNU2;H0YNW9;H0YMH7;Q05D32-2;Q05D32	CTD small phosphatase-like protein 2	CTDSPL2	Color2 [A=255, R=169, G=169, B=169]	1	4					2	2	2	27.2	27.2	27.2	10.444	3.8808e-10	45664000	6	20.8443	21.8849	21.3242	22.3952	21.4285	20.4129	23.4985	24.0143	23.4749	24.3783	21.6856	25.0416
	0.915898	-1.3142	P54132;H0YNU5;H0YLV8	P54132;H0YNU5	Bloom syndrome protein	BLM	Color2 [A=255, R=169, G=169, B=169]	1	4					14	14	14	12.6	12.6	12.6	159	3.1851e-45	814900000	33	25.7577	25.3765	25.7668	25.9666	26.0802	26.1667	25.4314	26.7943	27.4165	25.7216	25.3593	24.6187
	0.928712	1.03223	Q13421;H3BUX1;H3BMA1;Q13421-4;Q13421-3;Q13421-2	Q13421;H3BUX1;H3BMA1;Q13421-4;Q13421-3;Q13421-2	Mesothelin;Megakaryocyte-potentiating factor;Mesothelin, cleaved form	MSLN	Color2 [A=255, R=169, G=169, B=169]	1	4					5	5	5	8.3	8.3	8.3	68.985	2.5814e-18	911320000	18	26.5617	26.5218	26.8382	26.5091	26.8051	26.5371	24.3631	24.3058	24.4589	25.3638	24.5347	26.3259
	1.57103	1.68401	Q15287;H3BMM9;H3BTC0;H3BV80;Q15287-3;Q15287-2;H3BMS0;H3BR57;H3BPG5;H3BRK4;H3BTV0;H3BNI3;H3BP82;H3BTR6;H3BUG0;H3BTY0;H3BNU7;H3BUL0	Q15287;H3BMM9;H3BTC0;H3BV80;Q15287-3;Q15287-2;H3BMS0;H3BR57;H3BPG5	RNA-binding protein with serine-rich domain 1	RNPS1	Color2 [A=255, R=169, G=169, B=169]	1	4					14	14	14	35.1	35.1	35.1	34.208	3.8697e-77	5653900000	99	28.4494	28.8214	28.952	28.8621	29.3028	28.8316	29.3693	28.833	28.8321	29.7957	31.3045	30.9862
	1.43901	-1.2689	Q99547;H3BSB3;H3BNT4	Q99547;H3BSB3;H3BNT4	M-phase phosphoprotein 6	MPHOSPH6	Color2 [A=255, R=169, G=169, B=169]	1	4					4	4	4	17.5	17.5	17.5	19.024	7.8527e-16	220460000	8	23.202	21.4691	22.3777	20.8171	21.0688	20.9534	25.2716	26.2173	26.6295	24.6475	24.742	24.9222
+	2.38146	-4.05251	H3BPE1;H3BQK9;Q9UPN3-5;Q9UPN3;Q9UPN3-2;Q9UPN3-3;F8W8Q1;Q9UPN3-4;F5GZL7;H0Y390;H0Y314;H0YD69;H0Y4F5;H0Y6T5;H0Y7I1;E9PNZ4	H3BPE1;H3BQK9;Q9UPN3-5;Q9UPN3;Q9UPN3-2;Q9UPN3-3;F8W8Q1;Q9UPN3-4;F5GZL7;H0Y390	Microtubule-actin cross-linking factor 1, isoforms 1/2/3/5	MACF1	Color2 [A=255, R=169, G=169, B=169]	1	4					27	22	22	4.3	3.7	3.7	856.87	9.4142e-140	1627500000	61	27.7643	27.7431	27.4597	27.5225	27.8021	27.5287	26.4572	24.4938	25.4784	20.6652	21.6464	21.9604
	0.397029	0.49714	H3BPE7;H3BNZ4	H3BPE7		FUS	Color2 [A=255, R=169, G=169, B=169]	1	4					33	2	2	41.2	7.2	7.2	53.496	0	369720000	15	25.1488	25.368	26.0031	25.6949	25.8779	25.6538	21.6994	20.4024	20.9644	20.8844	21.4969	22.1763
+	1.24699	-2.92494	Q9NUU7;Q9UMR2;I3L0H8;Q9UMR2-2;Q9UMR2-4;H3BQK0;Q9UMR2-3;B4DRZ7;I3L352;H3BTB3;H3BMQ5;H3BN59	Q9NUU7;Q9UMR2;I3L0H8;Q9UMR2-2;Q9UMR2-4;H3BQK0;Q9UMR2-3;B4DRZ7;I3L352	ATP-dependent RNA helicase DDX19A;ATP-dependent RNA helicase DDX19B	DDX19A;DDX19B	Color2 [A=255, R=169, G=169, B=169]	1	4					3	3	3	9.4	9.4	9.4	53.974	4.1284e-05	68371000	5	22.6757	21.7906	22.3965	22.5964	21.1832	21.2515	25.1279	24.9198	24.3863	23.9533	20.3164	21.3895
	1.17689	-2.78253	Q9BY12;H3BS25;Q9BY12-2;H3BPM0;Q9BY12-3;H3BU24;H3BR40;H3BQF3;H3BT27;REV__F6QMI7;REV__Q03001-8;REV__E7ERU0;REV__E9PHM6;REV__J3QTQ0;REV__F8W9J4;REV__Q03001;REV__E7ERU2;REV__E9PEB9	Q9BY12;H3BS25;Q9BY12-2;H3BPM0;Q9BY12-3	S phase cyclin A-associated protein in the endoplasmic reticulum	SCAPER	Color2 [A=255, R=169, G=169, B=169]	1	4					7	7	7	5.1	5.1	5.1	158.29	2.8823e-25	224790000	9	21.4149	20.7244	20.9813	22.8856	20.3604	19.2552	23.8865	25.4842	27.3571	22.8639	23.5863	21.93
	0.200241	0.308329	P14618;P14618-2;H3BTN5;H3BQ34;P14618-3;H3BT25;H3BUW1;H3BTJ2;H3BU13;Q504U3;H3BSU3;H3BN34;H3BQZ3	P14618;P14618-2;H3BTN5;H3BQ34;P14618-3;H3BT25;H3BUW1;H3BTJ2	Pyruvate kinase PKM;Pyruvate kinase	PKM	Color2 [A=255, R=169, G=169, B=169]	1	4					8	8	8	20.3	20.3	20.3	57.936	1.8117e-35	181310000	12	25.4173	24.8044	25.028	23.5641	23.732	24.2055	22.6259	21.491	20.7213	21.9715	22.2639	21.5279
	0.323128	1.13706	H3BU53	H3BU53		MGA	Color2 [A=255, R=169, G=169, B=169]	1	4					12	3	3	14.3	3.3	3.3	127.14	1.6679e-78	349750000	13	25.4489	25.2786	25.4045	25.1776	24.994	24.9243	20.4476	24.4294	25.0071	24.7222	24.4694	24.1037
	0.136375	-0.289589	Q66K89;H3BUJ7;H3BSL4;H3BSL9;H3BN17	Q66K89;H3BUJ7;H3BSL4	Transcription factor E4F1	E4F1	Color2 [A=255, R=169, G=169, B=169]	1	4					5	5	5	9.3	9.3	9.3	83.495	1.5191e-144	486860000	26	26.2483	26.2594	25.8258	26.045	25.9691	25.8314	20.3264	22.3516	21.9322	20.6775	22.208	20.8559
+	1.95645	-3.09233	Q9H0E3;H7BXF5;Q9H0E3-3;Q9H0E3-2;C9J683	Q9H0E3;H7BXF5;Q9H0E3-3	Histone deacetylase complex subunit SAP130	SAP130	Color2 [A=255, R=169, G=169, B=169]	1	4					7	7	7	7.3	7.3	7.3	110.32	5.9942e-20	688770000	14	27.166	26.8124	26.3095	25.1937	25.7804	26.0577	25.2512	25.3084	25.3934	21.1316	22.0428	23.5015
	0.478659	-0.935518	Q9UNF1;Q9UNF1-2;H7BXW3;Q5H909	Q9UNF1;Q9UNF1-2;H7BXW3;Q5H909	Melanoma-associated antigen D2	MAGED2	Color2 [A=255, R=169, G=169, B=169]	1	4					2	2	2	3.1	3.1	3.1	64.953	0.00082463	51275000	2	23.1345	20.9519	21.1077	21.0964	21.9745	22.0288	23.5837	24.8653	23.3101	23.8269	23.5316	21.594
	0.197476	0.652627	H7BY36	H7BY36		EWSR1	Color2 [A=255, R=169, G=169, B=169]	1	4					20	2	2	54.2	10.4	10.4	32.071	1.6918e-257	3682000000	16	28.5461	28.6102	28.7966	29.0668	29.1082	29.3006	22.5064	23.2605	22.9068	24.7446	24.8466	21.0405
	0.872145	-2.82213	Q02241;Q02241-2;H7BYN4;H0YME6;B4E1K0;H0YKQ5;H0YMJ4	Q02241;Q02241-2;H7BYN4;H0YME6;B4E1K0	Kinesin-like protein KIF23	KIF23	Color2 [A=255, R=169, G=169, B=169]	1	4					8	8	8	10.3	10.3	10.3	110.06	1.1632e-23	170060000	11	21.0264	21.8702	21.8976	21.3282	22.6867	21.6811	21.7841	26.2616	26.309	22.0883	22.0971	21.703
	0.200568	0.280441	Q9H2H8;H7BZ14;B8ZZ77;Q9H2H8-2;C9K058	Q9H2H8;H7BZ14;B8ZZ77;Q9H2H8-2	Peptidyl-prolyl cis-trans isomerase-like 3;Peptidyl-prolyl cis-trans isomerase	PPIL3	Color2 [A=255, R=169, G=169, B=169]	1	4					3	3	3	34.2	34.2	34.2	18.154	2.3998e-40	470800000	9	26.1695	25.9198	26.0126	25.9114	25.8943	26.0358	21.6017	20.6695	22.0844	21.1365	22.3251	21.7354
	0.160346	-0.129721	H7C0N4;H7C561	H7C0N4;H7C561		SF1	Color2 [A=255, R=169, G=169, B=169]	1	4					13	10	10	54.4	43.9	43.9	18.639	1.6257e-74	4607300000	87	29.1278	29.4664	29.2293	28.7494	29.1112	28.864	29.2846	28.6514	28.4348	28.9561	28.6401	28.3855
	0.445056	1.07181	H7C144	H7C144		ACTN4	Color2 [A=255, R=169, G=169, B=169]	1	4					47	3	3	97.1	10.8	10.8	39.001	0	695490000	15	25.1015	27.0358	27.0309	26.6722	25.5243	26.8406	19.0792	22.2855	21.3919	21.5237	21.6658	22.7825
	0.0141554	0.0296529	O75175;H7C148;O75175-3;O75175-2	O75175;H7C148;O75175-3;O75175-2	CCR4-NOT transcription complex subunit 3	CNOT3	Color2 [A=255, R=169, G=169, B=169]	1	4					2	2	2	3.5	3.5	3.5	81.871	1.4932e-05	38212000	2	22.5037	22.3328	22.7798	23.813	21.478	22.2953	20.5404	22.0586	20.2237	20.1841	21.4894	21.2381
	0.563152	0.284461	Q9H147;H7C1J2;H7C1M5;F2Z2A4	Q9H147;H7C1J2;H7C1M5;F2Z2A4	Deoxynucleotidyltransferase terminal-interacting protein 1	DNTTIP1	Color2 [A=255, R=169, G=169, B=169]	1	4					2	2	2	7	7	7	37.013	6.3095e-07	74300000	8	21.6569	21.9145	22.2709	20.9758	20.3028	19.7271	23.2345	23.7329	23.7394	23.5547	24.0101	23.9954
	0.334522	-0.125556	Q13356;H7C2D2;Q13356-2;E7EW80	Q13356;H7C2D2;Q13356-2	Peptidyl-prolyl cis-trans isomerase-like 2;Peptidyl-prolyl cis-trans isomerase	PPIL2	Color2 [A=255, R=169, G=169, B=169]	1	4					3	3	3	9	9	9	58.823	7.5802e-06	64780000	3	21.3095	21.8387	21.8834	21.9228	20.5133	20.8064	24.3073	24.0537	24.3312	23.8583	24.1778	24.2794
	0.372307	-0.463969	Q99848;H7C2Q8	Q99848;H7C2Q8	Probable rRNA-processing protein EBP2	EBNA1BP2	Color2 [A=255, R=169, G=169, B=169]	1	4					24	24	24	53.6	53.6	53.6	34.852	1.2503e-171	9486800000	176	29.2817	29.3206	29.0882	29.3594	29.3326	29.1898	30.086	31.0741	30.2822	29.7907	29.4189	30.8408
	0.661396	0.777533	Q8IZH2;H7C5E4;Q8IZH2-2	Q8IZH2;H7C5E4;Q8IZH2-2	5-3 exoribonuclease 1	XRN1	Color2 [A=255, R=169, G=169, B=169]	1	4					2	2	2	1.7	1.7	1.7	194.1	6.1784e-06	104660000	2	21.3552	24.5258	23.3921	23.8112	23.834	23.8453	22.0391	20.7742	21.0276	22.0849	21.4099	22.6786
	0.645595	1.10054	Q14156;H9KV44;Q14156-2;Q14156-3;E5RJS1;Q9Y2G0;H7BXG9;Q9Y2G0-3;E7ESK9	Q14156;H9KV44;Q14156-2;Q14156-3	Protein EFR3 homolog A	EFR3A	Color2 [A=255, R=169, G=169, B=169]	1	4					16	16	16	26.6	26.6	26.6	92.923	2.0506e-102	1027300000	44	27.3562	27.2369	27.3017	27.0474	26.7407	27.0678	21.4344	21.1745	19.577	20.9588	22.7105	21.8181
+	1.49838	-3.09388	H9KV46;Q86Y91-2;Q86Y91-3;Q86Y91;Q86Y91-4;Q8NI77	H9KV46;Q86Y91-2;Q86Y91-3;Q86Y91;Q86Y91-4	Kinesin-like protein KIF18B	KIF18B	Color2 [A=255, R=169, G=169, B=169]	1	4					12	12	12	17.8	17.8	17.8	93.312	7.5768e-68	851490000	37	25.9303	25.841	25.7631	27.2107	26.8242	26.3952	24.8015	26.9273	25.7765	24.0014	22.7559	21.4662
	0.44742	-1.04378	H9KV59;O43663-2	H9KV59;O43663-2	Protein regulator of cytokinesis 1	PRC1	Color2 [A=255, R=169, G=169, B=169]	1	4					8	8	1	12.7	12.7	2.6	70.19	5.1158e-17	2901000000	14	28.7415	28.5967	29.1913	28.361	27.7806	28.3433	22.8845	20.2902	22.2536	20.1712	22.0243	20.1015
	0.14621	-0.340499	H9KV75;G3V2W4;G3V2X9;G3V2E8	H9KV75		ACTN1	Color2 [A=255, R=169, G=169, B=169]	1	4					65	1	1	73.5	1.2	1.2	94.825	0	77551000	6	23.5475	23.9161	24.2658	22.3867	21.8226	23.3499	22.6373	22.8903	21.0199	22.2299	22.6996	20.5965
	0.224366	0.458455	O15417;O15417-2;H9KVB4	O15417;O15417-2;H9KVB4	Trinucleotide repeat-containing gene 18 protein	TNRC18	Color2 [A=255, R=169, G=169, B=169]	1	4					2	2	2	1.3	1.3	1.3	314.52	2.5738e-13	68067000	6	23.986	23.4929	23.186	22.9148	22.7722	22.77	21.0359	20.4431	22.1905	22.8823	20.8786	21.2839
	0.50784	-0.934834	Q7Z4V5;Q7Z4V5-2;K7EQZ6;I3L080;K7ERN8;K7EPS6;K7ERA4	Q7Z4V5;Q7Z4V5-2;K7EQZ6;I3L080;K7ERN8;K7EPS6;K7ERA4	Hepatoma-derived growth factor-related protein 2	HDGFRP2	Color2 [A=255, R=169, G=169, B=169]	1	4					2	1	1	2.7	1.5	1.5	74.316	4.4777e-05	49934000	1	22.3901	21.618	21.8305	21.6414	22.6864	21.4402	24.0042	23.8783	24.5135	23.8294	24.1202	21.6419
	0.696807	-0.974614	Q9BUT9;I3L172;Q9BUT9-2	Q9BUT9;I3L172;Q9BUT9-2	Protein FAM195A	FAM195A	Color2 [A=255, R=169, G=169, B=169]	1	4					3	3	3	13.8	13.8	13.8	17.828	1.2436e-10	159720000	9	21.2024	20.6542	22.9928	22.7839	21.7366	21.4224	25.4339	25.1374	26.3523	25.1154	23.6257	25.2586
	0.54226	-0.497282	Q8WUZ0;Q8WUZ0-2;I3L1Q2;I3L4D5	Q8WUZ0;Q8WUZ0-2;I3L1Q2	B-cell CLL/lymphoma 7 protein family member C	BCL7C	Color2 [A=255, R=169, G=169, B=169]	1	4					3	2	2	22.6	18	18	23.468	7.7369e-72	223600000	8	25.0079	25.2974	25.4779	24.2947	24.2827	24.9205	21.0741	22.28	21.5898	21.3917	21.3176	20.7427
	0.144232	0.271527	Q9BSJ6;I3L476;Q9BSJ6-2;I3L1U3;I3L419;I3L156	Q9BSJ6;I3L476;Q9BSJ6-2;I3L1U3;I3L419;I3L156	Protein FAM64A	FAM64A	Color2 [A=255, R=169, G=169, B=169]	1	4					2	2	2	10.5	10.5	10.5	27.48	4.4949e-06	91956000	6	21.362	19.6439	22.164	19.9521	20.7703	21.04	25.427	24.5857	24.2167	24.0678	24.8494	26.1268
	0.0616818	-0.107554	P57678;I3L2C7;I3L4A4;I3L399;E7EN12;I3L4M4;I3L1J7	P57678;I3L2C7	Gem-associated protein 4	GEMIN4	Color2 [A=255, R=169, G=169, B=169]	1	4					15	15	15	16.4	16.4	16.4	120.04	3.5354e-57	1355200000	44	27.9625	27.7264	28.1107	27.0141	26.8043	27.2392	20.8156	21.6079	21.7355	20.9573	20.5602	22.3188
	0.120046	0.0578658	Q07021;I3L3Q7;I3L3B0	Q07021;I3L3Q7;I3L3B0	Complement component 1 Q subcomponent-binding protein, mitochondrial	C1QBP	Color2 [A=255, R=169, G=169, B=169]	1	4					2	2	2	16	16	16	31.362	6.1375e-79	58079000	4	19.7858	21.9706	21.575	20.7266	19.3776	22.6448	23.2067	22.8663	22.8021	22.9693	22.8305	23.2489
	0.966218	-1.09342	P07737;I3L3D5	P07737;I3L3D5	Profilin-1	PFN1	Color2 [A=255, R=169, G=169, B=169]	1	4					1	1	1	11.4	11.4	11.4	15.054	0.00018976	18319000	3	22.6227	22.6336	21.981	21.0306	21.0527	20.9429	21.4936	22.6121	22.6974	20.8955	20.7364	21.891
	0.12145	-0.231246	I3L3R2;J3KT65	I3L3R2;J3KT65		ACTG1	Color2 [A=255, R=169, G=169, B=169]	1	4					27	1	0	100	10.4	0	18.031	0	128030000	6	24.7751	24.522	24.8142	21.2771	23.7722	24.1264	21.6845	22.5301	20.8342	21.5939	20.535	22.2261
	0.341073	-1.61212	Q7Z3B3;I3L4J3;I3L243;E9PCT4;I3L233;Q7Z3B3-2	Q7Z3B3;I3L4J3	KAT8 regulatory NSL complex subunit 1	KANSL1	Color2 [A=255, R=169, G=169, B=169]	1	4					11	11	11	13.7	13.7	13.7	121.02	3.7106e-42	1044500000	24	25.7545	26.1417	25.9855	26.3444	26.2999	26.3987	25.6797	24.7929	27.9547	26.1766	26.3102	21.1042
	0.210874	0.239023	P35613;P35613-3;P35613-4;P35613-2;I3L4S8;I3L192	P35613;P35613-3;P35613-4;P35613-2;I3L4S8;I3L192	Basigin	BSG	Color2 [A=255, R=169, G=169, B=169]	1	4					5	5	5	17.4	17.4	17.4	42.2	1.4235e-41	2708500000	27	28.7242	28.6613	28.5284	28.3555	28.3676	28.5895	21.8642	21.6169	20.8564	22.2742	21.1832	21.5972
	0.188405	0.196376	O95071;J3KMW7;E7EMW7;H0YBB4;E7ET84;E5RFK7;H0YAV7	O95071;J3KMW7;E7EMW7	E3 ubiquitin-protein ligase UBR5	UBR5	Color2 [A=255, R=169, G=169, B=169]	1	4					30	30	30	14.7	14.7	14.7	309.35	3.7403e-257	1238600000	66	28.1271	28.1507	28.0303	26.4741	26.1395	26.3605	20.7744	21.647	21.4031	22.0703	21.2397	21.1036
	0.535502	0.632225	Q99567;J3KMX1	Q99567;J3KMX1	Nuclear pore complex protein Nup88	NUP88	Color2 [A=255, R=169, G=169, B=169]	1	4					3	3	3	5.3	5.3	5.3	83.541	4.2042e-08	61027000	4	20.478	20.5775	20.8329	20.8592	20.6867	20.9297	21.888	20.2041	21.1189	21.918	21.3347	21.855
	1.46731	0.769562	Q92925;J3KMX2;Q92925-3;Q92925-2;J3QWB6;J3QQL7	Q92925;J3KMX2;Q92925-3;Q92925-2	SWI/SNF-related matrix-associated actin-dependent regulator of chromatin subfamily D member 2	SMARCD2	Color2 [A=255, R=169, G=169, B=169]	1	4					16	16	11	39.5	39.5	32	58.92	3.1028e-186	1684600000	62	28.2125	27.9574	27.9528	26.9714	26.9168	27.1894	25.8189	26.3337	26.5928	27.0017	27.1752	26.877
	0.407283	-0.344071	Q9H0H0;J3KMZ7;J3KRH0	Q9H0H0;J3KMZ7	Integrator complex subunit 2	INTS2	Color2 [A=255, R=169, G=169, B=169]	1	4					17	17	17	21.1	21.1	21.1	134.32	2.2475e-218	2548200000	91	28.3154	28.287	28.3767	28.1483	28.246	28.375	26.1422	25.5064	26.192	26.0849	25.6167	25.1067
	1.16437	1.04949	Q9UKL0;J3KN32	Q9UKL0;J3KN32	REST corepressor 1	RCOR1	Color2 [A=255, R=169, G=169, B=169]	1	4					9	9	6	21	21	17.6	53.027	8.9244e-32	734130000	30	26.3705	25.9666	26.3977	25.6249	25.5508	25.6256	25.3804	24.983	24.4174	26.5922	25.5259	25.8113
	0.368111	-1.00123	J3KNL6;O15027;O15027-2;O15027-4;O15027-3;O15027-5;H0Y5S1;Q8N9G1	J3KNL6;O15027;O15027-2;O15027-4;O15027-3;O15027-5	Protein transport protein Sec16A	SEC16A	Color2 [A=255, R=169, G=169, B=169]	1	4					11	11	11	6.4	6.4	6.4	251.89	3.9445e-40	454100000	19	24.8982	25.2944	24.9072	25.6613	25.212	25.9971	24.3514	24.3298	25.9371	24.4525	21.9142	25.248
	3.08926	0.845815	Q9UJV9;J3KNN5;H0Y8L8;H0YA06;D6RGI7	Q9UJV9;J3KNN5	Probable ATP-dependent RNA helicase DDX41	DDX41	Color2 [A=255, R=169, G=169, B=169]	1	4					13	13	13	26.5	26.5	26.5	69.837	3.0961e-62	1540500000	63	27.2653	26.8152	27.0551	26.9956	27.0402	27.0458	27.1229	26.9671	27.066	27.7786	27.8618	28.053
	0.420284	-1.19942	Q14192;J3KNW4	Q14192;J3KNW4	Four and a half LIM domains protein 2	FHL2	Color2 [A=255, R=169, G=169, B=169]	1	4					4	4	4	15.8	15.8	15.8	32.193	2.7157e-12	506580000	11	26.3985	25.9945	26.4474	26.1302	25.6341	25.9226	22.5995	21.2692	22.4407	19.3483	20.2333	23.1294
+	1.75442	-3.08332	Q2TAK8;Q2TAK8-2;J3KNX4;J3KQD6	Q2TAK8;Q2TAK8-2;J3KNX4;J3KQD6	PWWP domain-containing protein MUM1	MUM1	Color2 [A=255, R=169, G=169, B=169]	1	4					3	3	3	5.2	5.2	5.2	78.635	2.2739e-08	201430000	5	22.1617	21.9223	21.0563	22.6597	22.7036	20.6971	26.2713	25.709	26.6051	24.4415	23.0369	21.8571
	1.3442	1.39096	Q92614;Q92614-4;J3KNX9;Q92614-3;Q92614-2;Q92614-5;H0YEV9	Q92614;Q92614-4;J3KNX9;Q92614-3;Q92614-2;Q92614-5	Unconventional myosin-XVIIIa	MYO18A	Color2 [A=255, R=169, G=169, B=169]	1	4					61	61	61	33	33	33	233.11	0	8076600000	234	29.4903	29.5998	29.6454	28.6933	28.8852	29.1839	28.8924	29.4606	30.2737	31.0539	30.4151	31.3307
	0.128689	0.342686	Q8WWI1-2;J3KP06;Q8WWI1-4;F8WD26;E9PLH4;H0Y424	Q8WWI1-2;J3KP06;Q8WWI1-4;F8WD26;E9PLH4;H0Y424	LIM domain only protein 7	LMO7	Color2 [A=255, R=169, G=169, B=169]	1	4					116	1	1	61.2	1.1	1.1	190.87	0	36588000	4	22.7339	22.5843	22.6781	21.8426	21.947	22.0417	21.2632	22.0525	21.9499	22.1713	20.4249	23.6974
	2.01361	0.767406	Q01130;J3KP15;J3QL05;B4DN89	Q01130;J3KP15;J3QL05;B4DN89	Serine/arginine-rich splicing factor 2	SRSF2;SFRS2	Color2 [A=255, R=169, G=169, B=169]	1	4					14	14	9	40.7	40.7	37.6	25.476	4.0122e-132	9323200000	83	28.8852	29.0628	28.7012	29.3705	29.0222	28.9538	30.4475	30.0008	29.9478	30.8267	30.9863	30.8853
	0.0192339	-0.0460421	Q9HCH5-7;J3KPL9;Q9HCH5-11;Q9HCH5-8;J3KP28	Q9HCH5-7;J3KPL9;Q9HCH5-11;Q9HCH5-8;J3KP28		SYTL2	Color2 [A=255, R=169, G=169, B=169]	1	4					1	1	1	1.5	1.5	1.5	139.87	1.3567e-05	9725400	2	20.5885	21.1019	20.4942	20.4456	20.9394	20.8048	22.5756	20.6182	22.7221	22.7458	21.6554	21.3766
	0.936298	-1.25304	Q9Y580;J3KPD3;G3V1T9;I3L521;F5GXV8;F5GY08;F5H606	Q9Y580;J3KPD3;G3V1T9;I3L521;F5GXV8;F5GY08	RNA-binding protein 7	RBM7	Color2 [A=255, R=169, G=169, B=169]	1	4					3	3	3	14.3	14.3	14.3	30.503	1.9351e-17	127220000	4	22.5573	23.0988	22.7639	22.9977	22.8724	22.604	21.7584	21.8077	23.0948	20.1639	21.0276	21.7102
	1.28026	0.603761	O95232;J3KPP4;D6RDI2;B4DJ96;O95232-2;C9JL41;E7EN55;H0YA81;D6RHH0;H7C5U7	O95232;J3KPP4;D6RDI2;B4DJ96	Luc7-like protein 3	LUC7L3	Color2 [A=255, R=169, G=169, B=169]	1	4					22	22	22	44.4	44.4	44.4	51.466	0	8519300000	160	29.1651	29.1803	29.0436	29.6038	29.5697	29.4394	30.206	29.8239	29.6552	30.2027	30.6838	30.6099
+	2.28358	-2.23108	P33991;J3KPV4;E5RFJ8;E5RFR3;E5RG31;E5RG53;E7ER43	P33991;J3KPV4	DNA replication licensing factor MCM4	MCM4	Color2 [A=255, R=169, G=169, B=169]	1	4					10	10	10	14.6	14.6	14.6	96.557	1.4505e-26	359750000	15	21.2277	22.5866	20.4886	21.4668	21.0329	21.7114	27.343	26.4097	26.6565	25.0352	24.6445	24.0362
	0.425019	0.512016	Q96GD3;Q96GD3-5;Q96GD3-4;Q96GD3-3;J3KPV8;Q96GD3-2;Q96GD3-6	Q96GD3;Q96GD3-5;Q96GD3-4;Q96GD3-3;J3KPV8;Q96GD3-2;Q96GD3-6	Polycomb protein SCMH1	SCMH1	Color2 [A=255, R=169, G=169, B=169]	1	4					2	2	2	4.7	4.7	4.7	73.353	8.3443e-10	22621000	3	20.2292	20.3012	20.4536	22.4853	21.3801	22.4267	20.7839	20.8641	21.4848	21.003	21.1874	22.4785
+	1.7582	-3.40864	O75592;O75592-2;J3KPZ3;H7C3U4	O75592;O75592-2;J3KPZ3	Probable E3 ubiquitin-protein ligase MYCBP2	MYCBP2	Color2 [A=255, R=169, G=169, B=169]	1	4					8	8	8	2.3	2.3	2.3	510.08	1.0845e-19	160090000	10	21.1505	21.6588	20.6811	20.5136	20.3762	21.4498	23.8472	25.466	26.7873	22.0546	22.2401	21.5798
+	1.3537	-2.39466	Q13901;J3KPZ4	Q13901;J3KPZ4	Nuclear nucleic acid-binding protein C1D	C1D	Color2 [A=255, R=169, G=169, B=169]	1	4					2	2	2	12.1	12.1	12.1	16.019	4.0412e-05	72877000	3	20.9206	22.0482	21.0209	22.4776	20.4884	21.5968	22.8007	25.4087	24.9635	22.3583	21.735	21.8956
	0.827618	-2.66683	P32322;J3QL24;J3KQ22;P32322-2;J3KTA8;J3QKT3;J3QRZ0;J3QR88;J3QLK9;J3QL32;J3QKT4;E2QRB3;B4DMU0	P32322;J3QL24;J3KQ22;P32322-2;J3KTA8;J3QKT3;J3QRZ0;J3QR88;J3QLK9;J3QL32;J3QKT4;E2QRB3;B4DMU0	Pyrroline-5-carboxylate reductase 1, mitochondrial;Pyrroline-5-carboxylate reductase	PYCR1	Color2 [A=255, R=169, G=169, B=169]	1	4					2	2	2	8.5	8.5	8.5	33.36	7.4937e-08	83607000	5	21.8106	22.3706	22.1912	21.3394	22.9726	20.2887	25.5655	25.4101	23.6446	24.923	20.9882	20.7085
	0.548635	-0.943937	Q9C086;J3KQ70;F8WCL7;H7C171;C9JKY0;B8ZZ93;B8ZZH7	Q9C086;J3KQ70;F8WCL7	INO80 complex subunit B	INO80B	Color2 [A=255, R=169, G=169, B=169]	1	4					3	3	3	12.9	12.9	12.9	38.637	6.5094e-18	209570000	10	24.5241	24.4394	24.6304	24.4655	24.1022	24.1384	23.0344	21.9294	21.5784	20.755	20.4843	22.4711
	0.238526	0.506742	Q155Q3;J3KQC9;E7EQ17;Q155Q3-2;Q155Q3-4;E9PRV4	Q155Q3;J3KQC9;E7EQ17;Q155Q3-2	Dixin	DIXDC1	Color2 [A=255, R=169, G=169, B=169]	1	4					14	14	14	25.6	25.6	25.6	77.477	1.1045e-96	1835400000	57	28.1489	28.0667	27.9663	27.8901	27.8967	27.8746	21.1395	22.2822	20.9589	22.5285	22.8473	20.525
	0.229235	-0.277744	P31327;J3KQL0;P31327-2	P31327;J3KQL0;P31327-2	Carbamoyl-phosphate synthase [ammonia], mitochondrial	CPS1	Color2 [A=255, R=169, G=169, B=169]	1	4					5	5	5	4.6	4.6	4.6	164.94	1.8614e-18	192120000	15	25.2566	24.89	25.1247	24.5484	24.2389	24.0985	21.8678	22.0943	21.4285	21.3093	22.3509	20.8972
	0.351454	0.440161	Q96RY5;J3KR07	Q96RY5;J3KR07	Protein cramped-like	CRAMP1L	Color2 [A=255, R=169, G=169, B=169]	1	4					3	3	3	3.4	3.4	3.4	134.72	1.3653e-14	85844000	8	23.9465	24.1323	24.3521	22.5662	23.0554	22.6815	21.4236	20.5151	21.7729	22.3952	21.3823	21.2547
	0.996135	-1.70915	P41252;J3KR24	P41252;J3KR24	Isoleucine--tRNA ligase, cytoplasmic	IARS	Color2 [A=255, R=169, G=169, B=169]	1	4					3	3	3	1.8	1.8	1.8	144.5	1.6711e-07	126160000	13	23.8544	23.6291	23.6076	23.54	23.4432	23.5018	23.0188	23.973	23.4266	22.6279	22.4054	20.2576
	0.142755	0.0891838	Q8WUD4;J3KR35;C9JUN5	Q8WUD4;J3KR35;C9JUN5	Coiled-coil domain-containing protein 12	CCDC12	Color2 [A=255, R=169, G=169, B=169]	1	4					9	9	9	69.9	69.9	69.9	19.181	3.5478e-82	1960000000	43	27.8482	27.6528	27.7909	28.0497	27.9032	27.8608	27.5478	27.2915	27.1552	27.0321	27.5252	27.7047
	0.0690937	-0.148403	Q14147;J3KR71	Q14147;J3KR71	Probable ATP-dependent RNA helicase DHX34	DHX34	Color2 [A=255, R=169, G=169, B=169]	1	4					2	2	2	1.9	1.9	1.9	128.12	0.00037591	11424000	2	20.7524	21.0994	22.6137	20.6438	21.7992	23.5985	22.1446	23.1207	21.5496	21.0014	22.3419	23.0264
+	2.5507	1.73186	Q15532;J3KRP6;J3QS72;J3QQM2;J3KT74;J3QQW2;Q15532-2;F5GWN1;J3QSB3;J3QSG1;J3QQW6;J3QLJ7;J3QQX5;J3KT22;B4DLD3	Q15532;J3KRP6;J3QS72;J3QQM2;J3KT74;J3QQW2;Q15532-2;F5GWN1	Protein SSXT	SS18	Color2 [A=255, R=169, G=169, B=169]	1	4					5	5	5	10	10	10	45.929	7.2266e-50	1902100000	35	27.3794	27.2361	27.2641	26.7301	26.9686	26.9111	27.1692	26.9012	27.2417	28.42	29.263	28.8246
	1.34077	-1.33242	P18621;J3QQT2;J3KRX5;J3QL51;J3QS96;J3QLC8;J3KRB3;P18621-2;J3KSJ0	P18621;J3QQT2;J3KRX5;J3QL51;J3QS96;J3QLC8;J3KRB3;P18621-2	60S ribosomal protein L17	RPL17	Color2 [A=255, R=169, G=169, B=169]	1	4					30	30	30	81.5	81.5	81.5	21.397	2.5138e-206	50855000000	265	32.1443	32.4214	32.2111	32.3936	32.3733	32.3357	32.0453	32.742	32.0782	31.2669	30.1517	31.4497
	0.00251757	-0.0017217	P83916;J3KS05;K7ELA4;B5MD17;C9JWS9	P83916;J3KS05;K7ELA4;B5MD17;C9JWS9	Chromobox protein homolog 1	CBX1	Color2 [A=255, R=169, G=169, B=169]	1	4					4	3	3	36.2	27.6	27.6	21.418	3.408e-52	336130000	6	24.5666	24.6803	25.0184	26.1532	26.0593	25.6527	20.9823	21.1982	21.1295	20.8881	21.5298	20.8868
	0.970972	1.16988	O43670;J3KS31;O43670-3;O43670-2;J3QRS9;O43670-4	O43670;J3KS31;O43670-3;O43670-2;J3QRS9;O43670-4	Zinc finger protein 207	ZNF207	Color2 [A=255, R=169, G=169, B=169]	1	4					2	2	2	2.9	2.9	2.9	50.75	1.3897e-07	178740000	11	24.96	20.8272	20.5409	24.9131	21.8669	25.1119	24.1697	23.9094	24.54	24.4556	26.3053	25.3677
	0.384176	-0.554492	Q68DK7;J3QQY0;J3KSZ8;J3KTC2;Q68DK7-3;Q68DK7-2	Q68DK7;J3QQY0;J3KSZ8	Male-specific lethal 1 homolog	MSL1	Color2 [A=255, R=169, G=169, B=169]	1	4					3	3	3	7.7	7.7	7.7	67.128	7.4673e-14	262500000	13	24.2458	24.7425	24.6373	24.808	25.2078	24.3535	23.858	25.8013	24.4012	23.989	24.4969	23.9111
	1.22015	-1.26877	P84098;J3QR09;J3KTE4;J3QL15	P84098;J3QR09;J3KTE4;J3QL15	60S ribosomal protein L19;Ribosomal protein L19	RPL19	Color2 [A=255, R=169, G=169, B=169]	1	4					23	23	23	59.7	59.7	59.7	23.466	9.7869e-158	63157000000	271	32.0242	32.0796	31.8259	32.0931	32.2478	32.28	32.5983	33.2305	33.0362	31.6036	30.949	32.506
	1.01249	0.590811	Q07955;J3KTL2;Q07955-3;Q07955-2;J3KSR8;J3QQV5;J3KSW7	Q07955;J3KTL2;Q07955-3;Q07955-2	Serine/arginine-rich splicing factor 1	SRSF1	Color2 [A=255, R=169, G=169, B=169]	1	4					35	35	34	73.8	73.8	73.8	27.744	1.9641e-208	55817000000	358	32.3824	32.3135	32.2683	32.7575	32.766	32.6254	32.1014	32.4232	32.0692	33.1542	32.9001	32.3119
	0.416847	0.289492	Q9UHR5;Q9UHR5-2;J3QQJ0;J3QLH3;J3KRR6;J3QLM2;F5H478;J3KRU5;J3KS14	Q9UHR5;Q9UHR5-2;J3QQJ0;J3QLH3;J3KRR6;J3QLM2	SAP30-binding protein	SAP30BP	Color2 [A=255, R=169, G=169, B=169]	1	4					14	14	14	43.8	43.8	43.8	33.87	5.4143e-73	1276500000	44	26.7135	26.6869	26.4765	27.2868	27.1469	27.1112	27.2147	27.3036	28.0116	27.5333	27.7967	28.0684
	0.445305	0.356784	J3QQW9;Q15022	J3QQW9;Q15022	Polycomb protein SUZ12	SUZ12	Color2 [A=255, R=169, G=169, B=169]	1	4					14	14	14	20.3	20.3	20.3	80.321	1.3557e-56	1029900000	54	25.3762	25.1731	25.6163	26.771	26.4827	26.773	26.2604	27.1656	26.4317	26.8317	26.7182	27.3782
	0.0260829	-0.00784492	J3QR07	J3QR07		YTHDC1	Color2 [A=255, R=169, G=169, B=169]	1	4					32	32	1	37.8	37.8	2	85.586	1.4911e-163	12679000000	185	28.5116	28.7297	28.7387	29.5547	29.5173	29.3552	31.2769	31.2861	31.2185	31.0926	31.4323	31.2331
	1.23582	1.48792	O14950;P19105;J3QRS3;P24844;J3KTJ1	O14950;P19105;J3QRS3;P24844;J3KTJ1	Myosin regulatory light chain 12B;Myosin regulatory light chain 12A;Myosin regulatory light polypeptide 9	MYL12B;MYL12A;MYL9	Color2 [A=255, R=169, G=169, B=169]	1	4					2	2	2	12.2	12.2	12.2	19.779	1.3993e-08	1249200000	13	25.4304	25.2854	25.14	25.6478	25.4119	25.3298	26.5333	27.1931	27.4343	28.7069	27.6096	29.3079
+	1.51568	3.18279	P07947;J3QRU1;P12931;P12931-2;P06239;Q573B4;P06239-3	P07947;J3QRU1	Tyrosine-protein kinase Yes	YES1	Color2 [A=255, R=169, G=169, B=169]	1	4					33	33	24	70.2	70.2	61.1	60.801	0	19863000000	201	31.6464	31.4997	31.6934	31.1734	31.1292	31.2583	22.7412	25.0045	25.55	27.6028	26.8419	28.3994
	0.770303	-0.986457	O00231;J3QRY4;O00231-2	O00231;J3QRY4;O00231-2	26S proteasome non-ATPase regulatory subunit 11	PSMD11	Color2 [A=255, R=169, G=169, B=169]	1	4					1	1	1	2.4	2.4	2.4	47.463	0.00020826	25061000	3	20.9782	20.9149	22.7673	22.0731	22.5264	21.251	23.1716	22.8625	22.4607	22.467	20.7428	22.3256
	0.154538	-0.50242	Q8NB50;Q8NB50-2;J3QSW3;D6RBG3;D6RCF6;Q8NB50-3;D6R9C0	Q8NB50;Q8NB50-2;J3QSW3;D6RBG3;D6RCF6;Q8NB50-3;D6R9C0	Zinc finger protein 62 homolog	ZFP62	Color2 [A=255, R=169, G=169, B=169]	1	4					2	2	2	3.1	3.1	3.1	102.51	0.00017112	55533000	4	20.0181	22.6889	21.5006	21.7753	21.68	21.6823	22.4263	25.5379	24.1541	22.7275	25.1713	22.7123
	0.226571	-0.104143	O43684;J3QT28;O43684-2;B4DDM6;J3QSX4	O43684;J3QT28;O43684-2;B4DDM6	Mitotic checkpoint protein BUB3	BUB3	Color2 [A=255, R=169, G=169, B=169]	1	4					12	12	12	36	36	36	37.154	1.0129e-56	1159500000	40	26.4668	26.2115	26.3399	26.6672	27.0922	27.7229	26.8546	27.4321	27.0916	26.9677	27.1516	26.9466
	0.00931855	0.0465965	Q96GD4;Q96GD4-2;J9JID1;J3KTD6;B4DNM4;J3QLN8;J3KRF8;Q96GD4-3;J3KT86;J3QR41;J3KRJ2	Q96GD4;Q96GD4-2;J9JID1;J3KTD6;B4DNM4;J3QLN8;J3KRF8;Q96GD4-3;J3KT86	Aurora kinase B	AURKB	Color2 [A=255, R=169, G=169, B=169]	1	4					9	9	9	37.8	37.8	37.8	39.31	1.7368e-49	498540000	34	24.829	25.2488	25.2345	25.8542	25.6754	25.982	21.0156	26.0412	25.8461	24.5083	24.2062	24.3281
	0.826328	-1.285	Q9UL36;Q9UL36-2;J9JID5	Q9UL36;Q9UL36-2;J9JID5	Zinc finger protein 236	ZNF236	Color2 [A=255, R=169, G=169, B=169]	1	4					1	1	1	0.7	0.7	0.7	203.7	0.00030073	25882000	1	21.4949	19.6593	21.6618	21.6443	21.4455	22.1189	22.5111	24.2451	22.4352	22.4192	21.9087	21.0085
	0.740668	0.410547	Q03252;J9JID7	Q03252;J9JID7	Lamin-B2	LMNB2	Color2 [A=255, R=169, G=169, B=169]	1	4					19	15	15	28	24.8	24.8	67.688	2.2894e-40	692740000	23	22.9773	21.7854	20.3018	21.2156	22.3509	22.1205	27.8994	27.6281	27.6692	27.7598	28.084	28.5844
	0.622902	-0.811298	Q13620-1;Q13620;K4DI93;Q13620-3;A6NE76	Q13620-1;Q13620;K4DI93;Q13620-3	Cullin-4B	CUL4B	Color2 [A=255, R=169, G=169, B=169]	1	4					6	2	2	8.5	3.9	3.9	102.3	1.0398e-17	34475000	4	22.5109	20.3445	22.3192	21.4559	21.9439	22.2927	23.3378	23.5403	23.5009	23.053	23.3922	21.5
	0.303691	-0.209344	O94832;K7EIG7;J3QRN6;J3KRL0	O94832;K7EIG7;J3QRN6	Unconventional myosin-Id	MYO1D	Color2 [A=255, R=169, G=169, B=169]	1	4					11	10	10	14.4	13.6	13.6	116.2	2.6328e-66	435940000	20	21.2527	20.2746	21.4796	26.7913	26.8022	26.7197	21.3553	20.6687	20.9557	20.4645	20.7421	21.1452
	0.142087	-0.159769	Q9BRJ7;K7EIN2;K7ENA3;Q9BRJ7-2	Q9BRJ7;K7EIN2;K7ENA3;Q9BRJ7-2	Protein syndesmos	NUDT16L1	Color2 [A=255, R=169, G=169, B=169]	1	4					2	2	2	12.8	12.8	12.8	23.338	1.7884e-06	52692000	3	23.4963	23.0343	23.3774	22.4433	22.2607	22.2202	21.4133	22.4032	21.3821	21.6318	21.118	21.9694
+	2.18155	-2.7717	P36776;K7EJE8;K7EKE6;Q8N8K8;F5GZ27;K7EQF8;K7ER27	P36776;K7EJE8;K7EKE6;Q8N8K8;F5GZ27	Lon protease homolog, mitochondrial	LONP1	Color2 [A=255, R=169, G=169, B=169]	1	4					9	9	9	9.1	9.1	9.1	106.49	5.978e-21	290120000	15	21.8611	22.106	20.7303	21.4502	20.5058	21.4552	26.0549	26.9292	26.9693	24.6531	23.1167	23.8685
	0.293661	0.419242	K7EJH8	K7EJH8		ACTN4	Color2 [A=255, R=169, G=169, B=169]	1	4					29	1	1	85.7	8.8	8.8	21.43	0	72059000	6	23.6306	23.4811	24.0263	22.6988	22.6791	23.0012	20.1685	21.9673	20.8366	21.8731	21.3029	21.0541
	0.22536	-0.297953	P84243;K7EK07	P84243;K7EK07	Histone H3.3;Histone H3	H3F3A;H3F3B	Color2 [A=255, R=169, G=169, B=169]	1	4					14	1	1	74.3	23.5	23.5	15.328	1.767e-154	294270000	6	25.4683	25.2233	25.5057	25.2929	25.5912	24.9321	21.1735	21.8031	21.9878	20.4539	21.7205	21.896
	0.156931	-0.172389	Q9BYD3;K7EKI4;K7ELF1;K7ELQ0;Q9BYD3-2;K7ES61	Q9BYD3;K7EKI4;K7ELF1;K7ELQ0;Q9BYD3-2;K7ES61	39S ribosomal protein L4, mitochondrial	MRPL4	Color2 [A=255, R=169, G=169, B=169]	1	4					1	1	1	5.1	5.1	5.1	34.919	4.9886e-05	28266000	2	21.974	21.7894	21.6992	21.8914	22.1908	22.0579	21.8877	21.5639	20.7577	20.7904	21.6051	21.2967
	0.524317	-0.944158	O00411;K7EKS3;K7EMH3	O00411;K7EKS3	DNA-directed RNA polymerase, mitochondrial;DNA-directed RNA polymerase	POLRMT	Color2 [A=255, R=169, G=169, B=169]	1	4					5	5	5	5	5	5	138.62	3.2217e-13	208000000	11	24.1093	23.4438	23.164	23.8871	23.9794	24.4258	24.0339	25.655	24.6732	24.5003	22.5711	24.4583
+	1.9108	-2.73253	Q9P0U4;K7EKZ6;K7EQZ1;K7EQ21;Q9P0U4-2	Q9P0U4;K7EKZ6;K7EQZ1;K7EQ21;Q9P0U4-2	CpG-binding protein	CXXC1	Color2 [A=255, R=169, G=169, B=169]	1	4					1	1	1	2.1	2.1	2.1	75.711	0.00073716	27161000	2	21.0951	21.1912	20.8655	21.4725	21.8201	20.9371	22.4355	23.8076	23.5868	20.6749	21.2756	19.6818
+	2.069	-2.7435	O75821;K7ER90;K7EL20;K7ENA8;K7EL60;K7EP16	O75821;K7ER90;K7EL20;K7ENA8;K7EL60	Eukaryotic translation initiation factor 3 subunit G	EIF3G	Color2 [A=255, R=169, G=169, B=169]	1	4					3	3	3	10	10	10	35.611	1.1021e-05	117330000	4	21.9874	21.6433	20.9513	22.2448	22.8724	21.1782	24.6741	24.894	26.191	23.0408	21.9458	22.542
	0.980429	1.60749	Q9UIS9;Q9UIS9-5;K7ELI2;Q9UIS9-9;Q9UIS9-7;B4DI41;Q9UIS9-8;Q9UIS9-4;K7EQZ4;K7EN65;K7EPZ6	Q9UIS9;Q9UIS9-5;K7ELI2;Q9UIS9-9;Q9UIS9-7;B4DI41;Q9UIS9-8;Q9UIS9-4;K7EQZ4;K7EN65	Methyl-CpG-binding domain protein 1	MBD1	Color2 [A=255, R=169, G=169, B=169]	1	4					22	22	2	36.9	36.9	1.7	66.606	5.1346e-237	4215500000	103	28.4581	28.1851	28.5558	29.4592	29.3945	29.5568	23.8286	25.4484	26.0153	26.9261	27.2629	25.9257
	0.559652	-0.507806	K7ELV2;Q96EE3;Q96EE3-1	K7ELV2;Q96EE3;Q96EE3-1	Nucleoporin SEH1	SEH1L	Color2 [A=255, R=169, G=169, B=169]	1	4					1	1	1	8.4	8.4	8.4	29.541	7.2566e-20	39787000	3	21.7713	21.5262	21.9928	22.8105	22.7929	22.9286	22.0744	21.3943	21.2103	21.2334	21.4652	20.4569
	0.118095	-0.138961	K7EM38	K7EM38		ACTG1	Color2 [A=255, R=169, G=169, B=169]	1	4					23	1	1	92.5	7.5	7.5	14.522	0	194480000	6	25.0322	24.5436	24.7725	24.4549	24.7192	24.847	21.2168	21.9186	21.3906	20.6241	21.7445	21.7406
	0.0468791	0.100533	P60002;K7EN05;K7EPC8;K7EQ44;K7EMV4	P60002;K7EN05;K7EPC8;K7EQ44;K7EMV4	Transcription elongation factor 1 homolog	ELOF1	Color2 [A=255, R=169, G=169, B=169]	1	4					1	1	1	21.7	21.7	21.7	9.4618	1.1356e-72	507540000	2	25.5808	25.9451	26.191	26.1422	25.9971	26.5088	20.4565	20.2251	22.2897	21.4602	21.3907	20.4219
	0.275441	-0.261117	K7EMZ9	K7EMZ9		LSM14A	Color2 [A=255, R=169, G=169, B=169]	1	4					8	2	2	27.3	3.9	3.9	36.632	1.2276e-59	116080000	6	21.6333	21.7579	20.736	21.5006	21.5273	20.6888	23.3826	23.2467	23.3181	23.4977	23.3649	22.3015
	1.6665	-0.909543	Q9BTD8;Q9BTD8-4;Q9BTD8-2;Q9BTD8-3;K7EP90;K7ER08;K7EQ03;K7EML2	Q9BTD8;Q9BTD8-4;Q9BTD8-2;Q9BTD8-3;K7EP90;K7ER08;K7EQ03	RNA-binding protein 42	RBM42	Color2 [A=255, R=169, G=169, B=169]	1	4					10	10	10	27.5	27.5	27.5	50.413	7.6518e-53	813290000	36	26.4376	26.2324	25.9039	26.1844	26.1071	25.6537	27.0304	26.5606	26.8066	26.2889	25.5882	25.792
	0.450459	-0.838349	P58317;K7EQI1;K7EPQ9	P58317;K7EQI1;K7EPQ9	Zinc finger protein 121	ZNF121	Color2 [A=255, R=169, G=169, B=169]	1	4					1	1	1	3.1	3.1	3.1	44.694	3.4756e-05	76604000	4	23.7154	23.6157	23.136	22.9948	23.3317	23.4359	23.5724	22.3586	21.4336	20.7244	21.6405	22.4846
	0.833777	0.768685	Q92791;K7ERA3	Q92791;K7ERA3	Synaptonemal complex protein SC65	LEPREL4	Color2 [A=255, R=169, G=169, B=169]	1	4					1	1	1	2.7	2.7	2.7	50.381	2.2137e-05	27433000	1	21.72	21.5375	21.6431	22.1226	21.7164	22.2135	20.511	21.4732	20.3634	21.1507	22.0064	21.4966
	1.00748	1.28488	O95707;K7ERD7;K7ESH8;K7EK50;A8MYC1;K7EQV2	O95707;K7ERD7;K7ESH8	Ribonuclease P protein subunit p29	POP4	Color2 [A=255, R=169, G=169, B=169]	1	4					3	3	3	19.1	19.1	19.1	25.424	2.2002e-21	127540000	8	23.6232	24.1597	24.1538	24.3772	23.4501	24.2888	21.8573	19.8171	20.9614	22.3584	22.07	22.0621
	0.628816	-0.97796	P17612;P17612-2;Q15136;K7ERP6	P17612;P17612-2;Q15136;K7ERP6	cAMP-dependent protein kinase catalytic subunit alpha	PRKACA;KIN27	Color2 [A=255, R=169, G=169, B=169]	1	4					1	1	1	3.4	3.4	3.4	40.589	0.0010646	23217000	1	21.5119	21.8215	21.9275	21.8788	21.6665	22.1712	22.1347	22.7097	21.616	22.4254	20.537	20.564
	0.370594	0.576834	P83876;K7ESL1	P83876;K7ESL1	Thioredoxin-like protein 4A	TXNL4A	Color2 [A=255, R=169, G=169, B=169]	1	4					2	2	2	8.5	8.5	8.5	16.786	7.9948e-05	1698000000	9	20.8622	22.2121	21.6274	21.2166	21.4965	21.64	27.1123	25.8422	26.4217	26.154	28.0115	26.9411
	1.36829	1.58111	M0QX35;Q8N7H5;F8W9Q2;Q8N7H5-2;B4DGJ5;M0QYC7	M0QX35;Q8N7H5;F8W9Q2;Q8N7H5-2;B4DGJ5	RNA polymerase II-associated factor 1 homolog	PAF1	Color2 [A=255, R=169, G=169, B=169]	1	4					27	27	27	53.6	53.6	53.6	55.472	0	12834000000	198	30.0454	30.2072	30.3955	29.9893	30.1855	29.893	30.6341	29.5838	29.757	30.8645	32.3517	31.5021
	0.0238804	-0.0405693	P53680;P53680-2;M0R0N4;M0QYZ2;M0R1S0;M0QZ21	P53680;P53680-2;M0R0N4;M0QYZ2;M0R1S0;M0QZ21	AP-2 complex subunit sigma	AP2S1	Color2 [A=255, R=169, G=169, B=169]	1	4					2	2	2	11.3	11.3	11.3	17.018	5.2181e-05	354260000	8	24.9664	24.6581	25.4309	26.2293	25.2814	26.0584	21.3157	21.8302	21.4435	22.5721	20.8175	21.0781
	0.313535	-0.772628	Q8TF21;M0QZ18;Q8TF21-2;M0R0N9	Q8TF21;M0QZ18;Q8TF21-2;M0R0N9	Ankyrin repeat domain-containing protein 24	ANKRD24	Color2 [A=255, R=169, G=169, B=169]	1	4					2	2	2	1.3	1.3	1.3	124.19	0.001423	931420000	4	26.9466	27.1314	26.9645	26.9903	26.8455	27.0144	20.6801	23.4527	20.8309	20.7658	21.7164	20.1636
	0.250482	0.253125	M0QZM1	M0QZM1		HNRNPM	Color2 [A=255, R=169, G=169, B=169]	1	4					33	1	1	91.1	3.7	3.7	39.933	0	7032100000	12	29.6544	29.6186	29.6661	29.6605	30.0252	29.4458	28.6152	27.8343	28.642	28.0382	29.046	28.7666
+	3.10513	-1.44458	P46782;M0R0F0;M0R0R2;M0QZN2	P46782;M0R0F0;M0R0R2;M0QZN2	40S ribosomal protein S5;40S ribosomal protein S5, N-terminally processed	RPS5	Color2 [A=255, R=169, G=169, B=169]	1	4					26	26	26	81.9	81.9	81.9	22.876	0	72838000000	305	31.9887	31.673	31.4519	31.6514	31.6539	31.4709	34.1593	33.7948	33.9671	32.7589	32.4543	32.3742
	0.537901	-1.51765	Q9NX70;M0R1D9;M0R2E4;M0R3F3	Q9NX70;M0R1D9;M0R2E4;M0R3F3	Mediator of RNA polymerase II transcription subunit 29	MED29	Color2 [A=255, R=169, G=169, B=169]	1	4					1	1	1	8.5	8.5	8.5	21.073	5.9274e-05	72099000	3	21.6698	20.7335	20.8911	20.9569	21.7217	24.317	23.9297	24.3916	24.9575	23.7063	24.4865	20.533
	0.731858	-0.501426	Q8IX01;Q8IX01-4;M0R2Z9;Q8IX01-3;M0R3F6;E7ETX7;M0R065;M0R216;M0R2Y3;M0R1Y3	Q8IX01;Q8IX01-4;M0R2Z9;Q8IX01-3;M0R3F6;E7ETX7	SURP and G-patch domain-containing protein 2	SUGP2	Color2 [A=255, R=169, G=169, B=169]	1	4					53	53	53	50.6	50.6	50.6	120.21	0	10185000000	231	30.0106	30.2021	30.2703	30.201	30.2123	30.1452	29.0615	29.0159	29.1516	29.0041	28.751	27.9696
	0.805609	-0.726037	O00148;Q8N5M0;K7EQN7;B1Q2N1;K7EPJ3;K7EN69;K7ENP6;F6QWI5;K7EL56;K7EIL8;F6U6E2;F6S2B7;F6SXL5;E7EMX2;K7EN25	O00148;Q8N5M0;K7EQN7;B1Q2N1	ATP-dependent RNA helicase DDX39A	DDX39A;DDX39	Color2 [A=255, R=169, G=169, B=169]	1	4					28	28	14	61.4	61.4	44.3	49.129	4.1542e-223	14204000000	166	29.757	29.876	29.9666	30.2266	30.4831	30.6364	31.2671	31.6305	31.002	31.2192	29.9208	30.5814
	0.14013	-0.157555	O00151	O00151	PDZ and LIM domain protein 1	PDLIM1	Color2 [A=255, R=169, G=169, B=169]	1	4					9	9	9	41.9	41.9	41.9	36.071	2.7327e-158	3327000000	44	29.3028	29.3136	29.1268	27.7184	28.2702	28.743	22.4818	21.6533	21.2226	21.3341	21.9875	21.5635
	0.761432	2.44694	O00159-2;I3L204;I3L4D4;I3L3Y6;I3L3F5;I3L168;Q8N1T3;F5H3C6;Q9Y2K3	O00159-2	Unconventional myosin-Ic	MYO1C	Color2 [A=255, R=169, G=169, B=169]	1	4					122	1	1	79.5	0.8	0.8	117.91	0	2637400000	12	28.7633	28.5934	28.3641	28.3433	28.2746	27.9867	21.9822	20.5586	24.1203	24.9399	22.7183	26.3438
	1.38232	1.78227	O00159-3;O00159;F5H6E2;I3L501	O00159-3;O00159;F5H6E2	Unconventional myosin-Ic	MYO1C	Color2 [A=255, R=169, G=169, B=169]	1	4					124	124	3	79.6	79.6	2.1	119.63	0	302710000000	1112	35.4832	35.356	35.3993	35.3037	35.1225	35.22	28.5237	29.6701	29.6739	31.0516	30.2775	31.8853
	0.848482	0.909463	O00161;H3BNE1;H3BR18;H3BM38;H3BPJ0;O00161-2;H3BNG6;H3BU94;H3BV99;H3BP15;H3BQY9	O00161;H3BNE1;H3BR18;H3BM38;H3BPJ0;O00161-2	Synaptosomal-associated protein 23;Synaptosomal-associated protein	SNAP23	Color2 [A=255, R=169, G=169, B=169]	1	4					3	3	3	24.2	24.2	24.2	23.354	5.5955e-37	192130000	7	25.212	25.0599	24.9194	25.076	24.9949	21.8976	20.2745	20.5834	21.4098	22.0486	20.9364	22.0112
+	3.27119	-2.91772	O00257;O00257-3;F8WCW6;I3L4F1	O00257;O00257-3	E3 SUMO-protein ligase CBX4	CBX4	Color2 [A=255, R=169, G=169, B=169]	1	4					10	10	10	19.3	19.3	19.3	61.367	1.2455e-55	766170000	26	25.4174	25.6894	25.6066	26.0442	26.4088	26.4497	26.8221	26.5605	26.6457	24.1401	23.2182	23.9169
	1.13978	1.4335	O00267;O00267-2;M0QYL9;M0R105;M0R2M5	O00267;O00267-2	Transcription elongation factor SPT5	SUPT5H	Color2 [A=255, R=169, G=169, B=169]	1	4					56	56	56	61.4	61.4	61.4	121	0	25313000000	357	31.2804	31.468	31.8119	31.5508	31.6716	31.4905	30.028	29.081	28.892	30.2272	31.7156	30.3587
	1.02806	0.747916	O00268;Q5TBP5	O00268;Q5TBP5	Transcription initiation factor TFIID subunit 4	TAF4	Color2 [A=255, R=169, G=169, B=169]	1	4					3	3	3	4.5	4.5	4.5	110.11	5.3183e-09	56964000	6	21.7611	22.6635	21.1669	20.2666	21.0402	21.7656	24.4254	23.5551	23.6798	24.377	24.4828	25.0442
	1.15762	-1.15078	O00291;O00291-3	O00291;O00291-3	Huntingtin-interacting protein 1	HIP1	Color2 [A=255, R=169, G=169, B=169]	1	4					8	8	7	8.4	8.4	7.4	116.22	2.744e-19	150000000	11	21.9064	22.2212	22.0754	21.8157	22.866	20.4703	25.5895	24.7293	25.8196	23.6351	24.2784	24.7725
	1.37493	-1.8114	O00308;O00308-2;O00308-3;H3BPJ8;H3BRX8;H3BS79;Q96J02;Q96J02-3;Q96J02-2	O00308;O00308-2	NEDD4-like E3 ubiquitin-protein ligase WWP2	WWP2	Color2 [A=255, R=169, G=169, B=169]	1	4					16	16	14	20.2	20.2	18.2	98.911	7.9593e-44	1143400000	49	24.1353	23.4716	23.2623	25.6726	24.6456	24.3129	29.2011	28.6755	28.4321	26.277	28.094	26.5035
	0.507964	-0.704412	O00401	O00401	Neural Wiskott-Aldrich syndrome protein	WASL	Color2 [A=255, R=169, G=169, B=169]	1	4					1	1	1	2.2	2.2	2.2	54.826	0.0004133	5084100000	19	26.3885	26.753	26.5839	26.1687	26.6619	26.4017	30.0427	31.5104	29.6316	29.6118	29.3753	30.0844
	2.1457	0.942571	O00422;H7BZW6	O00422;H7BZW6	Histone deacetylase complex subunit SAP18	SAP18	Color2 [A=255, R=169, G=169, B=169]	1	4					15	15	15	68.6	68.6	68.6	17.561	1.4039e-194	6160200000	86	28.167	28.2432	27.9091	28.5069	29.0668	28.8407	29.8868	29.9188	29.4148	30.7223	30.5112	30.8146
+	2.37123	-1.35367	O00425;O00425-2;F8WD15	O00425	Insulin-like growth factor 2 mRNA-binding protein 3	IGF2BP3	Color2 [A=255, R=169, G=169, B=169]	1	4					24	20	20	40.9	35.6	35.6	63.704	2.5015e-89	3181400000	67	26.074	26.4056	26.9298	26.2566	26.5606	26.6972	29.8901	30.2533	29.8327	28.8874	28.2649	28.7628
	0.891274	-1.80824	O00472;B4DNK7;H0Y8G1	O00472;B4DNK7	RNA polymerase II elongation factor ELL2	ELL2	Color2 [A=255, R=169, G=169, B=169]	1	4					7	7	7	10.2	10.2	10.2	72.324	2.4783e-14	265110000	12	21.0489	22.5664	21.4155	21.1528	20.7036	21.3404	25.2399	25.7328	27.209	23.6942	23.3483	25.7144
	0.405699	-0.339801	O00479	O00479	High mobility group nucleosome-binding domain-containing protein 4	HMGN4	Color2 [A=255, R=169, G=169, B=169]	1	4					4	4	3	42.2	42.2	33.3	9.5388	2.6332e-09	440690000	16	22.967	22.6167	22.9801	23.7979	23.4616	22.9577	27.1496	27.3492	26.3264	26.3439	26.5448	26.9171
	2.02934	1.22295	O00488;A9J4F5	O00488;A9J4F5	Zinc finger protein 593	ZNF593	Color2 [A=255, R=169, G=169, B=169]	1	4					2	2	2	18.7	18.7	18.7	15.199	8.213e-05	178150000	7	23.7509	24.1986	24.1088	23.96	23.8437	23.9805	24.3797	24.1523	24.1945	25.213	25.9671	25.2152
	0.958131	-3.32482	O00505	O00505	Importin subunit alpha-4	KPNA3	Color2 [A=255, R=169, G=169, B=169]	1	4					3	2	2	5.4	4	4	57.81	4.0884e-08	608560000	11	23.89	23.6834	23.346	24.5605	24.6532	24.3803	27.7502	27.42	27.3816	25.9305	20.9546	25.6922
	0.441498	0.645014	O00566;C9JX83	O00566;C9JX83	U3 small nucleolar ribonucleoprotein protein MPP10	MPHOSPH10	Color2 [A=255, R=169, G=169, B=169]	1	4					7	7	7	17.3	17.3	17.3	78.863	4.8951e-22	232270000	14	21.7063	20.9883	20.1803	19.3702	21.8413	20.5549	25.2672	25.7458	25.8438	25.4424	25.9141	27.4353
	0.924031	0.677441	O00567;H0Y653;H0YDU4;Q5JXT2	O00567;H0Y653;H0YDU4	Nucleolar protein 56	NOP56	Color2 [A=255, R=169, G=169, B=169]	1	4					16	16	16	28.3	28.3	28.3	66.049	4.3109e-56	1684800000	58	27.3871	27.3642	27.0906	27.5242	27.1973	27.6525	27.3468	28.4598	27.9728	28.8348	28.462	28.5149
	1.75052	-0.354365	O00571;O00571-2;O15523;B4DXX7;B4E132;B4E3C4;B4DLA0;C9J081;C9J8G5;Q9NQI0;D6RCM4;Q9NQI0-3;Q9NQI0-2;D6RDK4;H0Y960	O00571;O00571-2;O15523;B4DXX7	ATP-dependent RNA helicase DDX3X;ATP-dependent RNA helicase DDX3Y	DDX3X;DDX3Y	Color2 [A=255, R=169, G=169, B=169]	1	4					73	72	72	77.8	77.8	77.8	73.243	0	158280000000	798	34.1575	33.9198	33.8722	33.5056	33.7024	33.6525	34.3922	34.506	34.3975	34.2368	33.9553	34.0406
	0.471202	-1.39726	O00629;H7C4F6	O00629	Importin subunit alpha-3	KPNA4	Color2 [A=255, R=169, G=169, B=169]	1	4					5	5	4	9.6	9.6	8.3	57.886	1.1881e-12	403470000	14	23.525	23.6828	23.082	24.7989	24.8179	24.8874	25.9444	26.6979	26.6084	26.2364	26.3273	22.4951
	0.206912	0.91018	O00635	O00635	Tripartite motif-containing protein 38	TRIM38	Color2 [A=255, R=169, G=169, B=169]	1	4					7	7	7	14.6	14.6	14.6	53.415	6.4767e-22	611610000	21	25.9309	25.5742	25.7124	25.8292	25.8533	25.9424	21.5312	26.1331	26.5838	26.449	25.8947	24.6349
	2.15517	1.07313	O14497;O14497-3;O14497-2;H0Y488;Q96SM7;H0YCU6;H0YEW5	O14497;O14497-3;O14497-2;H0Y488	AT-rich interactive domain-containing protein 1A	ARID1A	Color2 [A=255, R=169, G=169, B=169]	1	4					16	16	16	10.4	10.4	10.4	242.04	3.1342e-68	1540500000	56	27.3899	26.9575	27.6163	27.3856	27.1424	27.3728	26.7737	26.7961	27.1494	28.0394	27.6566	28.2426
	1.8056	0.839719	O14646;O14646-2;H0Y8V4	O14646;O14646-2	Chromodomain-helicase-DNA-binding protein 1	CHD1	Color2 [A=255, R=169, G=169, B=169]	1	4					24	24	22	15.3	15.3	14	196.69	9.655e-64	2158300000	80	24.2644	24.5423	24.4147	25.4023	24.7083	24.9818	29.0039	29.1761	28.7661	30.0958	29.5084	29.861
	0.0775839	-0.0938206	O14647;O14647-2;O14647-3;B7Z3I4;G3V4S8	O14647;O14647-2	Chromodomain-helicase-DNA-binding protein 2	CHD2	Color2 [A=255, R=169, G=169, B=169]	1	4					16	14	14	9.8	8.5	8.5	211.34	5.9046e-47	808890000	37	25.2303	24.3163	23.9678	25.1	24.7076	24.996	27.3795	27.945	27.0335	27.6762	26.6935	27.7068
	0.89551	0.853146	O14776;O14776-2;G3V220	O14776;O14776-2;G3V220	Transcription elongation regulator 1	TCERG1	Color2 [A=255, R=169, G=169, B=169]	1	4					17	16	16	16.7	16	16	123.9	1.4434e-44	872770000	35	26.578	26.3621	26.6557	26.5585	26.5785	26.8832	26.4572	25.7156	26.2554	26.3837	27.7068	26.8971
	0.524319	0.882891	O14974;O14974-4;O14974-3;O14974-5;O14974-2;F8VZN8;H0YHI8;H0YIS4;H0YIM2;H0YIS3;H0YHL8;F8VW28;O60237;H0YIL7;O60237-4;F8W8M3	O14974;O14974-4;O14974-3;O14974-5;O14974-2;F8VZN8	Protein phosphatase 1 regulatory subunit 12A	PPP1R12A	Color2 [A=255, R=169, G=169, B=169]	1	4					32	32	32	32.7	32.7	32.7	115.28	1.8754e-282	6524700000	150	29.5896	29.6971	29.5534	29.1491	29.2182	29.413	27.0239	28.3991	29.1814	29.6027	28.325	29.3254
	1.60149	1.02154	O14978;B4DI05	O14978	Zinc finger protein 263	ZNF263	Color2 [A=255, R=169, G=169, B=169]	1	4					5	5	5	12.6	12.6	12.6	77.298	4.0485e-24	251880000	9	24.8225	24.8591	24.601	25.3356	25.2826	25.4073	21.3533	21.1441	21.2505	22.3517	21.7399	22.7209
	0.781991	0.25507	O14979;O14979-3;O14979-2	O14979;O14979-3;O14979-2	Heterogeneous nuclear ribonucleoprotein D-like	HNRPDL	Color2 [A=255, R=169, G=169, B=169]	1	4					24	24	22	51.4	51.4	49	46.437	2.9522e-163	11508000000	149	30.0149	30.0234	29.8938	29.9436	29.9615	30.1834	30.1545	30.6225	30.2217	30.6375	30.6081	30.5184
	0.714389	0.806356	O14980;C9IZS4;C9JQ02;C9JV99;C9J673;C9JKM9;C9JF49;C9IYM2;H7BZC5;F8WF71	O14980;C9IZS4;C9JQ02;C9JV99;C9J673;C9JKM9	Exportin-1	XPO1	Color2 [A=255, R=169, G=169, B=169]	1	4					3	3	3	3.5	3.5	3.5	123.38	6.6582e-13	83443000	8	19.3961	20.6734	21.2308	21.5077	21.2262	21.8247	20.1242	21.7683	21.2303	21.9829	21.4936	22.0653
	0.400172	0.444407	O15015;O15015-2;C9J3L0;H3BSD0	O15015;O15015-2	Zinc finger protein 646	ZNF646	Color2 [A=255, R=169, G=169, B=169]	1	4					26	26	26	16.9	16.9	16.9	200.76	7.5245e-181	4589900000	115	28.7438	28.5078	28.5765	29.1253	28.9998	29.1415	27.0772	28.2132	28.489	28.5058	28.6022	28.0048
+	1.53305	4.01681	O15020;O15020-2;E9PJZ2	O15020;O15020-2	Spectrin beta chain, non-erythrocytic 2	SPTBN2	Color2 [A=255, R=169, G=169, B=169]	1	4					117	100	100	57.6	51.8	51.8	271.32	0	28967000000	497	32.1429	32.1636	32.2257	30.9553	31.388	31.8601	23.9407	26.9134	27.4717	30.1967	29.2077	30.9718
	0.0508733	0.045194	O15042;O15042-2;E7ET15;O15042-3;C9JB80;H0Y8D9;E7EW00;H7C4V2;C9J5L1;C9JDJ7;H7C4P4	O15042;O15042-2;E7ET15;O15042-3;C9JB80	U2 snRNP-associated SURP motif-containing protein	U2SURP	Color2 [A=255, R=169, G=169, B=169]	1	4					84	84	84	64.8	64.8	64.8	118.29	0	140590000000	799	34.0856	34.1848	34.3131	33.8284	33.6787	33.6987	33.0752	32.7307	32.3122	32.4493	33.1574	32.647
	0.0695258	-0.111797	O15084;O15084-2;O15084-4;O15084-1;B4DIW9	O15084;O15084-2;O15084-4;O15084-1;B4DIW9	Serine/threonine-protein phosphatase 6 regulatory ankyrin repeat subunit A	ANKRD28	Color2 [A=255, R=169, G=169, B=169]	1	4					2	2	2	2.1	2.1	2.1	112.96	5.738e-05	31621000	2	21.6725	21.8707	21.5083	22.095	22.1958	22.6699	20.9974	21.9851	21.223	20.4712	22.1206	21.2784
	0.0770017	0.0714378	O15085;O15085-2;F8W8P9	O15085;O15085-2;F8W8P9	Rho guanine nucleotide exchange factor 11	ARHGEF11	Color2 [A=255, R=169, G=169, B=169]	1	4					14	14	14	12.9	12.9	12.9	167.7	4.7761e-61	988700000	36	27.1298	27.2322	27.1098	26.835	26.8203	27.2061	21.5783	21.7645	20.8696	21.5898	21.7135	21.1234
+	1.76314	2.90719	O15143;F8WCG3;C9J4Z7;C9JEY1;C9JQM8;C9JFG9;C9J6C8;C9JBJ7;C9K057;C9JTT6;F8VXW2;C9JM51;F8WEB3	O15143;F8WCG3	Actin-related protein 2/3 complex subunit 1B	ARPC1B	Color2 [A=255, R=169, G=169, B=169]	1	4					23	23	22	63.4	63.4	57.3	40.949	0	28999000000	164	31.9316	32.0031	32.01	31.7572	31.5926	31.99	25.3923	27.1866	27.4372	29.4147	29.0402	30.2827
	0.996732	2.22986	O15144;H7C3F9;C9JTV5;G5E9J0;G5E9S7	O15144	Actin-related protein 2/3 complex subunit 2	ARPC2	Color2 [A=255, R=169, G=169, B=169]	1	4					28	28	28	70	70	70	34.333	0	32109000000	218	32.0678	32.152	32.3002	32.084	31.5657	32.0208	23.7958	24.902	24.779	25.9036	25.5716	28.6911
+	1.66616	3.01162	O15145;C9JZD1;F8VR50	O15145	Actin-related protein 2/3 complex subunit 3	ARPC3	Color2 [A=255, R=169, G=169, B=169]	1	4					15	15	15	74.7	74.7	74.7	20.546	1.8274e-184	16072000000	120	31.0358	31.4984	30.1976	31.4244	30.8149	31.0113	23.8289	26.2342	25.987	28.6015	27.7551	28.7283
+	2.05928	-1.56341	O15156;O15156-2	O15156;O15156-2	Zinc finger and BTB domain-containing protein 7B	ZBTB7B	Color2 [A=255, R=169, G=169, B=169]	1	4					2	2	2	6.1	6.1	6.1	58.026	2.3413e-11	444730000	7	21.7179	22.1696	21.4669	23.8814	22.5306	21.8207	27.1736	27.8825	27.4818	26.3704	25.4927	25.9845
	0.158258	-0.331362	O15160;O15160-2;E7EQB9;H0Y723;D6RDJ3;REV__P58340-2	O15160;O15160-2;E7EQB9;H0Y723	DNA-directed RNA polymerases I and III subunit RPAC1	POLR1C	Color2 [A=255, R=169, G=169, B=169]	1	4					12	12	12	37	37	37	39.249	6.2186e-42	2315000000	44	23.4526	23.2921	24.6516	22.967	23.17	23.0143	28.344	29.9851	29.6531	28.0017	28.8983	30.0882
	0.161297	-0.506839	O15164;O15164-2;C9JPT4;F8WCX0	O15164;O15164-2;C9JPT4	Transcription intermediary factor 1-alpha	TRIM24	Color2 [A=255, R=169, G=169, B=169]	1	4					4	4	4	4.1	4.1	4.1	116.83	1.4095e-12	240250000	11	24.991	25.425	24.0977	25.2135	24.6881	24.642	21.2473	23.1873	23.1824	22.3097	20.199	23.5878
	0.781033	0.698486	O15213	O15213	WD repeat-containing protein 46	WDR46	Color2 [A=255, R=169, G=169, B=169]	1	4					3	3	3	7	7	7	68.07	4.1097e-08	129570000	7	21.7671	22.7437	21.6049	21.5574	22.0071	21.0446	25.0331	24.469	25.6741	25.3196	26.031	25.921
+	4.06275	-3.35362	O15234;J3KSY7	O15234;J3KSY7	Protein CASC3	CASC3	Color2 [A=255, R=169, G=169, B=169]	1	4					4	4	4	7.4	7.4	7.4	76.277	2.5661e-11	107970000	6	22.8443	21.1853	20.8903	22.7384	20.344	22.4351	25.2963	25.2437	25.3801	22.3329	21.8931	21.6333
	1.43826	-1.85412	O15294;O15294-2;O15294-3;O15294-4	O15294;O15294-2;O15294-3;O15294-4	UDP-N-acetylglucosamine--peptide N-acetylglucosaminyltransferase 110 kDa subunit	OGT	Color2 [A=255, R=169, G=169, B=169]	1	4					13	13	13	19.5	19.5	19.5	116.92	1.1368e-87	1086600000	38	26.844	26.2186	26.5638	26.0002	26.0924	26.212	26.7286	27.4361	27.6292	26.1673	25.6827	24.3815
	0.263934	-0.670254	O15379;O15379-2;E7EWI8	O15379;O15379-2	Histone deacetylase 3	HDAC3	Color2 [A=255, R=169, G=169, B=169]	1	4					4	3	3	10.5	8.6	8.6	48.847	1.1202e-16	181140000	7	24.6257	24.7685	25.1943	24.4754	23.8946	24.0451	20.2657	21.9107	23.668	20.8117	21.6664	21.3555
	0.819038	-0.578184	O15381;O15381-2;O15381-5;O15381-3;H0Y8B6;E7ERY0;O15381-4;F8W938;E9PH71;F8WF01;E9PGD8;C9J6P7;E7EWK7	O15381;O15381-2;O15381-5;O15381-3;H0Y8B6;E7ERY0;O15381-4;F8W938	Nuclear valosin-containing protein-like	NVL	Color2 [A=255, R=169, G=169, B=169]	1	4					11	11	11	16.1	16.1	16.1	95.05	3.1844e-28	745280000	25	21.0534	20.7018	21.3269	21.2954	21.8839	20.6368	27.1006	27.9559	27.7126	27.1274	26.6125	27.2947
	0.670622	-1.07904	O15446;O15446-2	O15446;O15446-2	DNA-directed RNA polymerase I subunit RPA34	CD3EAP	Color2 [A=255, R=169, G=169, B=169]	1	4					13	13	13	37.3	37.3	37.3	54.985	4.772e-59	3300200000	43	26.4998	26.1513	26.2457	25.4811	25.92	25.6606	29.7024	30.446	29.5285	28.512	27.8266	30.1012
	0.791981	0.599119	O15504;B4DT96;O15504-3;O15504-2;C9JYA1	O15504;B4DT96;O15504-3;O15504-2;C9JYA1	Nucleoporin-like protein 2	NUPL2	Color2 [A=255, R=169, G=169, B=169]	1	4					2	2	2	5.9	5.9	5.9	44.871	3.024e-09	266050000	12	24.9865	25.0235	24.1781	24.2684	24.3318	24.5153	25.0101	24.6294	25.1486	25.1013	25.3461	26.1381
+	1.86544	2.77373	O15511;B1ALC0;O15511-2	O15511;B1ALC0;O15511-2	Actin-related protein 2/3 complex subunit 5	ARPC5	Color2 [A=255, R=169, G=169, B=169]	1	4					10	10	10	64.9	64.9	64.9	16.32	1.1645e-98	5411600000	52	28.7184	28.9955	28.5322	28.8979	29.1699	28.5828	25.8579	26.0591	27.1997	28.7733	28.5095	30.1551
	0.58555	-1.24175	O15514;E9PB93;E9PHV4	O15514;E9PB93;E9PHV4	DNA-directed RNA polymerase II subunit RPB4	POLR2D	Color2 [A=255, R=169, G=169, B=169]	1	4					13	13	13	73.9	73.9	73.9	16.311	0	5474700000	85	29.2605	29.4724	29.3228	29.0984	29.0489	29.1503	29.5666	27.9119	27.737	27.9434	27.874	25.673
	0.579473	0.348771	O43143	O43143	Putative pre-mRNA-splicing factor ATP-dependent RNA helicase DHX15	DHX15	Color2 [A=255, R=169, G=169, B=169]	1	4					78	78	77	78.5	78.5	78.5	90.932	0	127100000000	944	34.0809	34.1232	34.1749	33.6606	33.5757	33.6408	32.4643	32.4218	31.9675	32.516	33.0521	32.3319
	0.148104	-0.13641	O43159;E9PPY3;E9PPP6;E9PS87	O43159;E9PPY3	Ribosomal RNA-processing protein 8	RRP8	Color2 [A=255, R=169, G=169, B=169]	1	4					16	16	16	39.3	39.3	39.3	50.714	6.773e-127	3207300000	74	27.7639	27.879	27.6376	28.3158	28.2909	28.48	28.9752	29.1134	28.5426	28.7357	28.2294	29.2569
	0.456929	0.331001	O43172;O43172-2	O43172;O43172-2	U4/U6 small nuclear ribonucleoprotein Prp4	PRPF4	Color2 [A=255, R=169, G=169, B=169]	1	4					44	44	44	87.7	87.7	87.7	58.449	0	24516000000	312	31.2943	31.2092	31.2532	31.3598	31.4215	31.3232	30.4834	30.2584	29.9869	30.1012	31.0623	30.5581
+	2.40694	-4.496	O43175;Q5SZU1	O43175;Q5SZU1	D-3-phosphoglycerate dehydrogenase	PHGDH	Color2 [A=255, R=169, G=169, B=169]	1	4					12	12	12	26.5	26.5	26.5	56.65	8.9976e-31	1112900000	31	21.9087	22.522	21.5688	22.4253	22.0482	22.4087	29.0978	28.916	29.0045	25.9936	23.5837	23.9531
	0.786006	-0.918718	O43248;J3KMZ0	O43248;J3KMZ0	Homeobox protein Hox-C11	HOXC11	Color2 [A=255, R=169, G=169, B=169]	1	4					2	2	1	7.6	7.6	5.3	33.747	1.6923e-20	67387000	5	22.46	22.6483	22.3556	22.8471	22.6898	22.57	22.4084	22.1779	22.1647	20.4793	22.3136	21.2019
	0.432025	0.442459	O43290;E9PQI8	O43290	U4/U6.U5 tri-snRNP-associated protein 1	SART1	Color2 [A=255, R=169, G=169, B=169]	1	4					60	60	60	65.2	65.2	65.2	90.254	0	47090000000	470	32.2827	32.2343	32.2834	32.2102	32.3538	32.3164	31.756	30.9563	31.469	31.1347	32.3943	31.9796
	0.771247	-3.13163	O43298;Q5JU97	O43298	Zinc finger and BTB domain-containing protein 43	ZBTB43	Color2 [A=255, R=169, G=169, B=169]	1	4					5	5	5	11.8	11.8	11.8	52.63	1.6392e-26	874960000	20	26.4207	26.5832	26.0709	26.8788	26.4236	26.2481	21.1266	26.9316	26.2827	21.028	21.6656	22.2524
	1.24479	1.44991	O43390	O43390	Heterogeneous nuclear ribonucleoprotein R	HNRNPR	Color2 [A=255, R=169, G=169, B=169]	1	4					70	70	0	67.6	67.6	0	70.942	0	467430000000	1068	35.2077	35.3494	35.8309	35.8931	36.051	36.0077	36.0913	34.9211	34.7912	36.3527	37.4337	36.3669
	0.389626	0.52442	O43390-2	O43390-2	Heterogeneous nuclear ribonucleoprotein R	HNRNPR	Color2 [A=255, R=169, G=169, B=169]	1	4					68	2	2	67.8	3.5	3.5	71.214	0	273180000	15	24.9213	24.9216	25.5435	25.0903	25.2323	25.3585	22.3719	22.25	20.7247	22.6692	22.2836	21.9671
	0.160796	0.179463	O43395;E7EVD1;B4DSY9	O43395;E7EVD1	U4/U6 small nuclear ribonucleoprotein Prp3	PRPF3	Color2 [A=255, R=169, G=169, B=169]	1	4					49	49	49	65.4	65.4	65.4	77.528	0	30126000000	357	31.8395	31.8013	31.7065	31.7325	31.789	31.7885	31.0519	30.4155	30.4873	30.2295	31.498	30.7655
	0.395304	0.533428	O43447;C9JQD4;A6NNE7;A6NM32;H0YEL5;C9JAN8	O43447;C9JQD4;A6NNE7	Peptidyl-prolyl cis-trans isomerase H;Peptidyl-prolyl cis-trans isomerase	PPIH	Color2 [A=255, R=169, G=169, B=169]	1	4					9	9	9	66.1	66.1	66.1	19.208	2.8005e-71	1313900000	51	26.4516	26.4868	26.9035	26.9674	26.6573	26.8282	27.3415	26.3184	26.4444	26.3736	27.9935	27.3374
	0.76228	0.428047	O43660;O43660-2;D6RA26;A8MW61;B7Z982	O43660;O43660-2;D6RA26;A8MW61;B7Z982	Pleiotropic regulator 1	PLRG1	Color2 [A=255, R=169, G=169, B=169]	1	4					12	12	12	30.5	30.5	30.5	57.193	1.676e-232	7382200000	103	29.7367	30.2462	30.2324	30.0214	29.8571	30.0309	28.2645	28.2732	28.4494	28.3233	29.1935	28.7544
+	2.9681	4.81777	O43707;D6PXK4;F5GXS2;Q08043;K7EP19;B7Z4P8	O43707;D6PXK4	Alpha-actinin-4	ACTN4	Color2 [A=255, R=169, G=169, B=169]	1	4					134	134	38	93.6	93.6	37.5	104.85	0	1061700000000	1842	36.8394	37.0821	37.7797	36.7827	36.2152	37.2705	27.7847	28.3955	28.9239	32.3472	33.2536	33.9566
	0.231018	-0.20159	O43709;H7C0G4;C9K060	O43709;H7C0G4;C9K060	Uncharacterized methyltransferase WBSCR22	WBSCR22	Color2 [A=255, R=169, G=169, B=169]	1	4					2	2	2	8.2	8.2	8.2	31.88	4.8886e-06	85763000	3	21.7231	21.0831	20.9708	22.2761	22.488	21.3881	25.0435	24.9989	24.6864	24.1947	24.6243	25.305
	2.22372	-0.66669	O43719;Q5H919;Q5H918	O43719	HIV Tat-specific factor 1	HTATSF1	Color2 [A=255, R=169, G=169, B=169]	1	4					9	9	9	14.6	14.6	14.6	85.852	5.6827e-37	529270000	22	25.0534	25.6665	25.5462	25.327	25.8883	25.4646	26.2654	26.0039	26.3366	25.6035	25.388	25.6142
+	1.68561	2.50128	O43795-2;O43795;E9PDF6;E7EPB4;E7EQD9;H7C2Y7;C9JYW1;C9JUP5;Q9UBC5;G3V342;F5GWY8	O43795-2;O43795;E9PDF6	Unconventional myosin-Ib	MYO1B	Color2 [A=255, R=169, G=169, B=169]	1	4					90	90	83	72.4	72.4	65.5	124.95	0	131080000000	670	34.126	34.1302	34.1389	34.09	34.004	34.103	26.5668	28.1028	28.1347	30.1911	29.3146	30.8025
	2.15965	0.963369	O43809;H3BND3;H3BV41	O43809	Cleavage and polyadenylation specificity factor subunit 5	NUDT21	Color2 [A=255, R=169, G=169, B=169]	1	4					22	22	22	93.8	93.8	93.8	26.227	0	42340000000	244	32.0806	32.1048	32.497	32.6247	32.8105	32.7672	31.92	31.5883	31.4199	32.7852	32.6497	32.3834
	0.301497	-1.15363	O43818	O43818	U3 small nucleolar RNA-interacting protein 2	RRP9	Color2 [A=255, R=169, G=169, B=169]	1	4					2	2	2	4	4	4	51.84	0.00027533	116640000	3	20.7927	22.093	21.6627	20.0248	21.7461	22.9235	24.8168	25.0352	25.5441	25.8338	20.9207	25.1807
	0.441735	0.523806	O43823;M0QYL4	O43823	A-kinase anchor protein 8	AKAP8	Color2 [A=255, R=169, G=169, B=169]	1	4					26	26	26	44.8	44.8	44.8	76.107	1.2284e-242	3333100000	85	28.893	28.7079	28.8311	28.1632	28.0715	28.5519	26.695	27.4836	27.9227	27.1786	28.1482	28.346
+	1.50577	-2.12683	O60216;E5RI01;E5RFZ5;E5RG18;E5RFV8;E5RIN7;E5RJW1;E5RJK5;Q9H4I0;Q9H4I0-2	O60216	Double-strand-break repair protein rad21 homolog	RAD21	Color2 [A=255, R=169, G=169, B=169]	1	4					22	22	22	30	30	30	71.689	4.9976e-105	5782900000	111	28.5014	28.3178	28.8856	28.6037	28.3337	28.7331	29.3349	30.4973	30.7193	28.6945	28.3884	27.0882
	0.615063	-0.680832	O60231;B0V0F8;Q5SQH5;Q5JP46;A2AB15;B0V0F7	O60231;B0V0F8	Putative pre-mRNA-splicing factor ATP-dependent RNA helicase DHX16	DHX16	Color2 [A=255, R=169, G=169, B=169]	1	4					22	21	21	24.3	23.4	23.4	119.26	1.514e-75	1502500000	57	26.459	26.3052	26.2494	26.9379	26.6465	27.008	28.0257	27.6254	28.4519	26.8212	28.2178	27.0215
	0.514572	-1.5043	O60244;H7C3E5	O60244	Mediator of RNA polymerase II transcription subunit 14	MED14	Color2 [A=255, R=169, G=169, B=169]	1	4					9	9	9	7.9	7.9	7.9	160.6	9.0205e-63	361340000	27	24.7588	24.7811	25.0857	24.9883	25.1984	25.0558	24.2188	25.3904	24.5712	24.3325	24.5771	20.7579
	0.213725	-0.187284	O60264	O60264	SWI/SNF-related matrix-associated actin-dependent regulator of chromatin subfamily A member 5	SMARCA5	Color2 [A=255, R=169, G=169, B=169]	1	4					71	71	48	58.8	58.8	43.3	121.9	0	30781000000	453	31.4023	31.4976	31.4552	32.0171	31.8647	31.9167	30.0706	30.9445	30.4095	30.7287	30.1522	29.9818
+	2.01759	-1.94348	O60293;O60293-2;O60293-4;G3V1X1	O60293;O60293-2	Zinc finger C3H1 domain-containing protein	ZFC3H1	Color2 [A=255, R=169, G=169, B=169]	1	4					20	20	20	13.6	13.6	13.6	226.35	4.7607e-135	817020000	52	26.5913	26.5318	26.3825	26.5619	26.1821	26.7191	25.3399	26.4309	26.5809	24.2784	24.3563	23.8865
	0.125507	0.147404	O60306;H0YH15;H0YLN9	O60306	Intron-binding protein aquarius	AQR	Color2 [A=255, R=169, G=169, B=169]	1	4					39	39	39	35.4	35.4	35.4	171.29	0	5249300000	140	28.859	28.9227	28.5809	29.3715	29.1901	29.111	28.0176	28.3986	28.5386	28.3075	29.2254	27.8641
	1.56261	0.482582	O60341;O60341-2;F6S0T5	O60341;O60341-2;F6S0T5	Lysine-specific histone demethylase 1A	KDM1A	Color2 [A=255, R=169, G=169, B=169]	1	4					22	22	22	39.3	39.3	39.3	92.902	1.7058e-122	2830500000	89	29.1397	29.0292	28.5516	27.8891	27.432	28.2872	25.7682	26.0962	25.63	26.2586	26.3114	26.3722
	0.997268	1.14807	O60506;O60506-2;F6UXX1	O60506;O60506-2	Heterogeneous nuclear ribonucleoprotein Q	SYNCRIP	Color2 [A=255, R=169, G=169, B=169]	1	4					50	35	2	70	60.7	7.2	69.602	0	26915000000	286	31.0857	31.2278	31.4263	31.7607	31.822	31.6323	31.8065	31.3304	30.8709	32.5705	33.247	31.6344
	0.451806	0.355323	O60508;Q5SRN1;Q5SRM9;H0Y7P6	O60508;Q5SRN1	Pre-mRNA-processing factor 17	CDC40	Color2 [A=255, R=169, G=169, B=169]	1	4					14	14	14	31.8	31.8	31.8	65.521	8.8369e-143	2273000000	66	27.5489	27.5959	27.555	27.816	27.7423	27.6758	27.6363	28.1079	28.0865	28.1126	27.8949	28.8893
+	1.90876	-2.0518	O60563;A9XU13	O60563	Cyclin-T1	CCNT1	Color2 [A=255, R=169, G=169, B=169]	1	4					11	11	11	22.3	22.3	22.3	80.684	1.5337e-78	1001400000	37	25.8833	25.9848	25.3911	25.6014	25.3971	23.3728	27.1574	28.3668	28.632	25.9255	25.8115	26.2638
	1.16561	-1.385	O60568;H7C2V1;H7C2S8;H7C0B8;H7C2A8;C9JU11	O60568;H7C2V1	Procollagen-lysine,2-oxoglutarate 5-dioxygenase 3	PLOD3	Color2 [A=255, R=169, G=169, B=169]	1	4					17	17	17	25.2	25.2	25.2	84.784	4.7845e-43	705420000	32	26.6385	26.8012	26.5642	25.3862	25.1364	24.8314	25.2565	26.3275	27.1019	25.0692	24.5317	24.9301
	0.982093	-1.0972	O60573;B8ZZL3	O60573;B8ZZL3	Eukaryotic translation initiation factor 4E type 2	EIF4E2	Color2 [A=255, R=169, G=169, B=169]	1	4					9	9	1	46.1	46.1	4.1	28.362	3.0492e-51	980870000	34	26.7826	26.9326	27.1007	27.1305	25.9072	26.9766	24.3031	24.9773	25.4049	24.4459	23.0276	23.9202
	0.887697	-1.17842	O60675;O15525;I3L2F8	O60675;O15525	Transcription factor MafK;Transcription factor MafG	MAFK;MAFG	Color2 [A=255, R=169, G=169, B=169]	1	4					3	3	2	14.7	14.7	10.3	17.523	5.8661e-05	75545000	4	22.811	19.8366	22.7565	23.0667	22.6802	23.0033	23.0904	23.1002	23.0247	20.7261	22.124	22.83
	0.189346	-0.419364	O60814;P57053	O60814;P57053	Histone H2B type 1-K;Histone H2B type F-S	HIST1H2BK;H2BFS	Color2 [A=255, R=169, G=169, B=169]	1	4					28	2	0	83.3	13.5	0	13.89	0	2166300000	14	22.8641	21.4771	21.7606	20.44	22.3808	21.5905	28.1923	30.3454	28.8634	29.8085	28.3733	27.9612
	0.872689	0.460051	O60828;O60828-2;O60828-5;O60828-4;O60828-3;H7C053;C9JQA1;O60828-6;O60828-7;O60828-10;O60828-9;O60828-8	O60828;O60828-2;O60828-5;O60828-4;O60828-3;H7C053;C9JQA1	Polyglutamine-binding protein 1	PQBP1	Color2 [A=255, R=169, G=169, B=169]	1	4					9	9	9	48.7	48.7	48.7	30.472	1.1648e-96	3452600000	50	27.8881	27.9902	27.662	27.9108	28.0533	27.8064	29.4425	29.1215	28.6157	29.4676	29.4765	29.6157
	0.113557	0.177634	O60832;O60832-2;C9IYT0;H7C0M1;H7C2Q9;H7BZF2;H7C2Q2	O60832;O60832-2;C9IYT0;H7C0M1	H/ACA ribonucleoprotein complex subunit 4	DKC1	Color2 [A=255, R=169, G=169, B=169]	1	4					12	12	12	25.7	25.7	25.7	57.673	4.5729e-55	1995100000	53	27.1244	26.8067	26.9089	26.8301	26.8164	26.9928	28.9229	28.6787	27.1847	28.1894	28.7485	28.3813
	0.0584015	0.105164	O60841	O60841	Eukaryotic translation initiation factor 5B	EIF5B	Color2 [A=255, R=169, G=169, B=169]	1	4					4	4	4	3.9	3.9	3.9	138.83	8.4035e-12	119880000	9	20.757	21.3125	22.4685	20.5378	22.6567	21.5403	23.8851	25.2002	25.2412	25.5256	25.0661	24.0503
	0.511664	-1.00342	O60884	O60884	DnaJ homolog subfamily A member 2	DNAJA2	Color2 [A=255, R=169, G=169, B=169]	1	4					1	1	1	7.8	7.8	7.8	45.745	1.2513e-41	53864000	6	23.2073	23.1454	23.2797	22.5257	22.3576	22.644	20.4247	22.2052	22.5319	19.6937	21.6084	20.8494
	0.844508	-0.236914	O60885;Q15059;O60885-2;Q4G0X8;Q15059-2;M0QZD9;Q58F21;Q58F21-5;Q58F21-4;Q58F21-3;Q58F21-2	O60885;Q15059;O60885-2;Q4G0X8	Bromodomain-containing protein 4;Bromodomain-containing protein 3	BRD4;BRD3	Color2 [A=255, R=169, G=169, B=169]	1	4					6	6	6	5.1	5.1	5.1	152.22	5.7606e-12	292720000	10	20.1622	20.7258	20.7119	21.8804	21.4128	20.9613	25.6011	25.3193	25.611	25.1454	25.4432	25.2321
	0.0752872	0.0735486	O60907-2;O60907;Q9BQ87;C9JCW3;C9JYQ8;F5H6C0	O60907-2;O60907;Q9BQ87	F-box-like/WD repeat-containing protein TBL1X;F-box-like/WD repeat-containing protein TBL1Y	TBL1X;TBL1Y	Color2 [A=255, R=169, G=169, B=169]	1	4					4	3	3	14.1	8.7	8.7	57.048	2.7736e-67	117070000	9	24.5352	24.3786	24.2996	23.787	23.3332	23.2967	21.6294	21.8823	21.2644	21.3129	22.2466	21.4372
	1.14363	-2.1324	O60934;E5RGU1;E2QRP0;E5RGR7	O60934	Nibrin	NBN	Color2 [A=255, R=169, G=169, B=169]	1	4					6	6	6	8.5	8.5	8.5	84.958	2.8805e-10	91578000	6	20.6175	21.3791	22.3584	22.8672	21.0855	21.1327	24.6845	24.8244	25.0459	24.4079	21.5079	22.2418
	0.0148771	-0.0383364	O75030;O75030-5;O75030-12;O75030-4;O75030-3;O75030-8;O75030-7;O75030-6;O75030-2;O75030-9;O75030-10;O75030-11;C9JBI8;C9K0S7;E9PKJ8;Q8WYR3;C9J845	O75030;O75030-5;O75030-12;O75030-4;O75030-3;O75030-8;O75030-7;O75030-6;O75030-2;O75030-9;O75030-10;O75030-11;C9JBI8	Microphthalmia-associated transcription factor	MITF	Color2 [A=255, R=169, G=169, B=169]	1	4					4	4	3	9.3	9.3	7.6	58.795	2.8003e-25	513850000	14	26.3524	25.895	25.9228	25.3266	25.3144	24.711	23.5652	23.9187	24.6827	24.9162	22.4484	24.687
	0.413702	-0.545022	O75052;O75052-3;E9PSG0;H7C2G1;O75052-2	O75052;O75052-3;E9PSG0	Carboxyl-terminal PDZ ligand of neuronal nitric oxide synthase protein	NOS1AP	Color2 [A=255, R=169, G=169, B=169]	1	4					3	3	3	5.9	5.9	5.9	56.149	1.4038e-07	208100000	6	24.9283	24.5566	24.8358	24.7702	24.6058	25.1678	22.7478	21.7768	21.6818	22.4083	20.9988	21.1642
	0.0641539	-0.408564	O75083;D6RD66;O75083-3	O75083;D6RD66;O75083-3	WD repeat-containing protein 1	WDR1	Color2 [A=255, R=169, G=169, B=169]	1	4					6	6	6	10.4	10.4	10.4	66.193	7.4661e-13	411450000	16	25.3643	25.586	25.7182	25.0089	24.862	25.2318	24.9271	26.1592	20.2296	22.3528	21.8265	25.911
	0.122641	-0.283013	O75128;O75128-3;H7C1N2;O75128-6;O75128-5;O75128-4;C9J9X1	O75128;O75128-3;H7C1N2;O75128-6	Protein cordon-bleu	COBL	Color2 [A=255, R=169, G=169, B=169]	1	4					60	1	0	53	1.1	0	135.62	0	394500000	6	25.8477	25.7348	25.8949	25.5172	25.7172	25.8102	20.2271	23.0477	21.7559	20.9682	21.5523	21.661
	0.826736	1.06708	O75128-2;J3KR05	O75128-2;J3KR05	Protein cordon-bleu	COBL	Color2 [A=255, R=169, G=169, B=169]	1	4					61	61	0	52.3	52.3	0	143.93	0	25041000000	329	31.8356	31.9765	31.8411	31.4903	31.3977	31.5811	26.8519	27.1445	27.474	27.7751	27.5396	29.3569
	0.712419	0.744699	O75132	O75132	Zinc finger BED domain-containing protein 4	ZBED4	Color2 [A=255, R=169, G=169, B=169]	1	4					3	3	3	4.3	4.3	4.3	130.32	6.4198e-11	67878000	3	23.2391	23.3659	23.1298	23.2886	23.2042	23.007	21.881	21.1858	20.7562	22.6255	22.0093	21.4224
	1.32785	-1.18661	O75146	O75146	Huntingtin-interacting protein 1-related protein	HIP1R	Color2 [A=255, R=169, G=169, B=169]	1	4					3	2	2	3.1	2.2	2.2	119.39	1.1403e-05	23817000	2	21.8075	21.6566	21.9877	23.1818	22.2586	22.5916	23.0382	23.2178	23.0379	22.0495	22.5492	21.1354
	1.14932	-1.00519	O75151;E7ET14	O75151	Lysine-specific demethylase PHF2	PHF2	Color2 [A=255, R=169, G=169, B=169]	1	4					17	17	16	19.6	19.6	18.3	120.77	5.8016e-53	2152600000	45	26.1047	26.6947	26.3758	27.4826	27.5483	27.8482	27.1527	28.3273	28.0439	26.5157	26.7623	27.2303
	0.79069	-1.01828	O75152;E9PQ61;E9PBY7;C9J0L0	O75152;E9PQ61;E9PBY7	Zinc finger CCCH domain-containing protein 11A	ZC3H11A	Color2 [A=255, R=169, G=169, B=169]	1	4					84	84	84	71	71	71	89.13	0	186340000000	763	34.6448	34.5718	34.5025	34.3145	34.247	34.3992	31.5996	33.1302	32.9662	32.0262	31.734	30.8808
	2.06013	0.744206	O75177	O75177	Calcium-responsive transactivator	SS18L1	Color2 [A=255, R=169, G=169, B=169]	1	4					2	2	2	5.6	5.6	5.6	42.99	1.7583e-05	68285000	3	21.4083	20.4249	20.0244	21.684	22.3659	21.3266	23.9527	24.4449	24.3297	25.0142	24.8985	25.0473
	0.0663223	0.189768	O75182;O75182-2;O75182-3;M0R271;M0QYC5	O75182;O75182-2;O75182-3	Paired amphipathic helix protein Sin3b	SIN3B	Color2 [A=255, R=169, G=169, B=169]	1	4					6	6	6	9.4	9.4	9.4	133.06	2.4753e-64	129330000	19	24.639	24.1752	24.0173	24.0294	23.8859	23.9212	20.166	22.2912	20.7318	20.3106	20.6714	22.7763
	2.02166	-1.17289	O75319;O75319-2;C9JGC8;H7C0E6;C9JYA6	O75319	RNA/RNP complex-1-interacting phosphatase	DUSP11	Color2 [A=255, R=169, G=169, B=169]	1	4					19	19	19	58.8	58.8	58.8	38.938	1.3362e-81	1880900000	66	27.0899	26.6153	26.7799	26.9851	27.0192	26.7424	28.6445	29.2745	28.5049	27.798	27.5874	27.5197
+	1.95903	-7.3732	O75340;O75340-2;H0Y9X3;O75340-3;E7EPW6;H0Y9N1;D6RA21;Q86W51	O75340;O75340-2	Programmed cell death protein 6	PDCD6	Color2 [A=255, R=169, G=169, B=169]	1	4					8	8	8	60.2	60.2	60.2	21.868	8.4611e-145	2309400000	38	26.6289	26.3639	26.7446	26.0131	26.2218	26.1438	30.1268	29.6941	29.642	25.704	21.1403	20.4991
	0.0532223	0.0913664	O75367;O75367-3;O75367-2;B4DJC3;D6RCF2;Q9P0M6;Q5SQT3	O75367;O75367-3;O75367-2;B4DJC3	Core histone macro-H2A.1;Histone H2A	H2AFY	Color2 [A=255, R=169, G=169, B=169]	1	4					19	19	19	67.2	67.2	67.2	39.617	0	8572500000	110	28.7091	28.7932	29.4193	30.0205	29.6779	30.3974	28.4765	29.4002	28.9023	30.0432	28.2904	28.7195
	0.261336	0.982072	O75376;O75376-2;E7EVK1;B4DJ25;J3KS29;J3QKP0;E7EVU5;E7EW50;J3KS51;O75376-3;C9JAP0	O75376;O75376-2	Nuclear receptor corepressor 1	NCOR1	Color2 [A=255, R=169, G=169, B=169]	1	4					18	18	17	10.5	10.5	10	270.21	5.4553e-101	1287600000	55	28.1495	27.5396	27.5938	26.9166	26.9838	26.9175	20.3933	21.6316	23.5731	21.7417	21.6002	25.2024
	0.169031	-0.30721	O75382;O75382-4;O75382-2;E9PKS6;O75382-3;F5GX85;E9PMK8	O75382;O75382-4;O75382-2;E9PKS6;O75382-3;F5GX85	Tripartite motif-containing protein 3	TRIM3	Color2 [A=255, R=169, G=169, B=169]	1	4					10	10	10	17.3	17.3	17.3	80.829	2.3515e-57	613720000	30	25.2829	25.1409	25.3684	26.5446	26.1219	26.8007	23.8662	25.5522	25.6765	25.2615	24.8731	24.0386
	0.139777	-0.0932115	O75400;O75400-2;O75400-3;F5H578;H0YG38;H7C2N3;Q6NWY9;Q6NWY9-2;Q6NWY9-3	O75400;O75400-2;O75400-3;F5H578	Pre-mRNA-processing factor 40 homolog A	PRPF40A	Color2 [A=255, R=169, G=169, B=169]	1	4					30	30	30	30.6	30.6	30.6	108.8	2.1438e-147	8237500000	148	29.434	29.4091	29.603	29.8542	29.8998	29.8353	28.8003	28.9403	29.1318	28.8559	29.262	28.4748
	0.0891015	0.271306	O75446	O75446	Histone deacetylase complex subunit SAP30	SAP30	Color2 [A=255, R=169, G=169, B=169]	1	4					2	2	2	13.2	13.2	13.2	23.306	6.9017e-10	70419000	3	23.533	23.813	23.9767	22.8424	22.8747	22.5267	21.8048	19.7191	22.7945	20.6075	22.6372	21.8877
	0.112873	0.0854479	O75475;O75475-2;O75475-3;P51858;Q9Y3E1;H3BPQ6;M0R0J3	O75475;O75475-2;O75475-3	PC4 and SFRS1-interacting protein	PSIP1	Color2 [A=255, R=169, G=169, B=169]	1	4					22	22	21	38.9	38.9	37.4	60.103	7.9226e-146	4114000000	100	27.8677	27.7948	27.9359	28.3233	28.2256	28.3666	28.9014	29.6335	28.845	29.4204	29.113	29.1028
	0.581004	-0.897433	O75486;O75486-2;O75486-3	O75486;O75486-2;O75486-3	Transcription initiation protein SPT3 homolog	SUPT3H	Color2 [A=255, R=169, G=169, B=169]	1	4					1	1	1	3	3	3	44.361	2.3198e-08	154190000	6	24.7646	24.3663	24.8804	24.2044	24.1519	23.9917	21.7162	21.4285	23.1953	22.0462	20.8819	20.7196
	3.03736	1.05552	O75494;O75494-3;O75494-4;O75494-2;O75494-5;Q5JRI1;O75494-6;Q8WXF0	O75494;O75494-3;O75494-4;O75494-2;O75494-5;Q5JRI1;O75494-6	Serine/arginine-rich splicing factor 10	SRSF10	Color2 [A=255, R=169, G=169, B=169]	1	4					19	19	19	49.6	49.6	49.6	31.3	3.8939e-118	16873000000	165	30.261	30.3513	30.3913	30.7422	30.8905	31.0209	30.8647	30.78	30.6046	31.9688	31.7974	31.6497
	0.364572	-1.23185	O75528;O75528-2	O75528;O75528-2	Transcriptional adapter 3	TADA3	Color2 [A=255, R=169, G=169, B=169]	1	4					4	4	4	14.1	14.1	14.1	48.902	3.1732e-13	273810000	12	25.1494	25.3912	25.3489	24.7586	24.5668	24.7381	20.8999	23.6536	24.3316	22.3151	22.9907	19.8837
	0.366862	-1.02018	O75529;O75529-2	O75529	TAF5-like RNA polymerase II p300/CBP-associated factor-associated factor 65 kDa subunit 5L	TAF5L	Color2 [A=255, R=169, G=169, B=169]	1	4					6	6	6	14.4	14.4	14.4	66.155	3.7282e-16	167060000	10	24.2963	24.3309	23.918	23.7391	23.8694	23.7372	22.5279	20.3001	22.8102	20.0221	22.5572	19.9982
	0.199563	-0.849349	O75530-3;O75530;O75530-2;E9PJK2;E9PMU3;H0YEL4	O75530-3;O75530;O75530-2;E9PJK2	Polycomb protein EED	EED	Color2 [A=255, R=169, G=169, B=169]	1	4					9	9	9	23.8	23.8	23.8	45.524	5.8027e-27	655620000	27	25.2926	24.9198	25.3716	26.9745	26.5918	26.8143	21.4535	25.2825	24.0701	24.568	20.5203	23.1698
	0.712616	0.622091	O75531;E9PJJ8	O75531	Barrier-to-autointegration factor;Barrier-to-autointegration factor, N-terminally processed	BANF1	Color2 [A=255, R=169, G=169, B=169]	1	4					4	4	4	48.3	48.3	48.3	10.058	5.427e-33	281780000	15	24.9185	24.6448	24.8752	25.3109	25.0707	25.3711	20.9006	21.7535	21.6678	22.5292	22.1351	21.5239
	0.00960442	0.00903829	O75533;H7C341;O75533-2;B4DGZ4;F8WC19	O75533	Splicing factor 3B subunit 1	SF3B1	Color2 [A=255, R=169, G=169, B=169]	1	4					125	125	125	80.7	80.7	80.7	145.83	0	243980000000	1345	34.7266	34.7713	34.9731	34.3421	34.4904	34.3263	34.2247	33.545	33.5076	33.52	34.1732	33.6112
	0.174011	0.266119	O75554;B7Z4M2	O75554;B7Z4M2	WW domain-binding protein 4	WBP4	Color2 [A=255, R=169, G=169, B=169]	1	4					12	12	12	38.6	38.6	38.6	42.506	5.0408e-69	3245300000	81	28.4626	28.8835	28.6325	28.6366	28.4717	28.6398	28.0407	26.955	26.8045	26.9473	28.3688	27.2825
	1.42313	-1.9394	O75607	O75607	Nucleoplasmin-3	NPM3	Color2 [A=255, R=169, G=169, B=169]	1	4					7	7	7	48.3	48.3	48.3	19.343	2.3571e-188	4944700000	47	27.7424	27.8964	27.6413	27.5164	27.4951	27.4272	30.4007	30.7923	29.928	27.7496	27.9593	29.594
	0.51747	-0.718125	O75638;O75638-2	O75638;O75638-2	Cancer/testis antigen 2	CTAG2	Color2 [A=255, R=169, G=169, B=169]	1	4					2	2	2	10	10	10	21.06	7.0565e-14	75063000	5	23.6442	23.4264	23.5976	22.9829	23.2377	23.027	21.7564	22.8753	21.8974	22.1859	20.5073	21.6815
	0.559898	0.278912	O75643;O75643-2;C9JAQ9;B4E0P5	O75643	U5 small nuclear ribonucleoprotein 200 kDa helicase	SNRNP200	Color2 [A=255, R=169, G=169, B=169]	1	4					151	151	151	69.6	69.6	69.6	244.5	0	116590000000	1152	33.7092	33.6427	33.7526	33.7871	33.7209	33.7828	31.8474	31.7491	32.0493	32.0327	32.5578	31.8922
	0.0798571	0.128445	O75683	O75683	Surfeit locus protein 6	SURF6	Color2 [A=255, R=169, G=169, B=169]	1	4					9	9	9	18.6	18.6	18.6	41.45	7.1073e-23	1085200000	18	25.014	26.9435	26.2498	25.8327	26.5348	25.2167	27.307	27.6253	26.7235	26.4537	27.3957	28.1917
	0.689858	-1.2866	O75691	O75691	Small subunit processome component 20 homolog	UTP20	Color2 [A=255, R=169, G=169, B=169]	1	4					20	20	20	7.1	7.1	7.1	318.38	5.9656e-51	728910000	48	25.6152	25.6962	25.7694	25.5684	25.3698	25.3901	25.9935	26.7461	27.8806	25.5863	24.4646	26.7095
+	1.77221	3.65902	O75781;O75781-2;Q8IXS6-2;C9JA33;Q8IXS6;D3YTA4;B1ALY0	O75781;O75781-2	Paralemmin-1	PALM	Color2 [A=255, R=169, G=169, B=169]	1	4					11	10	10	31	29.2	29.2	42.075	8.3797e-65	2037200000	46	28.2023	27.9608	27.948	28.2758	27.6894	27.849	21.3717	22.4824	22.063	24.7215	24.8033	27.3693
	0.474856	-0.437245	O75818;O75818-2;F8WC38	O75818;O75818-2	Ribonuclease P protein subunit p40	RPP40	Color2 [A=255, R=169, G=169, B=169]	1	4					3	3	3	9.6	9.6	9.6	41.833	4.6209e-08	139790000	9	23.8057	24.388	24.6527	24.2361	23.9254	24.2648	21.18	21.9987	22.3758	21.4418	21.0777	21.7232
	0.401758	-0.205812	O75934	O75934	Pre-mRNA-splicing factor SPF27	BCAS2	Color2 [A=255, R=169, G=169, B=169]	1	4					27	27	27	96.4	96.4	96.4	26.131	0	15119000000	214	30.5049	30.7495	30.5805	30.5802	30.5614	30.4099	30.6402	30.6053	30.8054	30.1262	30.8461	30.4612
	0.118239	-0.11575	O75937	O75937	DnaJ homolog subfamily C member 8	DNAJC8	Color2 [A=255, R=169, G=169, B=169]	1	4					5	5	5	19.4	19.4	19.4	29.841	8.1581e-09	275810000	9	25.2853	25.4224	25.8307	24.4981	25.01	24.2584	25.3172	24.6918	24.0989	24.6637	24.6232	24.4738
	0.269885	0.559125	O75940	O75940	Survival of motor neuron-related-splicing factor 30	SMNDC1	Color2 [A=255, R=169, G=169, B=169]	1	4					14	14	14	53.8	53.8	53.8	26.711	0	9263700000	93	29.8747	29.9137	29.9602	29.1607	29.0384	29.0361	31.116	29.2111	29.8738	29.6017	30.5539	31.7227
	0.161303	0.676501	O75955;B0V109;B4DVY7;B0S8A9;B0V111;A2AB09;A2AB10;A2AB12;B0V110;A2AB13;B0V2I8;B0V112;A2AB11;B0S8B0;B0V108;B0V114;B0V113;A2ABJ5;B0V2J0;B0V2I9	O75955;B0V109;B4DVY7;B0S8A9;B0V111;A2AB09	Flotillin-1	FLOT1	Color2 [A=255, R=169, G=169, B=169]	1	4					19	19	19	58.1	58.1	58.1	47.355	2.3566e-106	2152800000	63	28.5305	28.3997	27.6712	27.5217	27.5662	28.5333	22.6302	23.7372	23.3491	26.9772	22.0683	22.7004
	1.13094	-1.24909	O76021;J3QSV6;I3L3U9;I3L3C4;B4DJ58;I3L234;I3L1A3;J3KPU7;I3L2F2;I3L4T8;I3L1Y4	O76021;J3QSV6;I3L3U9	Ribosomal L1 domain-containing protein 1	RSL1D1	Color2 [A=255, R=169, G=169, B=169]	1	4					37	37	37	57.8	57.8	57.8	54.972	4.2091e-199	13876000000	179	29.9488	29.7377	29.5413	29.5062	29.3815	29.2161	30.8551	32.3675	31.159	30.656	29.8438	30.1346
	0.204152	-0.377025	O76094;O76094-2;D6RDY6	O76094;O76094-2	Signal recognition particle subunit SRP72	SRP72	Color2 [A=255, R=169, G=169, B=169]	1	4					5	5	5	7.7	7.7	7.7	74.605	1.6513e-19	168900000	6	23.8239	24.1212	22.0993	23.9787	24.0802	24.2224	21.2001	21.8227	22.5627	20.9017	20.8791	22.6736
	0.511732	0.563803	O94762;Q6P4G0;J3QLU0;O94762-2;O94762-3;J3KTQ2;J3KRM6;J3KSL7;J3KS37	O94762;Q6P4G0	ATP-dependent DNA helicase Q5	RECQL5	Color2 [A=255, R=169, G=169, B=169]	1	4					11	11	11	13.5	13.5	13.5	108.86	1.8225e-34	587050000	25	25.5017	25.3096	25.1994	25.0435	25.5274	25.0712	25.2743	26.0025	26.9308	26.5678	26.5825	26.7487
+	2.43994	1.45552	O94776;Q68DB1	O94776;Q68DB1	Metastasis-associated protein MTA2	MTA2;DKFZp686F2281	Color2 [A=255, R=169, G=169, B=169]	1	4					43	36	32	55.1	51.6	48.2	75.022	1.4757e-277	6694500000	152	27.4542	27.3787	27.3586	29.9351	29.9942	29.7662	28.8464	29.0632	29.1887	30.1628	30.4045	30.8976
	1.35122	-1.12371	O94854-2;O94854	O94854-2;O94854	Uncharacterized protein KIAA0754	KIAA0754	Color2 [A=255, R=169, G=169, B=169]	1	4					3	3	3	4.4	4.4	4.4	104.66	4.8666e-14	107570000	8	24.0906	23.6125	23.5287	24.1163	23.6845	24.0024	21.9087	21.909	22.2674	21.6181	20.3782	20.7177
	0.543992	-0.19622	O94864;O94864-2;B4E3W3	O94864;O94864-2	STAGA complex 65 subunit gamma	SUPT7L	Color2 [A=255, R=169, G=169, B=169]	1	4					4	4	4	12.6	12.6	12.6	46.192	6.319e-29	129690000	8	24.9796	22.1989	23.9306	23.747	24.2711	23.6783	22.2995	22.2999	22.2576	22.2129	21.7743	22.2811
+	1.62817	3.0344	O94875-9;H7BXR4;J3KNZ5;O94875-8;O94875;O94875-7;H7BZK1;C9JI79;C9IZT7;C9JBB0;C9JDX2;C9JZ60;C9J372;C9JEA9;C9J4Z9;C9JN77;C9JWC3;C9J9D3;C9JM25;C9J620;C9JG84;C9JFS9;C9JC90	O94875-9;H7BXR4;J3KNZ5;O94875-8;O94875;O94875-7;H7BZK1	Sorbin and SH3 domain-containing protein 2	SORBS2	Color2 [A=255, R=169, G=169, B=169]	1	4					30	30	4	47.4	47.4	7.8	71.685	4.1464e-160	7514700000	140	29.6403	29.5934	29.173	29.7492	29.9457	30.1608	25.1516	26.1101	25.7781	28.0038	27.8201	30.3192
+	2.70947	1.97189	O94880	O94880	PHD finger protein 14	PHF14	Color2 [A=255, R=169, G=169, B=169]	1	4					40	40	4	41.9	41.9	5.1	100.05	0	19412000000	268	30.3708	29.9386	30.5057	31.2632	31.1367	31.2184	29.9738	29.253	29.8405	31.4361	31.5764	31.9704
	0.200524	0.234687	O94880-2	O94880-2	PHD finger protein 14	PHF14	Color2 [A=255, R=169, G=169, B=169]	1	4					37	1	1	51.4	2.1	2.1	75.503	0	167100000	6	23.8238	23.68	23.7833	24.8302	24.5974	25.2976	22.2338	22.7809	21.3054	22.0755	22.4532	22.4954
	0.459503	-0.433784	O94906;O94906-2	O94906;O94906-2	Pre-mRNA-processing factor 6	PRPF6	Color2 [A=255, R=169, G=169, B=169]	1	4					89	89	89	79.4	79.4	79.4	106.92	0	53210000000	583	32.5981	32.347	32.4001	32.4852	32.4675	32.425	31.9439	31.53	31.7994	30.9449	32.1021	30.925
	0.678412	1.05641	O94913;E9PKN0;E9PNY7	O94913;E9PKN0	Pre-mRNA cleavage complex 2 protein Pcf11	PCF11	Color2 [A=255, R=169, G=169, B=169]	1	4					56	56	13	41.4	41.4	10.3	173.05	0	19428000000	315	30.9728	31.1268	31.3222	31.2029	31.3095	31.3226	29.4372	27.9042	27.9914	28.5684	30.2961	29.6375
	0.311117	-0.717242	O94973;O94973-2;E9PJJ7;O94973-3	O94973;O94973-2;E9PJJ7;O94973-3	AP-2 complex subunit alpha-2	AP2A2	Color2 [A=255, R=169, G=169, B=169]	1	4					26	16	16	34	23.6	23.6	103.96	3.0484e-288	1594600000	54	25.9395	26.8611	27.2068	28.393	28.0147	27.9926	23.6637	25.96	25.9891	25.4795	24.3637	23.618
	0.404393	-0.319204	O95218;O95218-2	O95218;O95218-2	Zinc finger Ran-binding domain-containing protein 2	ZRANB2	Color2 [A=255, R=169, G=169, B=169]	1	4					9	9	9	19.1	19.1	19.1	37.404	5.178e-34	2263800000	42	26.5388	26.3161	26.5241	26.4997	26.4354	26.258	29.0247	28.8003	29.739	29.1538	28.9126	28.5401
	0.784436	-0.4285	O95251;O95251-4;E7EUP3;G3V125;O95251-2;O95251-3;O95251-5;D6RFZ5	O95251;O95251-4;E7EUP3;G3V125;O95251-2;O95251-3;O95251-5	Histone acetyltransferase KAT7	KAT7	Color2 [A=255, R=169, G=169, B=169]	1	4					14	14	14	30.6	30.6	30.6	70.642	5.2071e-111	1391100000	48	27.0045	26.5446	26.6901	28.0524	27.3382	27.4142	25.3525	26.0548	25.5834	25.1812	25.5073	25.0166
	1.26342	-1.50568	O95347;O95347-2;Q5T821	O95347;O95347-2	Structural maintenance of chromosomes protein 2	SMC2	Color2 [A=255, R=169, G=169, B=169]	1	4					7	7	7	8.1	8.1	8.1	135.65	7.663e-29	197980000	14	23.5277	24.0047	23.8549	23.9937	24.2559	24.1941	24.1594	25.0716	24.793	23.2515	23.9731	22.2824
	0.377365	-0.505369	O95365	O95365	Zinc finger and BTB domain-containing protein 7A	ZBTB7A	Color2 [A=255, R=169, G=169, B=169]	1	4					7	7	7	18	18	18	61.438	4.983e-110	1155400000	25	27.5909	27.6666	27.8143	26.8939	26.6815	26.9451	21.4608	22.1706	22.2252	20.7969	22.4419	21.1016
	2.16788	0.716373	O95391;E5RGM7;E5RK41	O95391	Pre-mRNA-splicing factor SLU7	SLU7	Color2 [A=255, R=169, G=169, B=169]	1	4					14	14	14	31.9	31.9	31.9	68.386	1.1102e-105	1858100000	56	27.1916	27.2309	26.9044	27.5248	27.2776	27.4033	26.7837	26.991	27.1804	27.5449	27.8032	27.756
	0.537827	-0.799246	O95400	O95400	CD2 antigen cytoplasmic tail-binding protein 2	CD2BP2	Color2 [A=255, R=169, G=169, B=169]	1	4					13	13	13	52.2	52.2	52.2	37.646	1.9084e-141	5341200000	79	28.7952	28.5232	28.5149	28.5497	28.5801	28.4283	29.4822	28.8149	30.2271	27.7617	29.5259	28.8389
	0.426894	-0.42216	O95402;B8ZZF3;M0R2Y4;O95402-2;M0QXW8	O95402	Mediator of RNA polymerase II transcription subunit 26	MED26	Color2 [A=255, R=169, G=169, B=169]	1	4					6	6	6	14	14	14	65.446	2.2555e-23	484710000	23	25.1149	24.6204	24.8271	25.5651	25.4453	25.2631	25.1114	25.6112	26.1959	24.6799	25.6413	25.3307
+	1.56384	3.0976	O95425	O95425	Supervillin	SVIL	Color2 [A=255, R=169, G=169, B=169]	1	4					77	77	3	42.1	42.1	1.5	247.74	0	21780000000	401	31.607	31.6832	31.6412	31.198	30.9487	31.323	25.5665	26.1484	27.631	29.301	28.5229	30.8148
	0.59686	-1.08073	O95425-2;F5H2Q5;F5GXV0	O95425-2;F5H2Q5	Supervillin	SVIL	Color2 [A=255, R=169, G=169, B=169]	1	4					76	2	2	52.5	2.2	2.2	200.84	0	170990000	7	24.6689	24.6526	24.805	24.1879	24.651	24.1541	21.3371	22.9911	22.8935	20.534	22.5202	20.9252
	1.07771	-0.774503	O95429;O95429-2;H0YBT1	O95429;O95429-2	BAG family molecular chaperone regulator 4	BAG4	Color2 [A=255, R=169, G=169, B=169]	1	4					4	4	4	15.5	15.5	15.5	49.593	2.0404e-21	245640000	11	23.4395	23.7176	22.5424	25.0549	24.5709	23.2306	24.967	25.5077	25.5311	24.3671	24.1967	25.1185
+	1.42981	-2.56982	O95453;O95453-2;O95453-3;B4DSB0;H3BRK1	O95453;O95453-2;O95453-3;B4DSB0	Poly(A)-specific ribonuclease PARN	PARN	Color2 [A=255, R=169, G=169, B=169]	1	4					3	3	3	6.4	6.4	6.4	73.45	6.5736e-08	98840000	5	20.7135	22.4173	22.1006	21.2454	22.8542	20.3048	24.8084	24.8628	25.4136	23.9332	21.126	22.3162
	0.0701447	0.0388292	O95478;H0YAI9	O95478	Ribosome biogenesis protein NSA2 homolog	NSA2	Color2 [A=255, R=169, G=169, B=169]	1	4					9	9	9	33.1	33.1	33.1	30.065	1.882e-21	1156300000	38	26.8717	26.3494	26.395	25.9539	26.3686	26.3467	27.1962	27.653	27.63	27.305	27.558	27.7327
+	1.4306	-2.96384	O95602;B9ZVN9;O14802	O95602;B9ZVN9	DNA-directed RNA polymerase I subunit RPA1;DNA-directed RNA polymerase	POLR1A	Color2 [A=255, R=169, G=169, B=169]	1	4					45	45	45	28.5	28.5	28.5	194.81	1.6438e-155	3662200000	98	25.0929	24.158	24.1319	23.3499	23.2999	23.6536	29.8745	31.3508	30.7095	29.3749	26.5393	27.1292
	0.343795	0.536759	O95619;F8W0J4;F8W1B9;F8VTR4	O95619;F8W0J4;F8W1B9	YEATS domain-containing protein 4	YEATS4	Color2 [A=255, R=169, G=169, B=169]	1	4					4	4	4	22.5	22.5	22.5	26.499	2.4995e-11	371390000	9	25.2889	25.1839	24.9367	25.065	24.4677	24.9972	24.6303	23.8271	24.6729	23.8592	25.8803	25.0011
	1.39537	-1.45323	O95625;C9J2L2	O95625	Zinc finger and BTB domain-containing protein 11	ZBTB11	Color2 [A=255, R=169, G=169, B=169]	1	4					4	4	4	3.6	3.6	3.6	119.38	7.5394e-15	293130000	17	24.5	24.8002	24.5542	24.2976	24.019	23.9987	25.2065	25.6117	25.4285	24.6865	23.0777	24.1228
	1.9536	1.199	O95639;O95639-2;B7Z7B0;H7C419;H7C016;C9K0K2;F8WEL7	O95639;O95639-2	Cleavage and polyadenylation specificity factor subunit 4	CPSF4	Color2 [A=255, R=169, G=169, B=169]	1	4					13	13	2	65.8	65.8	10	30.255	0	11531000000	102	30.1793	29.9482	31.0111	30.2597	30.0615	30.626	27.4366	27.4644	28.103	29.0372	28.5526	29.0113
	0.388018	0.523521	O95639-3;C9JEV9	O95639-3;C9JEV9	Cleavage and polyadenylation specificity factor subunit 4	CPSF4	Color2 [A=255, R=169, G=169, B=169]	1	4					12	1	1	62.1	9.5	9.5	27.419	3.5145e-265	180490000	1	24.4438	24.5446	24.7966	24.6786	24.4552	24.7387	20.1635	21.6242	20.8672	20.6461	21.7809	21.7984
	0.790255	0.717974	O95696;O95696-2;F5H6M9;J3KNX6	O95696;O95696-2;F5H6M9;J3KNX6	Bromodomain-containing protein 1	BRD1	Color2 [A=255, R=169, G=169, B=169]	1	4					7	7	2	6.1	6.1	2.1	119.52	8.8232e-17	415000000	25	24.8204	24.5355	24.5505	25.3223	25.569	25.0582	24.128	25.1194	24.6472	25.9625	25.0434	25.0426
	1.84993	-1.43477	O95758;O95758-5;B1ALY4	O95758;O95758-5	Polypyrimidine tract-binding protein 3	PTBP3	Color2 [A=255, R=169, G=169, B=169]	1	4					24	24	2	48.7	48.7	2.7	59.689	2.3685e-203	5579900000	120	27.9135	28.1649	27.7434	28.0483	27.7844	27.9443	30.9991	30.743	30.0692	29.5181	29.1802	28.8088
	0.860478	1.13462	O95777;F2Z2Y6;C9JIZ0;C9JNV3	O95777;F2Z2Y6;C9JIZ0;C9JNV3	N-alpha-acetyltransferase 38, NatC auxiliary subunit	NAA38	Color2 [A=255, R=169, G=169, B=169]	1	4					6	6	6	79.2	79.2	79.2	10.403	1.8827e-67	3396700000	33	28.2775	28.5866	28.7544	28.6294	28.6304	28.3189	27.4665	27.104	25.6398	28.0404	28.2004	27.3735
	0.768151	-0.633266	O95782;O95782-2;E9PR62;M0R2D9;H0YEG0;H0YDE9;E9PPY8;E9PNC4	O95782;O95782-2	AP-2 complex subunit alpha-1	AP2A1	Color2 [A=255, R=169, G=169, B=169]	1	4					44	44	34	46.9	46.9	36.9	107.54	0	12306000000	213	29.8899	29.8109	30.0108	30.7673	30.5426	30.7345	28.7383	29.6867	29.682	28.9321	28.3136	28.9615
	0.418481	0.378417	O95810	O95810	Serum deprivation-response protein	SDPR	Color2 [A=255, R=169, G=169, B=169]	1	4					2	2	2	6.6	6.6	6.6	47.173	4.8433e-25	86758000	9	23.9225	23.8697	23.5811	23.3885	23.3998	23.2575	21.2696	20.5189	21.0788	21.8811	21.3226	20.7989
	0.243464	0.531047	O95816;B4DXE2;A2A296	O95816;B4DXE2	BAG family molecular chaperone regulator 2	BAG2	Color2 [A=255, R=169, G=169, B=169]	1	4					7	7	7	41.2	41.2	41.2	23.772	2.0677e-116	1243800000	42	27.2822	27.0629	26.9862	27.1815	27.1299	27.3139	24.4664	24.0856	26.0709	26.5654	24.4997	25.151
	0.298885	-0.43928	O95905;O95905-3;O95905-2;C9J316;F2Z2R1;C9JGV1	O95905;O95905-3;O95905-2;C9J316	Protein SGT1	ECD	Color2 [A=255, R=169, G=169, B=169]	1	4					9	9	9	19.1	19.1	19.1	72.757	2.466e-45	862780000	22	26.9337	26.8418	27.011	26.9393	26.5959	26.9273	21.5318	22.8626	20.9364	21.6757	21.0689	21.2684
	1.52488	0.990419	O95926	O95926	Pre-mRNA-splicing factor SYF2	SYF2	Color2 [A=255, R=169, G=169, B=169]	1	4					10	10	10	46.1	46.1	46.1	28.722	1.6104e-170	2768700000	69	28.0997	28.2782	27.8564	28.1442	27.8476	28.067	28.8234	28.2623	28.882	29.2411	30.021	29.6768
	0.378465	-0.50388	O95980	O95980	Reversion-inducing cysteine-rich protein with Kazal motifs	RECK	Color2 [A=255, R=169, G=169, B=169]	1	4					2	2	2	2.3	2.3	2.3	106.46	5.717e-07	83101000	7	24.0336	23.8847	23.7454	23.0639	23.1911	23.0391	20.5976	21.7941	22.2834	21.0661	21.479	20.6185
	0.454662	1.11116	O95983;O95983-2;K7EIE8	O95983;O95983-2;K7EIE8	Methyl-CpG-binding domain protein 3	MBD3	Color2 [A=255, R=169, G=169, B=169]	1	4					3	2	2	14.1	10	10	32.844	2.7051e-07	19177000	3	21.4346	21.0754	21.5902	21.4007	21.4824	21.3349	20.4462	22.4515	20.8918	23.9617	22.1557	21.0056
	0.132263	0.383191	O95996;O95996-3	O95996;O95996-3	Adenomatous polyposis coli protein 2	APC2	Color2 [A=255, R=169, G=169, B=169]	1	4					1	1	1	0.6	0.6	0.6	243.95	0.0012932	112000000	3	24.2721	23.4437	22.7587	23.861	25.0776	23.0847	21.9691	21.2884	21.9425	23.9077	20.2961	22.1458
	0.2464	-0.386368	O96019;O96019-2;H7C5S0;C9JQT2;O94805	O96019;O96019-2	Actin-like protein 6A	ACTL6A	Color2 [A=255, R=169, G=169, B=169]	1	4					22	22	22	56.2	56.2	56.2	47.46	0	8468600000	156	29.864	29.8572	30.2204	29.6296	29.5994	29.9851	29.133	28.8196	28.3295	29.0829	28.803	27.237
	0.0633553	0.123632	O96028;O96028-5;O96028-3;O96028-6;D6R9V2;O96028-7;D6RIS1;O96028-4;O96028-2;H0Y9L4	O96028;O96028-5;O96028-3;O96028-6;D6R9V2	Histone-lysine N-methyltransferase NSD2	WHSC1	Color2 [A=255, R=169, G=169, B=169]	1	4					13	13	12	12.7	12.7	11.9	152.26	1.2528e-38	431860000	26	22.1392	21.2589	22.535	20.2525	20.9065	21.859	24.9694	26.8634	26.5226	26.005	25.7956	26.9257
	0.916709	4.27061	P01116;P01116-2;P01111	P01116;P01116-2;P01111	GTPase KRas;GTPase KRas, N-terminally processed;GTPase NRas	KRAS;NRAS	Color2 [A=255, R=169, G=169, B=169]	1	4					4	4	2	24.9	24.9	11.1	21.656	1.4482e-21	926310000	16	26.9114	26.7834	26.8077	25.9101	26.111	26.0475	20.5317	21.1631	19.7286	25.7649	20.6432	27.8272
	0.0332692	-0.0513064	P02545;Q6UYC3;P02545-2;P02545-3;D6RAQ3;P02545-4;Q5TCI8;H0YAB0	P02545;Q6UYC3;P02545-2;P02545-3;D6RAQ3;P02545-4;Q5TCI8	Prelamin-A/C;Lamin-A/C	LMNA	Color2 [A=255, R=169, G=169, B=169]	1	4					66	66	64	70.6	70.6	70.6	74.139	0	33998000000	351	30.8468	30.7993	31.0543	30.8846	30.5743	30.6154	31.9597	32.3193	33.47	33.0172	32.4091	32.1689
	0.830999	1.09975	P04003	P04003	C4b-binding protein alpha chain	C4BPA	Color2 [A=255, R=169, G=169, B=169]	1	4					4	4	4	8.2	8.2	8.2	67.033	1.2013e-17	145990000	5	25.3704	24.7741	24.8532	23.2019	23.4836	23.4337	21.1757	21.6832	20.1131	22.057	21.4094	22.8048
	0.217653	0.443227	P04264;CON__H-INV:HIT000016045	P04264	Keratin, type II cytoskeletal 1	KRT1	Color2 [A=255, R=169, G=169, B=169]	1	4					52	52	2	64.3	64.3	3.3	66.038	0	80507000000	347	32.8059	33.6415	32.5285	33.0477	33.2837	33.9288	31.113	29.0567	31.5878	31.1654	31.2067	30.7151
	0.127144	0.118958	P04406;E7EUT4;E7EUT5;O14556	P04406;E7EUT4;E7EUT5	Glyceraldehyde-3-phosphate dehydrogenase	GAPDH	Color2 [A=255, R=169, G=169, B=169]	1	4					10	10	10	45.4	45.4	45.4	36.053	1.0224e-128	892680000	36	27.3493	27.2562	26.1904	25.3789	25.2722	25.6926	25.1605	25.3027	25.9061	26.0648	25.4595	25.2018
+	2.85229	2.34384	P04792;F8WE04;C9J3N8	P04792;F8WE04	Heat shock protein beta-1	HSPB1	Color2 [A=255, R=169, G=169, B=169]	1	4					12	12	12	83.4	83.4	83.4	22.782	1.0026e-214	3798800000	82	28.2617	28.259	28.3221	28.321	28.3398	27.9064	28.0324	27.8464	27.7545	30.0262	29.8535	30.7852
+	1.52096	-3.05957	P04843;B7Z4L4;F8WF32	P04843;B7Z4L4	Dolichyl-diphosphooligosaccharide--protein glycosyltransferase subunit 1	RPN1	Color2 [A=255, R=169, G=169, B=169]	1	4					10	10	10	20.3	20.3	20.3	68.569	9.4974e-43	422230000	30	25.0152	24.7847	24.7529	24.5423	24.7754	24.6435	25.0832	27.4963	25.0852	23.5383	21.9516	22.9962
	0.377538	-0.505836	P04844;P04844-2;Q5JYR4;Q5JYR7;F2Z3K5	P04844;P04844-2;Q5JYR4;Q5JYR7	Dolichyl-diphosphooligosaccharide--protein glycosyltransferase subunit 2	RPN2	Color2 [A=255, R=169, G=169, B=169]	1	4					3	3	3	9.7	9.7	9.7	69.283	3.3319e-25	88616000	9	22.9847	22.8215	23.0544	22.8404	22.7905	22.9063	22.1542	22.2276	22.6931	22.3372	22.4391	20.7812
+	1.62038	3.25301	P04899;P04899-4;P04899-3;P04899-2;B3KTZ0;B4E2X5;F5GZL8;F8WE78	P04899;P04899-4;P04899-3;P04899-2;B3KTZ0;B4E2X5;F5GZL8	Guanine nucleotide-binding protein G(i) subunit alpha-2	GNAI2	Color2 [A=255, R=169, G=169, B=169]	1	4					29	19	15	76.9	58	48.2	40.45	0	5654400000	117	29.8709	29.7246	29.6026	29.2041	29.1035	29.3295	23.4714	24.9796	25.8787	27.9878	27.0261	29.0747
	1.33067	0.939294	P05141	P05141	ADP/ATP translocase 2;ADP/ATP translocase 2, N-terminally processed	SLC25A5	Color2 [A=255, R=169, G=169, B=169]	1	4					8	8	2	25.8	25.8	7.4	32.852	3.4949e-28	1123900000	25	27.2967	26.8458	27.0335	26.4087	26.5703	26.2385	25.7365	26.7863	26.0192	27.1965	27.2485	26.9148
	0.905457	1.68671	P05187;P10696	P05187;P10696	Alkaline phosphatase, placental type;Alkaline phosphatase, placental-like	ALPP;ALPPL2	Color2 [A=255, R=169, G=169, B=169]	1	4					2	2	2	4.3	4.3	4.3	57.953	5.9496e-06	145090000	7	22.8761	20.897	22.8179	25.0254	24.645	25.0662	22.284	21.7708	21.4082	24.3361	21.8451	24.3419
	0.0810017	0.242222	P05198;H0YJS4;G3V4T5	P05198	Eukaryotic translation initiation factor 2 subunit 1	EIF2S1	Color2 [A=255, R=169, G=169, B=169]	1	4					3	3	3	10.2	10.2	10.2	36.112	1.8882e-05	103830000	5	20.5499	21.1325	20.2462	20.8569	21.1806	20.5484	22.2046	25.5303	25.1462	24.664	24.6265	24.3172
	1.38668	0.804967	P05204	P05204	Non-histone chromosomal protein HMG-17	HMGN2	Color2 [A=255, R=169, G=169, B=169]	1	4					3	2	2	43.3	34.4	34.4	9.3926	7.0151e-07	29024000	2	21.6883	22.1885	21.782	22.0281	22.198	21.9333	21.6348	21.1318	20.9195	22.0511	22.3163	21.7337
	1.21512	-1.20927	P05386	P05386	60S acidic ribosomal protein P1	RPLP1	Color2 [A=255, R=169, G=169, B=169]	1	4					6	5	5	99.1	84.2	84.2	11.514	0	15967000000	46	28.3605	27.8975	28.784	28.6011	28.6584	28.6538	31.8988	32.7976	32.2261	31.0391	30.4596	31.796
	0.880491	-1.2451	P05387;H0YDD8;P05386-2	P05387	60S acidic ribosomal protein P2	RPLP2	Color2 [A=255, R=169, G=169, B=169]	1	4					13	13	12	100	100	85.2	11.665	8.056e-202	6547300000	85	29.0634	28.9527	29.6349	29.6587	29.2703	29.6053	28.5102	29.8577	28.3799	28.5887	27.2047	27.2191
	1.50031	-1.43265	P05388;Q3B7A4;F8VWS0;F8VU65;G3V210;F8VW21;F8VPE8;F8VQY6;F8VRK7;F8VZS0;F8VS58;F8VWV4;Q8NHW5;F8W1K8;F8VYN4	P05388;Q3B7A4;F8VWS0;F8VU65;G3V210;F8VW21;F8VPE8;F8VQY6;F8VRK7;F8VZS0;F8VS58;F8VWV4;Q8NHW5	60S acidic ribosomal protein P0;60S acidic ribosomal protein P0-like	RPLP0;RPLP0P6	Color2 [A=255, R=169, G=169, B=169]	1	4					29	29	29	73.5	73.5	73.5	34.273	0	28521000000	210	31.5404	31.2418	31.4097	31.6633	31.5781	31.576	32.1738	32.2437	31.7277	30.5847	29.9195	31.343
	0.83985	-0.343824	P05783;F8VZY9;CON__H-INV:HIT000015463;Q92764;O76014;Q14532;O76013;Q2M2I5;CON__A2A5Y0;O76013-2;CON__Q92764;C4AM86;CON__Q14532;CON__A2AB72;O76015;CON__O76015;CON__O76013;CON__O76014;CON__REFSEQ:XP_986630;CON__Q2M2I5	P05783;F8VZY9	Keratin, type I cytoskeletal 18	KRT18	Color2 [A=255, R=169, G=169, B=169]	1	4					45	45	32	90.9	90.9	70.7	48.057	0	29359000000	216	29.4306	29.3394	29.3379	29.109	28.945	29.0915	32.8237	32.913	33.3086	32.5382	32.5694	32.9063
+	1.95432	3.2537	P08590;P05976;P05976-2	P08590;P05976;P05976-2	Myosin light chain 3;Myosin light chain 1/3, skeletal muscle isoform	MYL3;MYL1	Color2 [A=255, R=169, G=169, B=169]	1	4					1	1	1	8.2	8.2	8.2	21.932	2.1317e-44	3088200000	16	28.4467	28.0809	29.1175	28.7706	27.9694	29.0059	22.2253	21.3979	23.3184	26.4814	24.9154	25.3059
	0.183011	0.470937	P06241	P06241	Tyrosine-protein kinase Fyn	FYN	Color2 [A=255, R=169, G=169, B=169]	1	4					21	13	3	47.9	38.7	6.5	60.761	3.0553e-110	3116700000	57	29.025	29.0518	29.1963	28.3956	28.3148	28.2689	21.3583	21.6268	20.5341	23.4644	21.008	20.4597
	0.483682	0.630569	P06241-2;P06241-3;Q5R3A8;B3KPS6;E5RFS5;E5RH71;E5RIX5;E5RGT0	P06241-2;P06241-3;Q5R3A8;B3KPS6	Tyrosine-protein kinase Fyn	FYN	Color2 [A=255, R=169, G=169, B=169]	1	4					19	1	1	44.6	3	3	60.14	1.0791e-121	37787000	1	22.0947	22.2259	23.3088	22.1183	21.9151	22.1206	20.7842	21.9078	20.6632	22.4529	21.0486	21.7455
	0.913912	-1.65461	P06493;P06493-2;E5RIU6	P06493;P06493-2;E5RIU6	Cyclin-dependent kinase 1	CDK1	Color2 [A=255, R=169, G=169, B=169]	1	4					4	3	3	16.5	13.8	13.8	34.095	1.1477e-09	61804000	2	20.8106	22.6128	20.8671	22.0996	22.1992	22.3776	23.5949	24.6092	24.9796	24.1255	22.4831	21.6112
	0.0838322	-0.198287	P06576;F8VPV9;H0YH81;F8VQY0;F8W0P7;F8W079;H0YI37	P06576;F8VPV9;H0YH81	ATP synthase subunit beta, mitochondrial;ATP synthase subunit beta	ATP5B	Color2 [A=255, R=169, G=169, B=169]	1	4					7	7	7	20.6	20.6	20.6	56.559	1.5816e-81	347350000	15	25.2624	25.0756	25.0324	25.5377	25.2973	25.5258	23.6781	23.3988	23.081	24.4351	23.4846	21.6434
	0.407816	0.742309	P06703	P06703	Protein S100-A6	S100A6	Color2 [A=255, R=169, G=169, B=169]	1	4					2	2	2	46.7	46.7	46.7	10.18	1.1843e-191	239980000	18	25.9558	25.9105	25.4446	23.7079	24.1745	23.539	21.0715	22.2627	20.4986	21.1838	21.7627	23.1133
	1.40492	1.30688	P06733;P06733-2;K7EM90	P06733;P06733-2	Alpha-enolase	ENO1	Color2 [A=255, R=169, G=169, B=169]	1	4					4	4	4	17.3	17.3	17.3	47.168	2.7181e-39	87032000	8	21.2566	20.947	22.0727	22.2238	22.071	20.6449	23.8911	23.458	23.0962	24.6121	24.2589	25.495
	1.18169	-1.51467	P06748;P06748-2	P06748;P06748-2	Nucleophosmin	NPM1	Color2 [A=255, R=169, G=169, B=169]	1	4					36	36	6	74.5	74.5	14.3	32.575	0	374560000000	744	34.2437	34.2803	33.9819	33.9479	34.197	33.9128	36.514	36.8249	35.3968	34.6993	34.0219	35.4706
+	1.72062	-4.03714	P06748-3;E5RI98;E5RGW4	P06748-3	Nucleophosmin	NPM1	Color2 [A=255, R=169, G=169, B=169]	1	4					31	1	1	71.8	3.5	3.5	28.4	0	5419500000	16	24.0737	23.4736	20.941	22.5142	24.5919	21.7855	31.2521	31.3454	30.6234	26.8314	25.3524	28.9257
	1.1278	2.34596	P06753-2;Q5VU66;Q5VU59;P06753-3;D6R904;Q5VU61;Q5VU72;Q5VU58;J3KN67;P07951;P09493;P06753;P09493-3;P09493-2;P67936-2;P07951-2;H0YL80;K7EP68;H0YKX5;H0YKP3;Q5VU63;K7ERG3;K7ENT6;H0YNC7;P09493-5;F5H7S3;P07951-3;H7BYY1;H0YK48;H0YL52;Q5TCU3;P09493-7;P09493-6;P09493-4;D9YZV8;D9YZV3;D9YZV2;CON__Q3SX28;Q5TCU8;Q6ZN40;D6RFM2	P06753-2;Q5VU66;Q5VU59;P06753-3;D6R904;Q5VU61;Q5VU72;Q5VU58;J3KN67	Tropomyosin alpha-3 chain	TPM3	Color2 [A=255, R=169, G=169, B=169]	1	4					6	6	4	29	29	18.1	29.032	1.1378e-15	235640000	15	24.9597	25.2489	25.0106	23.843	24.1683	23.725	21.2892	22.991	24.4509	24.7673	25.0678	25.9339
	0.199404	0.615728	P07199	P07199	Major centromere autoantigen B	CENPB	Color2 [A=255, R=169, G=169, B=169]	1	4					7	7	7	14.7	14.7	14.7	65.171	5.4902e-33	1139600000	25	27.4481	27.0076	26.6963	27.3433	26.8749	27.05	22.8254	23.1782	23.3279	25.2185	24.5621	21.398
	0.139456	0.25941	P07237;I3L4M2;I3L3P5;I3L398;I3L312;H0Y3Z3;I3L2P8;F5H8J2;H7BZ94	P07237;I3L4M2;I3L3P5;I3L398;I3L312;H0Y3Z3;I3L2P8;F5H8J2;H7BZ94	Protein disulfide-isomerase	P4HB	Color2 [A=255, R=169, G=169, B=169]	1	4					2	2	2	7.5	7.5	7.5	57.116	3.1816e-27	43280000	2	22.9241	23.0927	22.5239	22.3356	22.3494	22.5159	21.9473	20.667	22.1772	21.0276	21.7778	22.7643
	0.722509	0.934378	P07305;P07305-2	P07305;P07305-2	Histone H1.0;Histone H1.0, N-terminally processed	H1F0	Color2 [A=255, R=169, G=169, B=169]	1	4					10	10	10	33	33	33	20.863	3.2352e-35	1575800000	31	26.0722	26.3839	25.6766	27.7637	27.7004	27.6284	27.0493	28.2867	27.2664	28.4512	27.6939	29.2604
	1.44673	1.52703	P07437;Q5JP53;Q5ST81;E9PBJ4;Q9BUF5;K7ESM5;G3V2A3;M0R042;M0R1I1;G3V5W4;G3V2R8;G3V3R4;G3V2N6	P07437;Q5JP53;Q5ST81	Tubulin beta chain	TUBB	Color2 [A=255, R=169, G=169, B=169]	1	4					28	28	6	71.2	71.2	17.1	49.67	0	12222000000	230	30.51	30.2035	30.3321	30.2227	30.1718	30.2048	30.6497	29.5052	29.212	31.3088	30.9395	31.6996
+	1.36485	-3.11289	P07814	P07814	Bifunctional glutamate/proline--tRNA ligase;Glutamate--tRNA ligase;Proline--tRNA ligase	EPRS	Color2 [A=255, R=169, G=169, B=169]	1	4					14	14	14	13.6	13.6	13.6	170.59	2.8401e-38	413440000	24	25.4993	22.7873	25.1595	25.0146	25.1628	24.9833	25.2622	27.1072	26.5135	24.2731	21.3611	23.9101
	0.56253	1.03213	P07900;P07900-2;Q86U12;Q14568;G3V2J8;Q58FG0	P07900;P07900-2;Q86U12	Heat shock protein HSP 90-alpha	HSP90AA1	Color2 [A=255, R=169, G=169, B=169]	1	4					11	5	5	18.2	8.7	8.7	84.659	5.3916e-135	201610000	10	25.5609	24.8666	24.9448	24.3291	24.0446	24.2428	21.4674	20.4105	22.9995	22.8084	23.1104	22.055
	1.19275	1.30719	P07910	P07910	Heterogeneous nuclear ribonucleoproteins C1/C2	HNRNPC	Color2 [A=255, R=169, G=169, B=169]	1	4					41	2	0	71.6	11.8	0	33.67	0	1495400000	25	27.444	27.3476	27.4927	27.8189	27.8805	27.5465	20.9669	21.1514	21.5525	22.0662	23.5011	22.025
	0.309783	1.29894	P07948;E5RJ37;P08631;P08631-3;P08631-2;A8K4G3;P08631-4;H0Y3C5;J3KPD6	P07948	Tyrosine-protein kinase Lyn	LYN	Color2 [A=255, R=169, G=169, B=169]	1	4					28	26	2	62.9	61.5	5.1	58.573	1.1388e-172	6239700000	126	29.3569	29.7565	30.0753	29.7308	29.5115	29.8171	21.5319	22.4204	21.2234	25.0783	19.7099	24.2843
	0.23982	-0.526389	P07948-2	P07948-2	Tyrosine-protein kinase Lyn	LYN	Color2 [A=255, R=169, G=169, B=169]	1	4					27	1	1	63.1	2.9	2.9	56.033	1.6602e-165	277860000	4	25.1421	25.7177	25.1839	24.8789	24.7645	25.4937	22.7791	20.8266	22.9367	20.5925	22.3164	22.0543
	1.15555	0.330062	P08107;P08107-2;E7EP94;Q5SP16	P08107;P08107-2;E7EP94;Q5SP16	Heat shock 70 kDa protein 1A/1B	HSPA1A	Color2 [A=255, R=169, G=169, B=169]	1	4					53	53	29	72.7	72.7	50.1	70.051	0	45448000000	437	32.3465	32.3147	32.1449	32.2287	32.0682	32.0116	31.7807	31.7946	31.6562	31.9511	31.943	32.3277
	0.168912	-0.0404498	P08238;Q5T9W8;Q58FF7;H0Y6E4;H0Y5S7;H0Y598;Q58FG1;Q58FF6	P08238	Heat shock protein HSP 90-beta	HSP90AB1	Color2 [A=255, R=169, G=169, B=169]	1	4					20	20	12	35.9	35.9	24.4	83.263	1.5841e-257	1917300000	84	27.9722	28.1176	27.7614	28.0015	27.2896	27.9107	26.4285	26.5256	26.3177	26.2663	26.3836	26.5005
	0.536156	-0.326991	P08579	P08579	U2 small nuclear ribonucleoprotein B	SNRPB2	Color2 [A=255, R=169, G=169, B=169]	1	4					14	12	12	59.1	56	56	25.486	5.233e-86	3174000000	59	28.7758	28.7012	28.588	27.7168	27.4788	27.7336	27.8362	28.009	27.1333	27.2894	27.3306	27.3775
	0.364652	0.498857	P08582;C9JVN1;P08582-2	P08582	Melanotransferrin	MFI2	Color2 [A=255, R=169, G=169, B=169]	1	4					9	9	9	14.9	14.9	14.9	80.214	9.5604e-37	672140000	28	26.9654	26.7762	26.9348	26.1926	25.975	26.2213	21.4302	21.414	20.9272	21.0647	22.8359	21.3674
	0.808921	0.565962	P08621;P08621-2;P08621-3;P08621-4;M0QYR1;M0QX04	P08621;P08621-2;P08621-3	U1 small nuclear ribonucleoprotein 70 kDa	SNRNP70	Color2 [A=255, R=169, G=169, B=169]	1	4					58	58	58	70	70	70	51.556	0	319890000000	809	34.2573	34.4771	34.6289	34.6265	34.5832	34.6993	35.4811	34.9027	35.086	35.7692	36.1739	35.2246
	0.0805479	0.108683	P08670;B0YJC4;B0YJC5;Q5JVS8;P17661;P41219;H7C5W5;P41219-2;P07197;Q16352;P07197-2;E7EMV2;E7ESP9;P07196	P08670;B0YJC4	Vimentin	VIM	Color2 [A=255, R=169, G=169, B=169]	1	4					75	75	71	97	97	95.3	53.651	0	125040000000	555	29.5773	28.8985	28.7468	29.5159	29.1534	28.8592	35.302	34.9419	35.5001	35.0891	34.7509	36.23
	1.02563	-0.459175	P08708;P0CW22;H0YN88;H0YK46;H0YN73;H3BNC9	P08708;P0CW22;H0YN88;H0YK46	40S ribosomal protein S17;40S ribosomal protein S17-like	RPS17;RPS17L	Color2 [A=255, R=169, G=169, B=169]	1	4					20	20	20	87.4	87.4	87.4	15.55	0	53732000000	240	31.7213	31.4952	31.1771	31.5487	31.6649	31.717	33.9403	33.3983	33.4901	33.0476	33.0005	33.403
+	1.48352	2.24859	P08754;P19087;A8MTJ3;P11488;A2A2R6	P08754	Guanine nucleotide-binding protein G(k) subunit alpha	GNAI3	Color2 [A=255, R=169, G=169, B=169]	1	4					34	34	21	78	78	59	40.532	0	61759000000	260	33.2538	33.0962	33.2017	32.6624	32.5984	32.8145	27.3228	28.2679	28.8194	30.3809	29.4352	31.3398
	0.745632	1.0276	P09012;M0R268;M0QZG7;M0R221;M0R2B8;M0QXK2;M0R0G9	P09012;M0R268;M0QZG7;M0R221;M0R2B8;M0QXK2	U1 small nuclear ribonucleoprotein A	SNRPA	Color2 [A=255, R=169, G=169, B=169]	1	4					18	18	16	52.8	52.8	50	31.279	1.7486e-210	43737000000	381	31.0429	31.141	31.2401	31.4222	31.4873	31.0694	32.8945	31.9504	31.9781	32.3854	33.2293	34.2912
	1.57414	1.45128	P09234;Q5TAL2	P09234	U1 small nuclear ribonucleoprotein C	SNRPC	Color2 [A=255, R=169, G=169, B=169]	1	4					9	9	9	33.3	33.3	33.3	17.394	0	14813000000	115	30.1476	30.5222	30.6466	30.3359	30.5146	30.7606	29.5315	28.973	28.9813	30.4594	31.337	30.0432
+	1.33986	3.18239	P09382;F8WEI7	P09382	Galectin-1	LGALS1	Color2 [A=255, R=169, G=169, B=169]	1	4					14	14	14	95.6	95.6	95.6	14.716	0	35302000000	121	32.7065	32.547	32.2745	31.3447	31.9166	32.1622	24.7653	26.2014	26.3444	28.2267	27.7204	30.911
	0.480206	0.663195	P09471-2;P09471;H3BTM2;H3BQG8;H3BN82	P09471-2;P09471	Guanine nucleotide-binding protein G(o) subunit alpha	GNAO1	Color2 [A=255, R=169, G=169, B=169]	1	4					14	7	7	37.3	22	22	40.086	2.1602e-73	579380000	18	26.4458	26.2086	26.5622	26.4075	25.8633	26.274	21.0802	22.2143	20.5514	21.3774	21.8882	22.5699
	0.153482	0.439448	P09496-2;P09496;P09496-4;P09496-3;F5H6N3;F8WF69;C9J8P9;C9JND5	P09496-2;P09496;P09496-4;P09496-3;F5H6N3;F8WF69;C9J8P9	Clathrin light chain A	CLTA	Color2 [A=255, R=169, G=169, B=169]	1	4					10	10	10	40.4	40.4	40.4	23.662	2.2165e-119	3850800000	49	28.3125	28.0283	27.8165	28.8025	28.7438	28.6487	27.8609	26.26	26.4497	26.0261	26.7238	29.139
	0.287798	-0.592714	P09497;P09497-2;H0Y9Q6;D6RJD1	P09497;P09497-2	Clathrin light chain B	CLTB	Color2 [A=255, R=169, G=169, B=169]	1	4					7	7	7	30.6	30.6	30.6	25.19	1.8738e-14	543620000	10	25.2923	25.3455	25.3092	26.1509	25.7852	26.8103	24.6103	25.0233	23.6365	24.7345	22.401	24.3564
	0.992318	0.568672	P09661;H0YMA0;H0YLR3;H0YKK0	P09661;H0YMA0;H0YLR3	U2 small nuclear ribonucleoprotein A	SNRPA1	Color2 [A=255, R=169, G=169, B=169]	1	4					33	33	33	83.9	83.9	83.9	28.415	0	34873000000	254	32.121	32.1708	32.5364	31.7284	31.6977	31.8168	31.2605	30.6562	30.8165	31.115	31.7994	31.5249
	0.027172	0.0687154	P09874;Q5VX84;Q5VX85	P09874	Poly [ADP-ribose] polymerase 1	PARP1	Color2 [A=255, R=169, G=169, B=169]	1	4					63	63	63	69.7	69.7	69.7	113.08	0	28595000000	365	30.5231	30.7751	30.7972	31.863	31.6203	31.864	29.6348	31.6481	31.4633	31.8801	29.9706	31.1016
	0.843646	1.74886	P0C0S5;Q71UI9;Q71UI9-2;C9J0D1;Q71UI9-4;Q71UI9-3;A8MQC5;C9J386	P0C0S5;Q71UI9;Q71UI9-2;C9J0D1;Q71UI9-4	Histone H2A.Z;Histone H2A.V;Histone H2A	H2AFZ;H2AFV	Color2 [A=255, R=169, G=169, B=169]	1	4					11	9	8	69.5	69.5	67.2	13.553	0	25262000000	112	30.4234	30.1843	30.1926	31.5104	31.8123	32.452	28.2348	30.5765	29.8911	32.617	30.4207	30.9112
	0.231234	-1.51947	P0C0S8;Q9BTM1;Q99878;Q96KK5;Q9BTM1-2;H0YFX9	P0C0S8;Q9BTM1;Q99878;Q96KK5;Q9BTM1-2;H0YFX9	Histone H2A type 1;Histone H2A.J;Histone H2A type 1-J;Histone H2A type 1-H;Histone H2A	HIST1H2AG;H2AFJ;HIST1H2AJ;HIST1H2AH	Color2 [A=255, R=169, G=169, B=169]	1	4					16	2	0	73.8	25.4	0	14.091	4.0107e-268	851000000	19	25.7993	27.7158	26.8984	27.4765	26.0272	25.0535	20.6119	25.6823	26.2931	26.3127	21.3902	20.326
	0.389419	0.644126	P0DI83	P0DI83	Ras-related protein Rab-34, isoform NARR	RAB34	Color2 [A=255, R=169, G=169, B=169]	1	4					7	7	7	46.5	46.5	46.5	21.118	3.6693e-15	298100000	15	21.5274	21.8238	20.4907	22.6364	21.4645	21.451	27.1521	25.6441	25.963	26.3222	26.4235	27.9458
	0.0668734	-0.176619	P10074;Q5SY21;Q5SY20	P10074;Q5SY21;Q5SY20	Zinc finger and BTB domain-containing protein 48	ZBTB48	Color2 [A=255, R=169, G=169, B=169]	1	4					1	1	1	1.6	1.6	1.6	77.053	1.7464e-06	41651000	3	20.511	20.547	23.1916	23.0971	23.0866	22.8417	21.5792	21.7121	22.8638	22.7935	20.2268	22.605
	0.714516	-0.630865	P10301;E9PQK5;E9PQC5	P10301	Ras-related protein R-Ras	RRAS	Color2 [A=255, R=169, G=169, B=169]	1	4					9	6	6	39.9	32.6	32.6	23.48	2.955e-95	623900000	23	26.4819	26.5874	26.6787	26.4192	26.1596	26.2248	22.6304	22.6406	21.8151	21.885	21.158	22.1505
	1.91803	0.990078	P10412;P16402;Q02539;P22492	P10412;P16402	Histone H1.4;Histone H1.3	HIST1H1E;HIST1H1D	Color2 [A=255, R=169, G=169, B=169]	1	4					32	32	8	58.9	58.9	25.6	21.865	8.295e-194	339100000000	395	34.7153	34.7495	34.4828	34.8874	35.0113	34.8639	35.0991	35.2175	34.9989	35.7833	35.987	36.5155
	0.997175	-3.21149	P10588;M0R175;P19793;P48443;B3KY83	P10588	Nuclear receptor subfamily 2 group F member 6	NR2F6	Color2 [A=255, R=169, G=169, B=169]	1	4					12	12	10	35.9	35.9	31.9	42.979	4.7304e-29	718250000	26	21.1118	21.7984	21.3183	22.4656	20.8118	21.5655	27.8845	28.5218	27.4457	26.9642	25.3117	21.9416
	0.908139	-2.66601	P10589	P10589	COUP transcription factor 1	NR2F1	Color2 [A=255, R=169, G=169, B=169]	1	4					5	5	3	14.4	14.4	9.9	46.155	1.5337e-11	204550000	9	21.1121	21.9378	21.1132	22.7862	20.6675	22.2857	25.8794	26.9352	25.8189	25.234	20.9404	24.461
	0.76696	-0.976852	P10644	P10644	cAMP-dependent protein kinase type I-alpha regulatory subunit;cAMP-dependent protein kinase type I-alpha regulatory subunit, N-terminally processed	PRKAR1A	Color2 [A=255, R=169, G=169, B=169]	1	4					1	1	1	4.7	4.7	4.7	42.981	8.487e-06	22895000	2	21.7886	21.2946	21.8126	21.6227	21.862	21.4963	20.8885	22.8015	22.0148	20.8867	20.6187	21.269
	0.453426	-0.268531	P10809;E7ESH4;B7Z712;C9JL25;E7EXB4;C9JL19;C9JCQ4;C9J0S9	P10809	60 kDa heat shock protein, mitochondrial	HSPD1	Color2 [A=255, R=169, G=169, B=169]	1	4					17	17	17	45.2	45.2	45.2	61.054	2.3813e-249	1180800000	62	27.1989	26.7659	26.1249	26.6701	26.4079	26.6185	27.8747	27.2443	27.4442	27.4728	27.3772	26.9075
	0.452385	0.308976	P11021	P11021	78 kDa glucose-regulated protein	HSPA5	Color2 [A=255, R=169, G=169, B=169]	1	4					33	31	31	46.9	46.9	46.9	72.332	1.7703e-204	10677000000	191	30.0079	30.0491	29.868	29.7713	29.8832	29.6304	30.0807	29.9749	30.0037	29.8234	30.3263	30.8366
	2.92093	0.891326	P11142;E9PKE3;P11142-2;E9PNE6;E9PN89;A8K7Q2;E9PLF4;E9PQQ4;E9PQK7;E9PK54;E9PPY6;E9PN25;E9PI65;E9PS65;E9PM13;E9PSH5	P11142;E9PKE3;P11142-2;E9PNE6;E9PN89	Heat shock cognate 71 kDa protein	HSPA8	Color2 [A=255, R=169, G=169, B=169]	1	4					46	39	28	62.4	57	46.3	70.897	0	86060000000	499	33.2152	33.2593	33.1501	33.1932	33.0934	33.1536	32.1892	31.9623	32.088	32.8326	32.9507	33.1301
	0.419921	-0.527477	P11166;C9JIM8	P11166;C9JIM8	Solute carrier family 2, facilitated glucose transporter member 1	SLC2A1	Color2 [A=255, R=169, G=169, B=169]	1	4					4	4	4	12	12	12	54.083	2.1842e-31	580850000	15	26.8701	26.8637	26.9734	25.5346	25.2794	25.708	20.9376	22.0372	22.4853	21.3669	20.7848	21.7259
	0.221249	0.352716	P11171;P11171-4;P11171-2;P11171-5;P11171-6;P11171-3;E9PEW9;Q9Y2J2;Q9Y2J2-2;E7EUF8;F5H7W5;P11171-7	P11171;P11171-4;P11171-2;P11171-5;P11171-6;P11171-3;E9PEW9	Protein 4.1	EPB41	Color2 [A=255, R=169, G=169, B=169]	1	4					4	4	4	6.5	6.5	6.5	97.016	6.3659e-39	242250000	9	25.8072	25.7163	25.5618	23.9976	24.2167	24.2082	21.4589	22.4189	20.4863	21.4638	21.6087	22.3498
	0.492842	0.755997	P11233;H7C3P7	P11233	Ras-related protein Ral-A	RALA	Color2 [A=255, R=169, G=169, B=169]	1	4					3	1	1	13.1	7.3	7.3	23.567	4.0573e-12	139120000	6	24.5951	24.1422	24.4595	23.9224	24.0964	24.2693	20.5388	22.3467	21.6759	21.455	22.6657	22.7087
	1.04534	0.600199	P11387;Q969P6;E5RIC7;Q969P6-2;E5RJ95;E5RFS0;E5RJ33;H0YBR3;H0YC03;E5RGE7;E5RGR4;E5RFE3;E5RGR2	P11387	DNA topoisomerase 1	TOP1	Color2 [A=255, R=169, G=169, B=169]	1	4					86	86	86	70.1	70.1	70.1	90.725	0	88892000000	789	32.4917	32.5471	32.8283	33.3764	33.1924	33.3998	32.8004	33.5516	33.1956	34.0147	33.4752	33.8582
	1.31633	-1.94194	P11388;P11388-2;P11388-4;P11388-3;J3KTB7	P11388;P11388-2;P11388-4;P11388-3	DNA topoisomerase 2-alpha	TOP2A	Color2 [A=255, R=169, G=169, B=169]	1	4					93	93	74	54.9	54.9	50.3	174.38	0	32260000000	450	30.7159	30.6625	30.5738	30.4307	30.3237	30.3542	32.0765	33.0668	33.2258	31.4133	29.6682	31.4617
	0.175374	-0.282791	P11940;E7ERJ7;P11940-2;E7EQV3;H0YAR2;H0YBQ4;Q9H361;H0YB86;H0YAP2;E5RH24;E5RJB9;H0YBN4;H3BNY3;Q4VXU2;E5RGH3;H0YAS6;H0YB75;E5RHG7;H0YAW6;H0YAS7;Q4VY17;E5RFD8;H3BPI5;Q5JQF8;H0YC10;E5RGC4;H0YCC8;Q96DU9;E5RJM8	P11940;E7ERJ7;P11940-2;E7EQV3;H0YAR2;H0YBQ4	Polyadenylate-binding protein 1	PABPC1	Color2 [A=255, R=169, G=169, B=169]	1	4					37	37	25	58.5	58.5	41.8	70.67	6.4644e-207	11714000000	182	29.229	29.2549	29.5262	30.0757	29.9962	30.21	29.6626	30.705	31.0558	31.0753	29.8546	29.6452
	0.285486	-1.05519	P12236;I7HJJ0;P12235;Q9H0C2	P12236;I7HJJ0;P12235	ADP/ATP translocase 3;ADP/ATP translocase 1	SLC25A6;SLC25A4	Color2 [A=255, R=169, G=169, B=169]	1	4					8	2	2	25.8	7.4	7.4	32.866	8.6701e-25	142660000	4	21.793	21.8197	23.1494	22.9217	21.9937	20.599	25.5557	25.5854	25.1872	25.9983	25.7444	21.42
+	1.30487	2.31251	P12270	P12270	Nucleoprotein TPR	TPR	Color2 [A=255, R=169, G=169, B=169]	1	4					5	5	5	2.4	2.4	2.4	267.29	5.8905e-12	79378000	12	23.2824	23.0922	22.9647	22.4362	22.4784	22.5246	21.4121	23.6854	23.9078	25.2836	24.9296	25.7297
+	2.76251	2.22845	P12814;P12814-2;P12814-3;B7TY16;G3V2N5;B2RCS5;P35609;H0YJW3;H7C5W8;H0YJ11;G3V5M4;G3V380	P12814;P12814-2;P12814-3;B7TY16	Alpha-actinin-1	ACTN1	Color2 [A=255, R=169, G=169, B=169]	1	4					72	37	3	74.8	51.8	5.5	103.06	0	18725000000	205	31.2682	31.3442	31.563	30.6999	30.8925	31.437	24.3307	24.763	25.3054	26.9899	27.2156	26.879
	0.261326	0.306716	P13010;C9JZ81	P13010	X-ray repair cross-complementing protein 5	XRCC5	Color2 [A=255, R=169, G=169, B=169]	1	4					11	11	11	20.6	20.6	20.6	82.704	1.2174e-111	644120000	45	24.7251	24.1622	24.8701	25.8238	25.2325	25.5368	25.8326	26.8383	26.3941	27.1454	25.9434	26.8964
	1.62323	-1.1668	P13056;P13056-2;P13056-3	P13056;P13056-2;P13056-3	Nuclear receptor subfamily 2 group C member 1	NR2C1	Color2 [A=255, R=169, G=169, B=169]	1	4					9	7	7	20.2	17.6	17.6	67.314	4.3168e-102	671170000	15	21.8915	20.2417	20.4387	20.6087	21.5392	21.6358	28.0917	27.7459	28.143	27.1734	27.0863	26.2205
	0.362596	0.356013	P13639	P13639	Elongation factor 2	EEF2	Color2 [A=255, R=169, G=169, B=169]	1	4					7	5	5	13.6	12.4	12.4	95.337	1.1532e-95	180460000	11	25.5062	25.3403	24.8844	23.7822	24.0201	23.8449	20.9666	21.2098	20.6645	20.5502	21.617	21.7418
	1.47399	-1.05687	P13674-2;P13674-3;P13674	P13674-2;P13674-3;P13674	Prolyl 4-hydroxylase subunit alpha-1	P4HA1	Color2 [A=255, R=169, G=169, B=169]	1	4					6	6	6	16.7	16.7	16.7	60.966	8.5293e-19	346870000	16	24.8574	24.1663	24.9187	24.1772	24.1049	23.9326	26.2953	26.8165	26.8474	25.2584	25.3782	26.1521
	0.0950978	0.115567	P13797;B7Z6M1;F8W8D8;B4DGB4;B4DI60;P13796;H7C4N2;Q5TBN3;Q14651;F2Z2Z9;C9JAM8	P13797;B7Z6M1;F8W8D8;B4DGB4	Plastin-3	PLS3	Color2 [A=255, R=169, G=169, B=169]	1	4					13	13	13	28.3	28.3	28.3	70.81	2.5661e-122	1251300000	45	27.808	27.6115	28.0404	26.9127	26.7446	27.3086	21.4171	21.342	21.0264	20.9659	20.9539	22.2125
	1.15104	0.978066	P13861;Q9BUB1;H7C330;H7C4A9;C9J830;H7C1L0	P13861;Q9BUB1	cAMP-dependent protein kinase type II-alpha regulatory subunit	PRKAR2A	Color2 [A=255, R=169, G=169, B=169]	1	4					6	6	6	19.6	19.6	19.6	45.518	8.7769e-36	467880000	17	25.3638	25.5871	25.2526	25.6877	25.4342	26.3998	23.7362	23.5394	24.3882	24.8576	24.3395	25.4009
	0.249788	-0.462992	P14373;P14373-2;A2ABL9;H0Y551;B0V297	P14373;P14373-2	Zinc finger protein RFP	TRIM27	Color2 [A=255, R=169, G=169, B=169]	1	4					6	6	6	16	16	16	58.489	4.0779e-56	420120000	19	25.6163	25.3766	25.9507	25.8423	25.783	26.1645	20.9967	20.7795	21.8357	21.4349	21.3664	19.4215
	0.264249	1.82402	P14384;F8W111;H0YHN7;F8VVI6;F8VR29;F8VU13	P14384;F8W111	Carboxypeptidase M	CPM	Color2 [A=255, R=169, G=169, B=169]	1	4					22	22	22	54.4	54.4	54.4	50.513	0	16144000000	128	31.225	31.1274	30.816	31.2478	31.0249	30.8674	21.1065	20.8417	21.6793	20.4277	20.1522	28.5196
	0.245257	0.240218	P14625;F8W026;H0YIV0	P14625	Endoplasmin	HSP90B1	Color2 [A=255, R=169, G=169, B=169]	1	4					7	5	5	10.8	9.1	9.1	92.468	3.047e-40	177960000	10	24.3693	23.9434	23.5367	23.915	24.6569	23.6227	20.6467	21.128	21.0749	20.8488	21.9016	20.8198
	0.872039	0.9025	P14678;P14678-2;P14678-3;P63162;B3KVR1;J3QLE5;J3KRY3;A8MT02	P14678;P14678-2;P14678-3;P63162;B3KVR1;J3QLE5	Small nuclear ribonucleoprotein-associated proteins B and B;Small nuclear ribonucleoprotein-associated protein N;Small nuclear ribonucleoprotein-associated protein	SNRPB;SNRPN	Color2 [A=255, R=169, G=169, B=169]	1	4					8	8	8	27.5	27.5	27.5	24.61	3.136e-58	15928000000	63	30.5978	30.3643	31.1829	31.2515	30.3547	31.353	27.3355	27.7881	28.533	29.2344	28.9904	28.1394
	0.689248	-0.184471	P14866;M0QXS5;P14866-2;M0QYT0;M0R076;M0R1W6;B4DVF8;M0QYL7;H7C464	P14866;M0QXS5;P14866-2;M0QYT0	Heterogeneous nuclear ribonucleoprotein L	HNRNPL	Color2 [A=255, R=169, G=169, B=169]	1	4					40	40	39	68.1	68.1	68.1	64.132	0	61048000000	415	31.6125	31.6308	31.5226	31.4315	31.6723	31.4208	33.3803	33.7497	33.5336	33.3851	33.4621	33.263
	0.7819	-2.01797	P14868;Q68CR9;H7BZ35;C9J7S3;C9JLC1	P14868;Q68CR9;H7BZ35	Aspartate--tRNA ligase, cytoplasmic	DARS;DKFZp781B11202	Color2 [A=255, R=169, G=169, B=169]	1	4					5	5	5	11	11	11	57.136	6.9422e-13	157910000	8	23.7389	23.6621	23.855	23.312	23.8822	24.0532	23.6879	25.0319	23.9395	23.7342	22.8421	20.0291
	0.298995	-0.284271	P14923;C9JK18;C9JKY1;C9J826;C9JTX4;C9JPI2;K7ERP3	P14923	Junction plakoglobin	JUP	Color2 [A=255, R=169, G=169, B=169]	1	4					37	37	21	69	69	40.9	81.744	0	11539000000	256	30.3158	30.1469	30.5657	29.9512	29.6218	29.9927	29.9422	29.8011	29.4449	30.0603	28.8252	29.4498
	0.0888381	-0.142309	P15822	P15822	Zinc finger protein 40	HIVEP1	Color2 [A=255, R=169, G=169, B=169]	1	4					3	3	3	1.4	1.4	1.4	296.86	3.8065e-05	233140000	4	24.9714	24.6279	24.644	25.1717	24.9633	24.9112	21.9052	21.4838	21.9906	22.6238	21.6001	20.7289
	1.47731	-1.31273	P15880;H0YEN5;E9PQD7;I3L404;E9PPT0;E9PM36;H3BNG3;H0YE27	P15880;H0YEN5;E9PQD7	40S ribosomal protein S2	RPS2	Color2 [A=255, R=169, G=169, B=169]	1	4					32	32	14	71.3	71.3	26.3	31.324	3.6661e-239	87419000000	278	32.7643	32.6749	32.7661	32.9612	33.1617	33.0885	33.1495	33.4594	33.5572	32.8242	31.4924	31.9112
	0.690177	-0.827178	P15924;P15924-2	P15924;P15924-2	Desmoplakin	DSP	Color2 [A=255, R=169, G=169, B=169]	1	4					268	268	268	62.9	62.9	62.9	331.77	0	134320000000	987	25.4496	25.7208	25.6465	26.0099	25.1467	25.9877	34.9478	35.1567	35.8739	34.8154	33.5778	35.1036
	0.272481	-0.567422	P16104	P16104	Histone H2A.x	H2AFX	Color2 [A=255, R=169, G=169, B=169]	1	4					12	2	2	56.6	11.2	11.2	15.144	1.7756e-167	66356000	2	21.01	22.1484	21.5209	21.3613	21.5866	23.1647	23.7037	23.7124	24.0712	24.3811	23.7539	21.65
	1.70233	1.39506	P16401	P16401	Histone H1.5	HIST1H1B	Color2 [A=255, R=169, G=169, B=169]	1	4					29	18	18	56.6	39.8	39.8	22.58	5.7814e-209	85252000000	206	32.8813	32.7553	32.826	32.7548	32.8392	32.699	32.794	32.8542	32.7933	33.8854	33.7926	34.9487
	1.12945	2.27798	P16403	P16403	Histone H1.2	HIST1H1C	Color2 [A=255, R=169, G=169, B=169]	1	4					31	7	7	56.8	20.7	20.7	21.364	7.1032e-203	29331000000	67	31.2156	31.1062	31.1126	31.1809	31.0537	31.7038	29.3677	30.5864	29.8311	31.6148	31.0675	33.9368
	0.443507	0.387744	P16989;P16989-3;H0YG22	P16989;P16989-3	Y-box-binding protein 3	YBX3	Color2 [A=255, R=169, G=169, B=169]	1	4					6	1	1	20.7	6.7	6.7	40.089	6.5168e-38	94165000	1	23.4261	23.7907	20.0538	24.1552	23.6802	24.1073	21.6402	21.0078	21.1895	22.3124	21.412	21.2764
	0.23611	0.299819	P17028	P17028	Zinc finger protein 24	ZNF24	Color2 [A=255, R=169, G=169, B=169]	1	4					5	5	5	14.4	14.4	14.4	42.155	4.1232e-21	454060000	13	26.2545	26.1872	25.6188	25.8368	25.9635	25.8233	22.215	21.5364	21.4593	21.9233	21.3413	22.8454
	2.31833	1.02728	P17066;P48741	P17066;P48741	Heat shock 70 kDa protein 6;Putative heat shock 70 kDa protein 7	HSPA6;HSPA7	Color2 [A=255, R=169, G=169, B=169]	1	4					18	2	2	19.9	3.7	3.7	71.027	1.4064e-125	4639100000	14	29.2464	28.9474	29.2896	29.2071	29.2367	29.4977	25.9129	26.3387	25.9661	27.2939	27.1323	26.8733
+	2.81064	2.53317	P17096;P17096-2;P17096-3;H7BYM6	P17096;P17096-2;P17096-3;H7BYM6	High mobility group protein HMG-I/HMG-Y	HMGA1	Color2 [A=255, R=169, G=169, B=169]	1	4					5	5	5	53.3	53.3	53.3	11.676	3.9944e-25	624820000	15	25.2149	25.3853	24.9554	25.7862	25.3713	24.4572	25.6898	26.6618	25.9389	28.7791	28.3212	28.7897
	0.785715	0.812539	P17676	P17676	CCAAT/enhancer-binding protein beta	CEBPB	Color2 [A=255, R=169, G=169, B=169]	1	4					3	3	3	9.6	9.6	9.6	36.105	1.7651e-05	153700000	7	21.8455	22.6378	22.0755	20.6924	23.0489	21.1075	24.4518	25.8373	25.0137	26.408	25.7844	25.548
	2.2976	0.469887	P17844;B4DLW8;J3KTA4;J3QRQ7;J3KRX8;J3QSF1;J3KRZ1;J3QR02;J3QKN9;J3QS79;J3QRN5;J3QLG9;J3QR62	P17844;B4DLW8;J3KTA4	Probable ATP-dependent RNA helicase DDX5	DDX5	Color2 [A=255, R=169, G=169, B=169]	1	4					89	89	71	78.2	78.2	67.1	69.147	0	245030000000	1043	34.7893	35.0401	35.073	34.6199	34.5681	34.7106	34.4821	34.2997	34.4658	35.0054	34.8432	34.8086
	1.74149	-1.41667	P18077;C9K025;F8WBS5;F8WB72	P18077;C9K025	60S ribosomal protein L35a	RPL35A	Color2 [A=255, R=169, G=169, B=169]	1	4					23	23	23	97.3	97.3	97.3	12.538	1.1951e-69	45984000000	195	32.0835	31.942	32.0131	32.2299	32.3273	32.1598	31.8272	32.4989	32.3106	30.9688	30.1976	31.2202
	1.42352	-1.3036	P18124;A8MUD9;C9JIJ5;C9JZ88	P18124;A8MUD9	60S ribosomal protein L7	RPL7	Color2 [A=255, R=169, G=169, B=169]	1	4					44	44	44	85.5	85.5	85.5	29.225	3.7596e-259	119140000000	375	33.5018	33.3952	33.5903	33.7554	33.6731	33.7484	32.7896	33.7963	32.9672	32.4131	31.4056	31.8235
+	2.53712	1.67193	P18583-5;P18583;P18583-2;P18583-7;P18583-9;P18583-10;P18583-4;P18583-3;P18583-6;H7C1M2;J3QSZ5;H7C2G8;P18583-8;H7C1S4;H7C257	P18583-5;P18583;P18583-2;P18583-7;P18583-9;P18583-10;P18583-4;P18583-3;P18583-6;H7C1M2	Protein SON	SON	Color2 [A=255, R=169, G=169, B=169]	1	4					28	28	28	17.6	17.6	17.6	267.03	4.8519e-179	4053900000	110	28.0537	28.081	28.1904	28.4855	28.7199	28.3618	27.739	27.6839	28.0618	29.0423	29.7213	29.737
	1.06704	1.06127	P18850	P18850	Cyclic AMP-dependent transcription factor ATF-6 alpha;Processed cyclic AMP-dependent transcription factor ATF-6 alpha	ATF6	Color2 [A=255, R=169, G=169, B=169]	1	4					1	1	1	2.2	2.2	2.2	74.584	0.0002273	19699000	1	22.0896	21.4495	21.4584	21.1938	21.167	21.1523	21.339	21.8176	22.3501	23.6203	22.6194	22.4507
	0.18213	0.109877	P19338;C9JYW2;C9JLB1;C9J1H7;C9JWL1	P19338	Nucleolin	NCL	Color2 [A=255, R=169, G=169, B=169]	1	4					66	66	33	55.1	55.1	27.3	76.613	0	61117000000	433	31.539	31.5389	31.5945	31.5105	31.5153	31.6839	33.4258	34.0234	33.7927	33.5604	34.0438	33.9675
	0.116133	-0.162121	P19387;H3BRR2	P19387	DNA-directed RNA polymerase II subunit RPB3	POLR2C	Color2 [A=255, R=169, G=169, B=169]	1	4					19	19	19	76	76	76	31.441	0	7671700000	92	29.5679	29.4982	30.0873	29.5971	29.7393	29.8313	28.8141	28.4364	28.4903	28.9121	28.9114	27.431
	1.50492	-1.03314	P19388;K7EQN2;K7EJ87	P19388	DNA-directed RNA polymerases I, II, and III subunit RPABC1	POLR2E	Color2 [A=255, R=169, G=169, B=169]	1	4					16	16	16	77.6	77.6	77.6	24.551	2.5535e-129	11826000000	114	29.8272	29.8379	30.1802	30.1414	29.9951	30.0014	30.5018	30.4756	30.2933	29.0973	30.0114	29.0624
	0.221289	0.325093	P19525;P19525-2	P19525;P19525-2	Interferon-induced, double-stranded RNA-activated protein kinase	EIF2AK2	Color2 [A=255, R=169, G=169, B=169]	1	4					3	3	3	7.4	7.4	7.4	62.094	7.2369e-12	102870000	8	20.4283	20.6901	21.0435	21.1057	21.0535	21.2389	21.675	20.2558	20.3282	20.5504	21.7122	20.9717
	1.68351	0.723273	P20226;Q6SJ96;P20226-2;Q7Z6S5	P20226;Q6SJ96;P20226-2	TATA-box-binding protein;TATA box-binding protein-like protein 2	TBP;TBPL2	Color2 [A=255, R=169, G=169, B=169]	1	4					3	3	3	8.8	8.8	8.8	37.698	6.4893e-06	108640000	4	21.9048	21.3933	20.7019	21.5028	22.1812	21.9726	24.6255	25.1554	24.9458	25.4199	25.8345	25.6421
	0.0888476	-0.519636	P20671	P20671	Histone H2A type 1-D	HIST1H2AD	Color2 [A=255, R=169, G=169, B=169]	1	4					16	2	0	73.8	7.7	0	14.107	1.6824e-268	667610000	6	22.2921	20.5671	21.4352	21.6031	21.0863	21.5727	25.1575	28.2594	27.4245	27.7081	22.7594	28.815
	1.87738	1.22825	P20700;E9PBF6	P20700;E9PBF6	Lamin-B1	LMNB1	Color2 [A=255, R=169, G=169, B=169]	1	4					32	30	28	48.5	48.5	45.4	66.408	4.821e-88	2070400000	73	21.6639	23.1953	21.3767	21.5556	22.6452	21.8732	28.4773	28.5465	29.1936	29.9241	29.682	30.296
	0.0713441	0.120057	P20908	P20908	Collagen alpha-1(V) chain	COL5A1	Color2 [A=255, R=169, G=169, B=169]	1	4					3	3	3	2.5	2.5	2.5	183.56	2.1035e-09	124610000	5	21.0611	21.7201	21.2441	20.0318	19.3139	22.507	24.1563	25.3402	25.7359	25.5759	24.4996	25.5171
	0.134108	0.127985	P21127;P21127-8;P21127-2;J3QR29;P21127-3;J3QKR5;J3QR44;Q9UQ88;Q9UQ88-4;Q9UQ88-2;P21127-6;P21127-9;Q9UQ88-3;Q5QPR3;J3KTL7;J3QL65;P21127-5;P21127-10;Q5QPR4;P21127-12;P21127-4;Q9UQ88-10;Q9UQ88-5;Q9UQ88-9;Q9UQ88-8;J3KS35;E7ESP2;Q5QPQ9;E9PFJ2;G8JLH1;Q13882	P21127;P21127-8;P21127-2;J3QR29;P21127-3;J3QKR5;J3QR44;Q9UQ88;Q9UQ88-4;Q9UQ88-2;P21127-6;P21127-9;Q9UQ88-3;Q5QPR3;J3KTL7;J3QL65;P21127-5;P21127-10;Q5QPR4;P21127-12;P21127-4;Q9UQ88-10;Q9UQ88-5	Cyclin-dependent kinase 11B;Cyclin-dependent kinase 11A	CDK11B;CDK11A	Color2 [A=255, R=169, G=169, B=169]	1	4					34	34	34	33.6	33.6	33.6	92.706	8.3999e-129	5292300000	139	28.4672	28.5523	28.7164	29.6058	29.6802	29.7325	29.0228	29.3834	29.7135	28.9278	29.859	29.7168
	0.194072	0.37167	P21333;Q5HY54;P21333-2;E9PHF0;F8WE98;Q14315;Q14315-2;H0Y5C6	P21333;Q5HY54;P21333-2	Filamin-A	FLNA	Color2 [A=255, R=169, G=169, B=169]	1	4					16	16	14	9.1	9.1	8.4	280.74	8.3014e-87	1409800000	38	27.6929	27.8425	27.6547	27.4208	27.3584	27.6195	21.3654	22.3539	20.561	21.5631	22.7948	21.0374
	1.28841	1.33302	P21589;P21589-2;Q96B60;H0Y7R7;H0Y3X5	P21589;P21589-2;Q96B60	5-nucleotidase	NT5E	Color2 [A=255, R=169, G=169, B=169]	1	4					17	17	17	39.5	39.5	39.5	63.367	5.5837e-247	4849300000	95	29.2369	29.336	29.3558	29.3576	29.3177	29.428	21.4001	20.0792	20.5674	21.9492	22.5547	21.5419
	0.0911193	0.118333	P22087;M0QXL5;M0R299;M0R2Q4;M0R0P1;M0R2U2;M0R1H0;M0R2B0	P22087;M0QXL5;M0R299;M0R2Q4;M0R0P1	rRNA 2-O-methyltransferase fibrillarin	FBL	Color2 [A=255, R=169, G=169, B=169]	1	4					19	19	18	70.7	70.7	67.3	33.784	2.5534e-179	23992000000	171	29.2185	29.3594	29.6714	29.5707	29.6972	29.8338	33.0109	32.8627	31.6044	32.5142	32.8539	32.4649
	0.682962	0.184258	P22626	P22626	Heterogeneous nuclear ribonucleoproteins A2/B1	HNRNPA2B1	Color2 [A=255, R=169, G=169, B=169]	1	4					44	44	4	78.8	78.8	3.7	37.429	0	152670000000	488	33.202	32.9326	33.3199	32.4626	32.7116	33.0586	34.9528	34.8233	34.9143	34.9424	34.9883	35.3126
+	1.34028	-2.89144	P22626-2	P22626-2	Heterogeneous nuclear ribonucleoproteins A2/B1	HNRNPA2B1	Color2 [A=255, R=169, G=169, B=169]	1	4					41	1	1	78.6	2.6	2.6	36.006	0	980180000	6	23.7658	24.9246	23.0642	22.9744	23.5663	23.0596	27.6857	28.1952	28.8206	27.1174	25.062	23.8478
+	2.76019	-1.85772	P22670	P22670	MHC class II regulatory factor RFX1	RFX1	Color2 [A=255, R=169, G=169, B=169]	1	4					4	4	4	6.2	6.2	6.2	104.76	2.8332e-11	217680000	7	22.0192	21.854	21.599	21.5613	21.5423	22.8145	26.4599	26.5082	26.2121	24.0815	24.8449	24.6806
	0.0444211	-0.0739059	P23246;P23246-2;H0Y9K7;H0Y9U2	P23246;P23246-2	Splicing factor, proline- and glutamine-rich	SFPQ	Color2 [A=255, R=169, G=169, B=169]	1	4					94	94	91	71.6	71.6	69.3	76.149	0	664620000000	1653	35.0708	35.1154	34.8361	36.2633	36.4172	36.0779	36.9062	36.1562	37.0171	36.3986	37.5737	35.8856
+	1.92927	-1.81992	P23396;J3KN86;E9PL09;E9PPU1;E9PL45;F2Z2S8;H0YCJ7;H0YF32;H0YEU2;E9PQ96;E9PJH4;E9PK82;E9PSF4;E9PQX2;H0YES8;E9PJN9	P23396;J3KN86;E9PL09;E9PPU1;E9PL45;F2Z2S8;H0YCJ7	40S ribosomal protein S3	RPS3	Color2 [A=255, R=169, G=169, B=169]	1	4					41	41	41	95.1	95.1	95.1	26.688	0	65095000000	368	32.4574	32.3543	32.307	32.5083	32.5188	32.4892	32.7045	33.4249	33.3225	31.9373	30.7318	31.3231
	0.181776	-0.289056	P23458	P23458	Tyrosine-protein kinase JAK1	JAK1	Color2 [A=255, R=169, G=169, B=169]	1	4					1	1	1	1.1	1.1	1.1	133.28	3.1124e-06	51350000	6	22.8172	22.599	22.3291	23.082	22.8178	22.9644	21.4747	23.3033	21.8377	21.9391	22.3074	21.502
+	1.35821	3.54583	P23528;G3V1A4;E9PP50;E9PK25;E9PQB7;E9PLJ3;E9PS23;P60981;F6RFD5;P60981-2	P23528;G3V1A4;E9PP50;E9PK25;E9PQB7	Cofilin-1	CFL1	Color2 [A=255, R=169, G=169, B=169]	1	4					9	9	5	69.3	69.3	44	18.502	2.5974e-54	826090000	28	26.7653	26.8499	26.6023	26.4286	26.7402	26.484	22.2426	20.2905	22.7936	24.4577	24.2782	27.2282
	0.285491	-0.466287	P23677;C9JC74	P23677;C9JC74	Inositol-trisphosphate 3-kinase A	ITPKA	Color2 [A=255, R=169, G=169, B=169]	1	4					8	8	8	22.8	22.8	22.8	51.008	2.0982e-38	921290000	29	26.4806	26.6366	27.0761	27.0871	26.8987	27.3187	22.9146	21.0984	20.8289	21.058	21.0942	21.2908
+	1.54118	-2.5676	P24468;P24468-3;P24468-2	P24468;P24468-3;P24468-2	COUP transcription factor 2	NR2F2	Color2 [A=255, R=169, G=169, B=169]	1	4					4	1	1	9.2	2.9	2.9	45.571	1.5745e-09	59721000	2	22.0894	22.8833	21.5997	23.3333	21.8689	23.4848	23.0299	25.4536	24.0849	22.1043	21.0362	21.7252
	1.09485	0.953827	P24928;Q6NX41	P24928	DNA-directed RNA polymerase II subunit RPB1	POLR2A	Color2 [A=255, R=169, G=169, B=169]	1	4					118	118	118	60.7	60.7	60.7	217.17	0	62428000000	849	32.3516	32.4204	32.7751	32.5046	32.4514	32.5296	31.7658	31.3951	31.766	32.0638	33.3573	32.3672
	1.12899	-0.78898	P25054;P25054-2	P25054;P25054-2	Adenomatous polyposis coli protein	APC	Color2 [A=255, R=169, G=169, B=169]	1	4					3	3	3	1.4	1.4	1.4	311.64	2.3226e-07	87656000	5	22.7299	23.3448	22.4052	22.5583	22.6704	24.5627	21.845	22.0297	22.7944	21.5278	21.6403	21.134
	0.150736	-0.317471	P25205;B4DWW4;J3KQ69;Q7Z6P5	P25205;B4DWW4;J3KQ69	DNA replication licensing factor MCM3	MCM3	Color2 [A=255, R=169, G=169, B=169]	1	4					10	10	10	12.5	12.5	12.5	90.98	6.8164e-34	307960000	24	25.2786	25.0157	25.195	24.5	24.6323	24.5633	22.3477	22.2915	21.9654	21.9982	20.486	23.168
	1.0489	-0.571113	P25398	P25398	40S ribosomal protein S12	RPS12	Color2 [A=255, R=169, G=169, B=169]	1	4					15	15	15	87.9	87.9	87.9	14.515	0	37812000000	187	32.0278	32.1647	32.0485	32.4029	32.1738	32.3367	31.7128	31.9519	32.145	31.5119	30.9271	31.6575
	0.19861	0.260171	P25705;P25705-2;K7EQT2;K7ERX7;K7EK77;K7EK63;K7EJP1;K7ENP3;K7ENJ4;K7EKV9	P25705;P25705-2;K7EQT2;K7ERX7;K7EK77;K7EK63;K7EJP1;K7ENP3;K7ENJ4	ATP synthase subunit alpha, mitochondrial;ATP synthase subunit alpha	ATP5A1	Color2 [A=255, R=169, G=169, B=169]	1	4					6	6	6	14.3	14.3	14.3	59.75	1.6761e-21	533050000	16	26.3447	26.0756	25.9325	26.2047	26.3331	26.1213	22.1985	22.0052	20.6331	21.9203	21.6692	22.0278
	0.0290905	0.149277	P26038;P35241;A7YIJ8;F5H1A7;E9PQ82;E9PNV3;P35241-3	P26038	Moesin	MSN	Color2 [A=255, R=169, G=169, B=169]	1	4					11	11	7	18.5	18.5	12.5	67.819	1.6896e-31	454850000	24	25.6722	25.5458	26.5338	25.3433	24.4501	25.3207	21.1995	24.6434	24.5706	24.24	21.1264	25.4949
	0.349756	0.690956	P26232;P26232-3;P26232-2;P26232-5;C9J144;C9IZ88	P26232;P26232-3;P26232-2;P26232-5;C9J144;C9IZ88	Catenin alpha-2	CTNNA2	Color2 [A=255, R=169, G=169, B=169]	1	4					2	2	1	2.8	2.8	1.9	105.31	3.1651e-09	68983000	4	22.8109	23.1391	22.7775	23.5222	23.1657	23.1471	22.1446	22.5894	20.0106	21.9736	22.1971	22.6467
	2.42639	0.921285	P26368;P26368-2;K7ENG2;K7ELP8	P26368;P26368-2;K7ENG2	Splicing factor U2AF 65 kDa subunit	U2AF2	Color2 [A=255, R=169, G=169, B=169]	1	4					27	27	27	55.8	55.8	55.8	53.5	0	48187000000	429	31.9361	32.1165	32.1108	32.2466	32.3321	32.1052	31.2875	31.274	31.1714	32.1508	32.4282	31.9176
	0.998076	-0.835629	P26373;P26373-2;J3QSB4;J3KS98;H3BTH3;H3BUK8	P26373;P26373-2;J3QSB4	60S ribosomal protein L13	RPL13	Color2 [A=255, R=169, G=169, B=169]	1	4					30	30	30	72.5	72.5	72.5	24.261	2.0228e-213	79028000000	279	33.0202	32.99	32.8057	33.0514	33.0547	32.9425	32.6819	33.0647	32.8207	31.7971	31.5089	32.7544
	0.159235	-0.254293	P26599;P26599-2;P26599-3;A6NLN1;K7EKJ7;K7EK45;K7ELW5	P26599;P26599-2;P26599-3;A6NLN1	Polypyrimidine tract-binding protein 1	PTBP1	Color2 [A=255, R=169, G=169, B=169]	1	4					21	18	14	46.1	42.4	30.1	57.221	4.1136e-143	4950100000	104	28.0153	27.7577	28.0039	27.644	28.0425	28.2795	30.6737	30.5708	28.8276	29.7804	29.7831	29.7458
+	1.78262	-2.85323	P26641;B4DTG2;E7EMT2	P26641;B4DTG2;E7EMT2	Elongation factor 1-gamma	EEF1G	Color2 [A=255, R=169, G=169, B=169]	1	4					4	4	4	10.5	10.5	10.5	50.118	3.4256e-13	134060000	16	23.4844	23.726	24.4027	23.6258	23.4107	23.028	25.3378	25.056	24.0054	22.9944	20.9424	21.9028
	1.73864	-1.47154	P27635;F8W7C6;Q96L21;H7C123;H7C2C5;B8A6G2;A6QRI9;H7C2U2	P27635;F8W7C6	60S ribosomal protein L10	RPL10	Color2 [A=255, R=169, G=169, B=169]	1	4					26	26	26	86	86	86	24.604	2.2157e-266	72129000000	355	32.8449	32.6692	32.4806	32.6091	32.647	32.6526	32.4038	32.9342	32.8404	31.6575	30.5677	31.5386
	0.774877	2.39552	P28289;Q5T7W3;Q9NZQ9;B7Z6N9	P28289;Q5T7W3	Tropomodulin-1	TMOD1	Color2 [A=255, R=169, G=169, B=169]	1	4					20	19	19	70.8	68.5	68.5	40.569	0	6751900000	106	30.3066	30.1428	30.1774	29.2619	29.2562	29.4165	23.3526	23.8832	24.8819	26.4532	24.0837	28.7674
	0.0434889	0.0534897	P29590-2;P29590;P29590-4;P29590-3;P29590-14;P29590-11;H3BT29;H3BUJ5;P29590-10;H3BT57;P29590-12;P29590-5;P29590-9;P29590-13;P29590-8;H3BVD2	P29590-2;P29590;P29590-4;P29590-3;P29590-14;P29590-11;H3BT29;H3BUJ5;P29590-10;H3BT57;P29590-12;P29590-5;P29590-9;P29590-13;P29590-8	Protein PML	PML	Color2 [A=255, R=169, G=169, B=169]	1	4					7	7	7	12.8	12.8	12.8	67.47	5.9089e-14	165310000	10	21.3162	21.2762	21.1883	21.0996	22.5391	22.0877	25.2642	24.6901	25.6425	24.9155	25.8825	24.9593
	0.236794	-0.593308	P29966	P29966	Myristoylated alanine-rich C-kinase substrate	MARCKS	Color2 [A=255, R=169, G=169, B=169]	1	4					2	2	2	5.7	5.7	5.7	31.554	0.00018103	72706000	2	23.9717	23.3005	23.1402	23.266	23.1188	22.9743	22.13	21.7711	20.515	21.7412	19.1676	21.7273
	0.765152	2.77044	P29992;K7EL62;O95837	P29992;K7EL62	Guanine nucleotide-binding protein subunit alpha-11	GNA11	Color2 [A=255, R=169, G=169, B=169]	1	4					15	15	10	46	46	29.5	42.123	1.7507e-191	3172800000	62	28.9761	28.8165	28.9801	28.442	28.3984	28.5904	22.4554	22.0911	21.6108	26.7148	26.215	21.5389
	0.660356	-0.918494	P30050;P30050-2	P30050;P30050-2	60S ribosomal protein L12	RPL12	Color2 [A=255, R=169, G=169, B=169]	1	4					17	17	17	82.4	82.4	82.4	17.818	5.6368e-249	18008000000	142	30.0948	30.1	30.036	30.1832	30.3786	30.1998	31.7523	31.5188	31.3118	30.4645	29.6201	31.7427
	1.11647	-0.981077	P30153;F5H3X9;B3KQV6;C9J9C1;E9PH38;E9PPI5;E9PNM7;E9PHZ6;M0QXG4;M0R0K6	P30153;F5H3X9;B3KQV6;C9J9C1	Serine/threonine-protein phosphatase 2A 65 kDa regulatory subunit A alpha isoform	PPP2R1A	Color2 [A=255, R=169, G=169, B=169]	1	4					21	21	15	50.3	50.3	37.7	65.308	9.8643e-205	2587500000	89	28.428	28.361	28.5665	28.4092	28.2943	28.0636	26.9662	26.7273	27.1147	26.4036	26.2992	25.1622
	0.358281	-0.608068	P30154;P30154-2;P30154-4;A8MY67;P30154-3;J3KR29;H0YDG7	P30154;P30154-2;P30154-4;A8MY67;P30154-3;J3KR29;H0YDG7	Serine/threonine-protein phosphatase 2A 65 kDa regulatory subunit A beta isoform	PPP2R1B	Color2 [A=255, R=169, G=169, B=169]	1	4					8	2	2	17	4.7	4.7	66.213	5.6349e-78	112130000	7	24.0503	24.0051	23.9512	23.7897	23.8624	23.8117	21.2179	23.1896	21.6131	21.0625	22.1384	20.9955
+	2.02853	1.84333	P30414	P30414	NK-tumor recognition protein;Putative peptidyl-prolyl cis-trans isomerase	NKTR	Color2 [A=255, R=169, G=169, B=169]	1	4					6	6	6	5.7	5.7	5.7	165.67	7.1967e-14	297050000	20	24.5234	25.1678	24.6227	24.7123	24.6801	24.9068	22.639	22.7284	23.0284	24.5449	25.3342	24.0468
	0.503133	0.544042	P31276;P31271	P31276	Homeobox protein Hox-C13	HOXC13	Color2 [A=255, R=169, G=169, B=169]	1	4					4	4	4	22.1	22.1	22.1	35.378	2.3804e-11	120560000	8	20.7146	22.7508	22.2243	22.4871	21.8774	20.2484	24.2608	24.912	25.1491	26.0734	24.7641	25.1164
	0.0269923	-0.0165405	P31942;P31942-2;P31942-3;B4DHY1;P31942-4;P31942-6;P31942-5	P31942;P31942-2;P31942-3;B4DHY1	Heterogeneous nuclear ribonucleoprotein H3	HNRNPH3	Color2 [A=255, R=169, G=169, B=169]	1	4					19	18	18	53.5	51.2	51.2	36.926	0	10226000000	130	29.8512	29.6566	29.7746	29.5827	29.6666	29.6564	29.6534	29.5869	30.0638	29.6268	29.5938	30.0339
	0.0329546	0.09559	P32119;A6NIW5	P32119	Peroxiredoxin-2	PRDX2	Color2 [A=255, R=169, G=169, B=169]	1	4					4	3	3	20.2	14.6	14.6	21.892	8.6811e-11	42950000	3	21.7674	22.1633	21.8626	21.8894	20.8388	21.9965	19.4222	21.9419	21.4321	20.2741	20.5825	22.2264
	1.03918	-1.15031	P32969;D6RAN4;E7ESE0;H0Y9V9;H0Y9R4	P32969;D6RAN4;E7ESE0;H0Y9V9	60S ribosomal protein L9	RPL9	Color2 [A=255, R=169, G=169, B=169]	1	4					21	21	21	82.3	82.3	82.3	21.863	0	33318000000	202	31.4127	31.5566	31.7423	31.7771	31.553	31.6272	31.288	32.3249	31.4855	31.0619	29.7354	30.8502
+	2.14419	1.52103	P33240;P33240-2;E7EWR4;E9PID8	P33240;P33240-2;E7EWR4;E9PID8	Cleavage stimulation factor subunit 2	CSTF2	Color2 [A=255, R=169, G=169, B=169]	1	4					33	33	21	67.6	67.6	41.8	60.959	0	56998000000	373	32.6585	32.6005	32.7863	32.5107	32.5831	32.5071	31.4366	30.7253	30.9493	32.1308	32.8138	32.7297
	1.4333	-1.59305	P33992;B1AHB1;B1AHA9;B1AHB2;F8WFD7	P33992;B1AHB1	DNA replication licensing factor MCM5	MCM5	Color2 [A=255, R=169, G=169, B=169]	1	4					24	24	24	36.1	36.1	36.1	82.285	1.542e-64	2807700000	82	27.7894	27.6719	27.4801	27.2531	27.2408	26.9801	28.6022	29.464	29.0624	28.3523	26.9291	27.0679
	1.22135	-1.26728	P33993;P33993-2;P33993-3;C9J8M6	P33993;P33993-2;P33993-3	DNA replication licensing factor MCM7	MCM7	Color2 [A=255, R=169, G=169, B=169]	1	4					22	22	22	35.6	35.6	35.6	81.307	5.5213e-92	1738000000	60	25.9761	25.4959	25.7743	25.3454	25.4211	25.6249	28.2583	28.954	29.2039	28.327	27.2213	27.066
	0.535009	0.380414	P35226;Q5T8Z1;Q5T8Z2;Q5T8Z5;Q5T8Z6;Q5T8Z4;P35227;J3QS42;J3KT13	P35226;Q5T8Z1;Q5T8Z2;Q5T8Z5;Q5T8Z6;Q5T8Z4	Polycomb complex protein BMI-1	BMI1	Color2 [A=255, R=169, G=169, B=169]	1	4					4	4	4	12	12	12	36.949	1.5633e-15	667560000	12	25.8269	25.7756	26.0517	26.9166	26.8468	26.8602	21.2595	20.9197	21.2291	22.0409	21.0235	21.4851
	0.879579	-0.816525	P35240;P35240-4;P35240-6;P35240-5;P35240-8;P35240-3;P35240-2;P35240-9;P35240-10;P35240-7	P35240;P35240-4;P35240-6;P35240-5;P35240-8;P35240-3;P35240-2	Merlin	NF2	Color2 [A=255, R=169, G=169, B=169]	1	4					3	3	3	4.7	4.7	4.7	69.689	4.3969e-09	204470000	11	24.9771	25.0544	24.9029	24.7965	24.5874	24.5207	22.342	21.6516	21.8472	20.3708	21.5465	21.4739
	1.18409	-1.47358	P35249;C9JZI1;C9J8M3;C9JTT7;C9JXZ7;C9JGY5;F8WE44;H7C1P0;C9JW34	P35249;C9JZI1;C9J8M3;C9JTT7	Replication factor C subunit 4	RFC4	Color2 [A=255, R=169, G=169, B=169]	1	4					20	20	20	60.1	60.1	60.1	39.681	3.83e-64	2108700000	67	27.4654	27.3657	27.3873	27.4569	27.5667	27.403	27.353	28.7362	28.3439	27.1476	25.8423	27.0224
	1.17081	-1.14345	P35250;P35250-2;H7C5P4;H7C5P1;H7C5Q7;F8WC37;H7C5A0;H7C5G4	P35250;P35250-2	Replication factor C subunit 2	RFC2	Color2 [A=255, R=169, G=169, B=169]	1	4					11	11	11	36.2	36.2	36.2	39.157	1.7023e-68	1256500000	46	26.8215	26.8324	26.6403	26.5747	26.8307	26.6964	26.6543	27.7028	27.4702	26.6889	25.5424	26.1657
+	1.44652	-2.2913	P35251;P35251-2;H0Y8U4;E0CX09;H0Y9P8;D6RAD2	P35251;P35251-2	Replication factor C subunit 1	RFC1	Color2 [A=255, R=169, G=169, B=169]	1	4					30	30	30	28.2	28.2	28.2	128.25	9.0762e-133	2623300000	88	27.0587	26.9192	27.1	27.1578	27.0601	27.0696	28.7143	29.9788	29.3199	26.8338	26.0612	28.2441
	1.04838	-1.85768	P35268;K7EMH1;K7ERI7;K7ELC4;K7EP65;K7EKS7;K7EJT5	P35268;K7EMH1;K7ERI7;K7ELC4;K7EP65;K7EKS7	60S ribosomal protein L22	RPL22	Color2 [A=255, R=169, G=169, B=169]	1	4					9	9	7	63.3	63.3	50.8	14.787	3.7099e-130	8607900000	83	30.2924	30.2856	29.8849	29.3683	29.6616	29.4206	27.7693	29.9687	29.078	27.9937	27.1047	26.1446
+	1.72971	2.33989	P35579;P35579-2;P35749;P35749-4;P35749-3;P35749-2;Q5BKV1;B1AH99;E7ERA5	P35579;P35579-2	Myosin-9	MYH9	Color2 [A=255, R=169, G=169, B=169]	1	4					94	94	78	50.3	50.3	44.7	226.53	0	17142000000	493	30.6801	30.7179	30.7327	30.7201	30.6864	30.6551	28.873	30.2946	30.8526	32.1927	32.1772	32.6699
+	2.70536	1.81945	P35637;P35637-2	P35637;P35637-2	RNA-binding protein FUS	FUS	Color2 [A=255, R=169, G=169, B=169]	1	4					34	29	3	41.1	41.1	8.2	53.425	0	784800000000	665	36.8877	37.0953	37.5768	37.1244	37.3242	37.3091	35.0652	34.6719	34.7844	36.6068	37.0717	36.3013
	1.07396	1.05755	P35658;P35658-2;P35658-4;P35658-3;P35658-5;H0YF36;H0Y837	P35658;P35658-2;P35658-4;P35658-3;P35658-5	Nuclear pore complex protein Nup214	NUP214	Color2 [A=255, R=169, G=169, B=169]	1	4					3	3	3	2.1	2.1	2.1	213.62	1.078e-09	152790000	7	22.3848	21.9607	21.4528	21.7901	22.2454	22.7031	24.8841	25.4985	25.0948	25.7525	25.8293	27.0681
	0.538187	-0.498222	P35659;B4DFG0;D6R9L5;P35659-2;D6RDA2;H0Y993;H0Y8X0	P35659;B4DFG0;D6R9L5;P35659-2	Protein DEK	DEK	Color2 [A=255, R=169, G=169, B=169]	1	4					13	13	13	30.4	30.4	30.4	42.674	1.7554e-65	2966700000	55	28.0671	27.8714	27.988	27.9517	28.2219	27.6274	28.8456	27.911	27.6563	27.9913	27.3385	27.5884
	1.35363	-0.912118	P36578;H3BM89;H3BTP7;H3BU31	P36578;H3BM89	60S ribosomal protein L4	RPL4	Color2 [A=255, R=169, G=169, B=169]	1	4					60	60	60	76.8	76.8	76.8	47.697	0	151060000000	643	33.927	33.8388	33.7077	34.0991	34.1059	34.062	33.2226	33.8528	33.4892	32.5964	32.1717	33.0602
	0.757946	0.859774	P36873-2;P36873;F8VYE8;F8W0W8;F8VR82;F8W0V8;B4DNE3	P36873-2;P36873;F8VYE8;F8W0W8;F8VR82	Serine/threonine-protein phosphatase PP1-gamma catalytic subunit;Serine/threonine-protein phosphatase	PPP1CC	Color2 [A=255, R=169, G=169, B=169]	1	4					23	5	5	73.6	22	22	38.518	0	4813000000	40	28.1367	28.1635	28.3051	28.2296	28.2636	28.1547	28.4463	29.964	29.5616	29.7621	30.1405	30.6486
	1.16685	1.92489	P36954;K7EKS1;K7EK49	P36954;K7EKS1	DNA-directed RNA polymerase II subunit RPB9	POLR2I	Color2 [A=255, R=169, G=169, B=169]	1	4					5	5	5	55.2	55.2	55.2	14.523	1.3698e-54	2957400000	37	28.6363	28.1618	29.2166	28.4987	28.4229	28.6439	21.6201	20.7863	21.3367	23.9412	23.8757	21.701
	1.35007	-1.3772	P37108;H0YLA2;H0YLW0	P37108;H0YLA2	Signal recognition particle 14 kDa protein	SRP14	Color2 [A=255, R=169, G=169, B=169]	1	4					12	12	12	77.2	77.2	77.2	14.57	2.711e-78	2407300000	44	27.2625	27.6995	27.6645	27.1375	27.1244	27.1633	28.9646	29.5472	28.624	27.1058	27.4726	28.4259
	1.0207	0.95705	P37802	P37802	Transgelin-2	TAGLN2	Color2 [A=255, R=169, G=169, B=169]	1	4					1	1	1	9	9	9	22.391	2.8953e-08	6396200	1	20.857	21.1325	20.7585	21.5663	21.3722	21.1973	20.5898	21.7748	21.1787	21.7873	22.6848	21.9423
	0.969894	0.706746	P38159;P38159-2;H3BT71;H0Y6E7;H3BR27;P38159-3;H3BNC1;O75526;Q8N7X1	P38159;P38159-2;H3BT71;H0Y6E7	RNA-binding motif protein, X chromosome;RNA-binding motif protein, X chromosome, N-terminally processed	RBMX	Color2 [A=255, R=169, G=169, B=169]	1	4					82	82	12	88	88	16.4	42.331	0	419220000000	1039	35.8503	35.7565	35.7891	35.4837	35.5869	35.4365	35.0576	34.5474	34.5405	35.4083	35.9401	34.9174
	0.0309573	0.0768369	P38405-3	P38405-3	Guanine nucleotide-binding protein G(olf) subunit alpha	GNAL	Color2 [A=255, R=169, G=169, B=169]	1	4					5	1	1	23	5.7	5.7	20.522	9.9409e-41	311110000	6	25.9676	25.8853	25.2231	25.1722	24.4522	25.3074	20.9572	22.4922	21.8113	22.0504	20.5082	22.9327
	0.245262	-0.113307	P38432	P38432	Coilin	COIL	Color2 [A=255, R=169, G=169, B=169]	1	4					2	2	2	5.2	5.2	5.2	62.608	0.00063067	63537000	2	20.9722	21.1248	20.2942	22.3664	22.3516	21.9394	24.2743	24.311	24.378	24.4449	24.3239	23.8545
	1.2724	0.557367	P38646;D6RJI2;D6RA73;H0Y8S0;H0YBG6	P38646	Stress-70 protein, mitochondrial	HSPA9	Color2 [A=255, R=169, G=169, B=169]	1	4					21	21	21	36.7	36.7	36.7	73.68	1.2412e-151	4213800000	139	28.8264	28.7278	28.6687	28.6639	28.5767	28.5322	28.3658	28.2597	28.5756	28.614	29.019	29.2402
	1.68814	1.25568	P38919;I3L3F6;I3L2Z3;I3L3H2;I3L2M0;I3L1H0;J3QL52;J3KT04;J3QQP0;E9PBH4;F8WE11;E7EMV8;J3KSN7	P38919	Eukaryotic initiation factor 4A-III;Eukaryotic initiation factor 4A-III, N-terminally processed	EIF4A3	Color2 [A=255, R=169, G=169, B=169]	1	4					30	30	27	59.1	59.1	53	46.871	1.2704e-224	13912000000	185	30.1426	30.1847	30.3257	30.6757	30.5695	30.5684	30.1869	30.3758	30.3614	30.9926	31.5552	32.1433
	1.06712	-1.91495	P38935	P38935	DNA-binding protein SMUBP-2	IGHMBP2	Color2 [A=255, R=169, G=169, B=169]	1	4					2	2	2	2.1	2.1	2.1	109.15	1.3794e-05	41189000	2	21.3797	21.5239	19.7461	21.0066	20.6633	21.0404	22.8363	23.1808	24.6286	22.8704	20.7284	21.3021
	1.67595	-0.723153	P39019;M0QXK4;M0QYF7;M0R140;M0R2L9	P39019	40S ribosomal protein S19	RPS19	Color2 [A=255, R=169, G=169, B=169]	1	4					30	30	30	87.6	87.6	87.6	16.06	2.4836e-148	54445000000	311	31.6293	31.7359	31.3534	31.6294	31.7854	31.5052	33.3158	33.152	33.6557	32.4972	32.5505	32.9063
	2.05735	-1.33958	P39023;G5E9G0;B5MCW2;H7C422;H7C3M2;F8WCR1	P39023;G5E9G0;B5MCW2;H7C422	60S ribosomal protein L3	RPL3	Color2 [A=255, R=169, G=169, B=169]	1	4					58	58	53	83.9	83.9	75.7	46.108	0	103170000000	591	32.9064	33.0114	32.8702	33.148	33.3302	33.11	33.4389	34.0228	33.7525	32.438	31.9929	32.7645
	0.498047	0.811491	P39880;P39880-5;P39880-2;P39880-3;P39880-6;P39880-4;Q13948;P39880-9;H0YL76;Q13948-9;Q13948-2;H0YMA9;Q13948-10	P39880;P39880-5;P39880-2;P39880-3;P39880-6;P39880-4	Homeobox protein cut-like 1	CUX1	Color2 [A=255, R=169, G=169, B=169]	1	4					6	6	6	4.8	4.8	4.8	164.19	1.8766e-13	76712000	8	21.2299	20.1813	20.6338	21.9837	22.772	23.4073	24.1767	24.2304	25.1741	25.162	24.3405	26.5132
	1.52746	-1.30706	P40429;M0QYS1;Q6NVV1;M0QZU1	P40429;M0QYS1	60S ribosomal protein L13a	RPL13A	Color2 [A=255, R=169, G=169, B=169]	1	4					36	36	36	76.8	76.8	76.8	23.577	2.2836e-132	65194000000	272	32.7739	32.6659	32.3817	32.9107	32.9452	32.8161	31.656	32.4992	32.129	31.2016	30.1795	30.982
	1.41691	-1.51769	P40937;P40937-2;F8W9B4;F5H5S0;F5H304;E9PEP3;C9JH72;F5H0U6	P40937;P40937-2;F8W9B4	Replication factor C subunit 5	RFC5	Color2 [A=255, R=169, G=169, B=169]	1	4					12	12	12	42.9	42.9	42.9	38.496	2.2869e-134	1454700000	62	27.6467	27.5313	27.2014	27.1441	27.2355	27.1125	26.6255	27.4315	26.8449	24.6287	25.6007	26.1194
+	1.72391	-4.09299	P40938;P40938-2	P40938;P40938-2	Replication factor C subunit 3	RFC3	Color2 [A=255, R=169, G=169, B=169]	1	4					13	13	13	43.5	43.5	43.5	40.556	7.8886e-115	1329000000	48	26.9455	26.6239	26.9836	27.001	27.0267	26.8088	26.7514	28.0633	27.3682	25.1466	23.0651	21.6921
	0.237813	-0.907504	P40939;H0YFD6;B4DYP2	P40939	Trifunctional enzyme subunit alpha, mitochondrial;Long-chain enoyl-CoA hydratase;Long chain 3-hydroxyacyl-CoA dehydrogenase	HADHA	Color2 [A=255, R=169, G=169, B=169]	1	4					27	27	27	42.1	42.1	42.1	82.999	2.6347e-249	2278200000	87	27.5566	27.6739	27.8651	28.68	28.4162	28.6515	20.7661	24.4831	23.5593	24.0194	20.8053	21.2612
	1.3407	0.957712	P41091;Q2VIR3;Q2VIR3-2;F8W810;H7BZU1	P41091;Q2VIR3;Q2VIR3-2;F8W810;H7BZU1	Eukaryotic translation initiation factor 2 subunit 3;Putative eukaryotic translation initiation factor 2 subunit 3-like protein	EIF2S3;EIF2S3L	Color2 [A=255, R=169, G=169, B=169]	1	4					7	7	7	15.5	15.5	15.5	51.109	7.4672e-34	479710000	17	25.7602	25.7037	26.1029	25.7803	25.6281	25.7808	20.6604	21.0343	20.1619	21.1415	21.7568	21.8315
	0.461477	0.645307	P41208;Q12798	P41208	Centrin-2	CETN2	Color2 [A=255, R=169, G=169, B=169]	1	4					4	4	4	23.8	23.8	23.8	19.738	1.5027e-10	80443000	5	21.5754	21.2209	21.8439	21.1944	21.5945	22.1994	20.6129	20.7344	22.0889	22.3586	21.9326	21.0808
	0.341682	-0.87013	P41212	P41212	Transcription factor ETV6	ETV6	Color2 [A=255, R=169, G=169, B=169]	1	4					5	5	5	15.3	15.3	15.3	52.999	4.1455e-21	467170000	14	25.6203	25.7713	25.6499	26.0845	25.9236	25.864	19.9258	23.4306	22.3413	20.738	21.3975	20.9517
	1.05336	0.683844	P41223;C9JNV2;C9JCD9;F8WCN7	P41223;C9JNV2;C9JCD9	Protein BUD31 homolog	BUD31	Color2 [A=255, R=169, G=169, B=169]	1	4					7	7	7	44.4	44.4	44.4	17	1.6525e-28	634770000	32	25.7267	25.6575	25.7023	26.089	26.3936	26.3008	24.6543	25.4442	24.9261	25.8001	25.9687	25.3074
	0.868821	0.935759	P42025;G5E9Q5	P42025;G5E9Q5	Beta-centractin	ACTR1B	Color2 [A=255, R=169, G=169, B=169]	1	4					6	1	1	24.5	4	4	42.293	1.3284e-38	78541000	7	23.7738	23.5918	23.7108	23.2321	22.8643	23.2704	22.288	20.6815	21.8943	22.8162	22.3827	22.4722
	0.608939	-0.699259	P42166;P42167-2;A2T926	P42166	Lamina-associated polypeptide 2, isoform alpha;Thymopoietin;Thymopentin	TMPO	Color2 [A=255, R=169, G=169, B=169]	1	4					39	39	27	62.2	62.2	44.8	75.491	0	10238000000	179	31.0334	31.1781	31.1242	29.2223	29.4942	29.2218	25.8529	27.2055	27.2822	25.6881	26.094	26.4606
	0.455282	-0.654473	P42285;F5H7E2;H0Y8U3;H0YAC4	P42285;F5H7E2	Superkiller viralicidic activity 2-like 2	SKIV2L2	Color2 [A=255, R=169, G=169, B=169]	1	4					31	31	31	31.1	31.1	31.1	117.8	5.1127e-151	1875800000	98	27.8873	27.4461	27.4101	27.6945	27.3874	27.3829	26.8809	28.0259	28.0648	27.1202	26.1135	27.7744
+	1.64379	-2.69897	P42677;Q71UM5;Q5T4L4;H0YMV8;C9J1C5;C9JLI6	P42677;Q71UM5;Q5T4L4;H0YMV8	40S ribosomal protein S27;40S ribosomal protein S27-like	RPS27;RPS27L	Color2 [A=255, R=169, G=169, B=169]	1	4					7	7	7	48.8	48.8	48.8	9.461	1.0083e-31	13022000000	53	30.112	30.0835	30.1316	30.4681	30.0493	30.4384	29.6985	31.1087	30.608	29.0204	27.0758	27.222
	0.404272	0.431273	P42695;E9PQA3;E9PLE0	P42695;E9PQA3;E9PLE0	Condensin-2 complex subunit D3	NCAPD3	Color2 [A=255, R=169, G=169, B=169]	1	4					2	2	2	2.3	2.3	2.3	168.89	0.00014069	64080000	3	22.1063	22.0364	21.9839	22.2563	22.2551	22.3649	22.19	21.627	21.0687	22.6013	22.0705	21.5077
	0.0321462	0.0581697	P42696;A2A2V2;P42696-2;Q5TCT4;H7C5M1	P42696;A2A2V2;P42696-2	RNA-binding protein 34	RBM34	Color2 [A=255, R=169, G=169, B=169]	1	4					11	11	11	28.4	28.4	28.4	48.564	1.2434e-41	667710000	39	24.8229	24.3539	24.4221	23.9524	24.5526	23.9846	20.5867	21.8923	22.5	21.8761	21.2605	22.0169
	0.925741	-0.790855	P42766;H0Y3A0;F2Z388	P42766;H0Y3A0;F2Z388	60S ribosomal protein L35	RPL35	Color2 [A=255, R=169, G=169, B=169]	1	4					12	12	12	61.8	61.8	61.8	14.551	3.7104e-122	28200000000	129	31.2479	31.3198	31.3566	31.5532	31.5177	31.5621	30.9694	31.2819	31.2787	30.3348	29.7451	31.0776
	0.0909412	0.186878	P43243-2;D6RIA2	P43243-2	Matrin-3	MATR3	Color2 [A=255, R=169, G=169, B=169]	1	4					32	2	2	48.8	1.4	1.4	62.575	0	66191000	7	23.14	22.815	22.9306	22.8665	22.8019	22.5893	22.3273	21.0635	21.6648	21.0096	23.1094	21.4972
	0.458752	-0.359233	P45973;G3V1X9;F8VNY3	P45973;G3V1X9	Chromobox protein homolog 5	CBX5	Color2 [A=255, R=169, G=169, B=169]	1	4					15	15	14	47.6	47.6	47.6	22.225	1.2041e-96	5078900000	87	28.7153	28.5465	28.6715	28.912	29.0744	29.0687	28.8403	29.5734	29.1446	29.0817	28.3016	29.0973
	1.05658	-1.52726	P46013	P46013	Antigen KI-67	MKI67	Color2 [A=255, R=169, G=169, B=169]	1	4					285	285	20	69.9	69.9	7.3	358.69	0	151760000000	1388	31.418	31.4219	31.2828	32.5319	32.4844	32.4492	35.4965	35.9191	35.1785	34.4978	32.7261	34.7883
+	1.35739	-2.84799	P46013-2	P46013-2	Antigen KI-67	MKI67	Color2 [A=255, R=169, G=169, B=169]	1	4					267	2	2	71	0.6	0.6	319.44	0	150850000	5	21.449	20.7911	21.764	22.1547	20.8881	21.8844	25.8622	25.9271	25.9329	22.2518	25.0103	21.9161
	0.941655	-0.52438	P46060;F8W7I9;H0Y4Q3;B0QYT5;B0QYT4;B0QYT6	P46060;F8W7I9	Ran GTPase-activating protein 1	RANGAP1	Color2 [A=255, R=169, G=169, B=169]	1	4					36	36	36	61.8	61.8	61.8	63.541	0	18630000000	186	30.4347	30.654	30.7942	30.2614	29.8428	30.3222	31.6581	31.9831	31.9878	31.7994	31.2611	30.9954
	1.10271	-0.703982	P46087;P46087-4;F5GWB7;F5H709	P46087;P46087-4	Putative ribosomal RNA methyltransferase NOP2	NOP2	Color2 [A=255, R=169, G=169, B=169]	1	4					55	55	2	55.9	55.9	2.8	89.301	3.3653e-284	20345000000	301	31.1293	31.0042	30.9032	30.4971	30.4427	30.3966	31.4048	32.0903	31.1784	30.9575	30.6102	30.9938
	0.624936	-2.02458	P46087-2;P46087-3;F5H5X6;F5GYR3;F5H359;F5H8G6	P46087-2;P46087-3	Putative ribosomal RNA methyltransferase NOP2	NOP2	Color2 [A=255, R=169, G=169, B=169]	1	4					54	1	1	55.7	2.4	2.4	88.972	1.4339e-270	142510000	4	21.8055	20.855	20.8721	22.4174	20.9216	20.2082	26.3647	25.5678	25.6562	24.9908	25.5395	20.9846
+	1.46648	2.67365	P46100;P46100-4;P46100-3;P46100-2;P46100-5;P46100-6;Q5H9A3;H0Y3T0	P46100;P46100-4;P46100-3;P46100-2;P46100-5	Transcriptional regulator ATRX	ATRX	Color2 [A=255, R=169, G=169, B=169]	1	4					29	29	29	14.8	14.8	14.8	282.58	1.0141e-159	2383000000	90	22.751	23.6061	23.7513	28.562	29.0874	28.2797	25.4912	27.5196	27.9115	29.469	30.3967	29.0776
	1.20183	-1.13948	P46776;E9PLL6;E9PJD9;E9PLX7;E9PKT2;H0YF34	P46776;E9PLL6;E9PJD9	60S ribosomal protein L27a	RPL27A	Color2 [A=255, R=169, G=169, B=169]	1	4					17	17	17	70.3	70.3	70.3	16.561	2.1875e-165	41656000000	149	32.0147	31.91	31.9913	32.2298	32.2797	32.2203	31.5505	32.4616	32.1174	30.8627	30.3054	31.5428
	1.30972	-1.04985	P46777;Q5T7N0	P46777	60S ribosomal protein L5	RPL5	Color2 [A=255, R=169, G=169, B=169]	1	4					40	40	40	84.8	84.8	84.8	34.362	0	52232000000	357	32.157	32.1005	31.9327	32.0321	32.1744	32.1656	32.2732	32.9475	32.6165	31.5212	31.0282	32.1382
	2.20599	-1.18125	P46778;M0R181;G3V1B3;M0R3I5	P46778;M0R181	60S ribosomal protein L21	RPL21	Color2 [A=255, R=169, G=169, B=169]	1	4					23	23	23	79.4	79.4	79.4	18.565	3.306e-112	69736000000	286	32.3728	32.3843	32.1602	32.6417	32.7564	32.5803	32.8289	33.2898	32.9794	31.7597	31.5985	32.1962
	0.907886	-0.733264	P46779;P46779-2;P46779-3;H0YKD8;C9JB50;G5E9L2;H0YMF4;H0YLP6	P46779;P46779-2;P46779-3;H0YKD8;C9JB50;G5E9L2;H0YMF4;H0YLP6	60S ribosomal protein L28	RPL28	Color2 [A=255, R=169, G=169, B=169]	1	4					26	26	26	84.7	84.7	84.7	15.747	1.9234e-175	70010000000	265	32.5366	32.5097	32.1117	32.6831	32.6611	32.3883	32.8434	33.194	33.0676	31.7529	32.1653	32.9871
	1.64473	-1.39073	P46781;B5MCT8;C9JM19;F2Z3C0;A8MXK4	P46781;B5MCT8;C9JM19	40S ribosomal protein S9	RPS9	Color2 [A=255, R=169, G=169, B=169]	1	4					38	38	38	75.3	75.3	75.3	22.591	2.2281e-162	94798000000	330	33.1277	33.1061	32.8864	33.3235	33.2815	33.1867	32.7613	33.3674	33.1659	31.9309	31.0356	32.156
	1.22558	-0.519967	P46783;F6U211;Q9NQ39	P46783;F6U211	40S ribosomal protein S10	RPS10	Color2 [A=255, R=169, G=169, B=169]	1	4					16	16	16	73.9	73.9	73.9	18.898	4.81e-234	24166000000	208	31.2985	31.3665	31.394	31.6703	31.5051	31.5755	31.8047	31.22	31.7379	30.9472	31.051	31.2045
	2.05837	0.956125	P46940;H0YLE8;Q86VI3;F2Z2E2;Q13576;H0YKA5;E9PDT6;Q13576-2;J3KR91;F5H7S7;E7EWC2	P46940;H0YLE8	Ras GTPase-activating-like protein IQGAP1	IQGAP1	Color2 [A=255, R=169, G=169, B=169]	1	4					83	83	83	48.6	48.6	48.6	189.25	0	43202000000	529	32.6815	32.5998	32.875	32.277	32.1234	32.454	26.7971	27.146	27.0403	28.0407	27.6197	28.1914
+	1.07774	3.86646	P47755;F8W9N7;C9JUG7;B4DG50	P47755;F8W9N7	F-actin-capping protein subunit alpha-2	CAPZA2	Color2 [A=255, R=169, G=169, B=169]	1	4					21	14	14	83.2	70.3	70.3	32.949	0	13155000000	86	31.2414	31.058	31.2574	30.3363	31.005	30.4491	23.4911	23.8448	27.0451	26.4876	28.6696	30.8231
+	2.0279	2.89421	P47756-2;B1AK87;B1AK88;P47756;B1AK85;F6USW4;F6Q0E3	P47756-2;B1AK87;B1AK88;P47756;B1AK85;F6USW4	F-actin-capping protein subunit beta	CAPZB	Color2 [A=255, R=169, G=169, B=169]	1	4					31	31	31	80.5	80.5	80.5	30.628	0	118840000000	376	34.2053	34.1448	34.3237	33.7846	33.3761	33.7114	25.4798	26.7069	26.486	28.6202	28.6406	30.0945
	1.69675	-1.38544	P47914;F8WF43;C9IYI4	P47914	60S ribosomal protein L29	RPL29	Color2 [A=255, R=169, G=169, B=169]	1	4					15	15	15	49.7	49.7	49.7	17.752	4.531e-54	76073000000	118	32.7899	32.7469	32.6379	33.0834	33.1076	33.0001	32.2694	33.1348	32.2921	31.5834	30.7636	31.193
	0.476939	0.457208	P48634;P48634-2;P48634-3;P48634-4	P48634;P48634-2;P48634-3;P48634-4	Protein PRRC2A	PRRC2A	Color2 [A=255, R=169, G=169, B=169]	1	4					25	23	23	18.7	17.9	17.9	228.86	4.6055e-175	3398200000	98	27.6388	27.4797	27.4661	28.0611	28.2985	28.3492	29.1274	28.4105	28.4323	28.54	29.0755	29.7263
	0.569033	-0.520828	P48729;Q71TU5;P48729-2;D6REM4;E5RG27;D6RGE5;H0Y9X2;E7ETM0;Q8N752	P48729;Q71TU5;P48729-2;D6REM4	Casein kinase I isoform alpha	CSNK1A1	Color2 [A=255, R=169, G=169, B=169]	1	4					8	8	8	30.6	30.6	30.6	38.914	3.9319e-19	300340000	19	24.3619	24.3816	25.2461	24.4611	23.6705	24.7791	21.0089	22.2251	22.2045	21.3262	21.1699	21.38
+	3.087	-1.91099	P48730-2;P48730;H7BYT1;J3KRM8	P48730-2;P48730;H7BYT1	Casein kinase I isoform delta	CSNK1D	Color2 [A=255, R=169, G=169, B=169]	1	4					5	5	4	13.9	13.9	10.5	46.832	1.447e-09	416420000	7	21.5565	22.02	21.4285	22.6286	21.5523	21.797	27.5221	26.9446	27.5632	25.4775	25.3004	25.519
	0.264273	0.330633	P49006	P49006	MARCKS-related protein	MARCKSL1	Color2 [A=255, R=169, G=169, B=169]	1	4					2	2	2	14.4	14.4	14.4	19.529	4.6668e-17	54384000	4	23.3764	23.2148	23.0796	22.5501	22.3206	22.6676	21.9174	21.8284	21.3101	21.1045	22.3384	22.6049
+	2.09252	-1.37728	P49116-2;C9JKS0	P49116-2;C9JKS0	Nuclear receptor subfamily 2 group C member 2	NR2C2	Color2 [A=255, R=169, G=169, B=169]	1	4					14	14	2	30.9	30.9	5	67.344	5.5618e-47	1675600000	38	21.4702	21.4601	22.0468	21.4961	20.8106	22.8307	29.7545	29.3242	28.8197	28.0778	27.8686	27.8203
	0.370139	0.630369	P49184;Q5HY40;A6QRJ0;E7ESG1;E7EUJ0	P49184;Q5HY40;A6QRJ0	Deoxyribonuclease-1-like 1	DNASE1L1	Color2 [A=255, R=169, G=169, B=169]	1	4					3	3	3	15.9	15.9	15.9	33.892	4.9441e-18	268360000	11	25.2605	24.7459	25.0976	25.3068	25.1131	25.422	21.5845	20.7211	22.1749	21.5481	21.5509	23.2725
+	2.29404	-1.42846	P49207	P49207	60S ribosomal protein L34	RPL34	Color2 [A=255, R=169, G=169, B=169]	1	4					19	19	19	65	65	65	13.293	1.2181e-58	30797000000	135	31.3767	31.2921	30.9236	31.4416	31.4967	31.1409	31.8907	32.5871	32.28	30.8627	30.5324	31.0772
	1.27322	-1.30456	P49327	P49327	Fatty acid synthase;[Acyl-carrier-protein] S-acetyltransferase;[Acyl-carrier-protein] S-malonyltransferase;3-oxoacyl-[acyl-carrier-protein] synthase;3-oxoacyl-[acyl-carrier-protein] reductase;3-hydroxyacyl-[acyl-carrier-protein] dehydratase;Enoyl-[acyl-carrier-protein] reductase;Oleoyl-[acyl-carrier-protein] hydrolase	FASN	Color2 [A=255, R=169, G=169, B=169]	1	4					4	4	4	2.7	2.7	2.7	273.42	4.3665e-16	261610000	8	21.4957	22.2032	21.3221	22.0571	20.9133	22.5478	26.6004	26.1507	26.7231	25.2173	24.396	25.9472
	0.565424	0.7182	P49411	P49411	Elongation factor Tu, mitochondrial	TUFM	Color2 [A=255, R=169, G=169, B=169]	1	4					3	3	3	8.8	8.8	8.8	49.541	8.4546e-10	62094000	8	21.9137	22.5006	22.1912	21.914	21.426	22.0056	20.4258	22.1338	20.8787	22.2926	21.8358	21.4645
	1.24509	-1.43467	P49454	P49454	Centromere protein F	CENPF	Color2 [A=255, R=169, G=169, B=169]	1	4					25	25	25	9.6	9.6	9.6	367.76	5.6007e-66	1090800000	55	25.6353	25.5284	25.359	24.7395	24.703	24.6836	27.4403	28.3083	28.9768	27.3525	26.2864	26.7826
+	2.39287	-1.36895	P49458;E9PE20;P49458-2	P49458;E9PE20;P49458-2	Signal recognition particle 9 kDa protein	SRP9	Color2 [A=255, R=169, G=169, B=169]	1	4					9	9	9	79.1	79.1	79.1	10.112	2.7119e-26	2041000000	40	26.7303	27.2026	27.1268	25.2348	25.8039	26.8876	28.7641	29.2601	28.9259	27.2593	27.7575	27.8264
+	1.66401	-2.25313	P49674;H0Y5S9;H0Y682;H0Y645;B0QY35;B0QY34	P49674;H0Y5S9;H0Y682	Casein kinase I isoform epsilon	CSNK1E	Color2 [A=255, R=169, G=169, B=169]	1	4					5	4	4	15.9	12.5	12.5	47.315	2.2433e-09	289330000	9	21.8431	22.7905	22.3408	23.0148	23.0221	23.02	25.3637	27.3148	26.8876	23.9457	24.5296	24.3314
	0.144777	-0.146469	P49711;P49711-2	P49711	Transcriptional repressor CTCF	CTCF	Color2 [A=255, R=169, G=169, B=169]	1	4					3	3	3	6.3	6.3	6.3	82.785	3.64e-31	59955000	5	22.8842	22.8609	23.0375	22.9819	22.6238	22.8969	21.4467	21.8003	21.5474	21.4373	22.0834	20.8343
	1.27744	0.739161	P49750-4;P49750;P49750-3;H0YIQ2;F8VU51;H0YI23	P49750-4;P49750;P49750-3;H0YIQ2;F8VU51	YLP motif-containing protein 1	YLPM1	Color2 [A=255, R=169, G=169, B=169]	1	4					45	45	45	25	25	25	241.64	2.6088e-260	5955800000	172	29.1425	29.1653	29.393	29.1202	29.0668	29.2031	29.0567	28.8799	29.5302	29.5789	29.8706	30.2347
	0.478942	0.376907	P49756;P49756-2;P49756-3;E9PQU5;H0YE46;E9PSE8;P49756-4	P49756	RNA-binding protein 25	RBM25	Color2 [A=255, R=169, G=169, B=169]	1	4					40	40	40	38.8	38.8	38.8	100.18	6.37e-286	10756000000	179	29.9127	29.8754	30.2556	30.1952	30.3579	30.3821	29.0328	29.0013	29.4633	29.3211	30.1504	29.1567
	0.51897	-0.594554	P49792;E9PGT0;A6NKT7;J3KNE0;Q7Z3J3;J3KNY6;O14715;J3KQ37;Q99666;P0DJD0;J3QTV4;P0DJD1;F8VYC4;E7ES93;F8W705;Q99666-2;C9J1W9;C9JF75;C9J6W1;Q7Z3J3-2;H7BZ48;F8WBP7;H0YBN8;F8WB60;C9J1P2	P49792;E9PGT0	E3 SUMO-protein ligase RanBP2;Putative peptidyl-prolyl cis-trans isomerase	RANBP2	Color2 [A=255, R=169, G=169, B=169]	1	4					117	117	117	41	41	41	358.2	0	18408000000	464	31.1023	30.9942	31.0094	30.4924	30.4948	30.5883	30.1669	30.798	31.1282	30.8847	29.9624	29.4624
	0.241206	1.16252	P49916;P49916-2;K7ERZ5;K7EQB6;K7ENR9	P49916;P49916-2;K7ERZ5	DNA ligase 3	LIG3	Color2 [A=255, R=169, G=169, B=169]	1	4					16	16	16	18.6	18.6	18.6	112.91	2.6249e-42	1086700000	33	20.601	20.6458	22.831	20.1569	22.3228	20.216	24.1414	28.2991	28.3878	30.0017	25.656	28.6583
	0.515296	0.896892	P50148;B1AM21;G3V1P7;Q03113;E7EUG4;B7Z3F7;E9PC54;B3KXS2	P50148	Guanine nucleotide-binding protein G(q) subunit alpha	GNAQ	Color2 [A=255, R=169, G=169, B=169]	1	4					10	5	5	32	15.6	15.6	42.142	4.5071e-66	422450000	10	25.8625	25.8063	25.9791	26.0275	25.6614	25.7392	21.9606	19.6411	21.3058	22.4953	21.4031	21.6997
	0.0464025	-0.122918	P50151;Q9H1X3-3	P50151;Q9H1X3-3	Guanine nucleotide-binding protein G(I)/G(S)/G(O) subunit gamma-10	GNG10	Color2 [A=255, R=169, G=169, B=169]	1	4					2	2	2	42.6	42.6	42.6	7.2053	7.3906e-10	268160000	4	25.3322	25.1877	25.4976	24.9364	25.1283	25.0798	21.5368	20.1547	23.2152	21.7658	21.6448	21.1275
	0.194579	0.522227	P50402;Q5HY57	P50402;Q5HY57	Emerin	EMD	Color2 [A=255, R=169, G=169, B=169]	1	4					1	1	1	4.7	4.7	4.7	28.994	0.00027194	62653000	5	22.8206	22.7673	22.473	22.4146	22.7864	22.4912	23.3732	20.639	23.2334	23.2862	23.6126	21.9135
+	2.90407	-1.88435	P50454;E9PKH2;E9PJH8;E9PIG2;E9PRS3;E9PNX1;E9PK86;E9PMI5;E9PR70;E9PPV6;H0YEP8;E9PQ34;E9PLA6	P50454;E9PKH2	Serpin H1	SERPINH1	Color2 [A=255, R=169, G=169, B=169]	1	4					7	7	7	28.5	28.5	28.5	46.44	5.9502e-40	473960000	28	24.6231	24.207	24.1879	25.361	25.5321	25.7546	26.5823	27.3247	27.0241	25.2529	24.9614	25.0638
	1.23797	-1.04604	P50750;P50750-2;Q00536;Q00537;Q00534;P24941;Q07002;O94921;Q00535;Q00526;P11802;Q96Q40;Q07002-3;F8VXD2;K7ELV5;F8VYH9;B4DNF9;F8VZZ0;F8VTV8;F8VWX7;F8VZ51;K7EJ83;E7ESI2;Q00535-2;H0YAZ9;P24941-2;E7EUK8;G3V5T9;Q96Q40-2;Q96Q40-4;E5RGN0;Q96Q40-3;O94921-3;F8W6H8;O94921-2;F5H6Z0;Q07002-2;Q00536-3;Q00537-2;Q00536-2	P50750;P50750-2	Cyclin-dependent kinase 9	CDK9	Color2 [A=255, R=169, G=169, B=169]	1	4					12	12	11	25.8	25.8	25.8	42.777	5.4899e-46	3632100000	45	28.551	28.2784	27.8468	27.9789	27.7975	27.6971	28.2789	29.0262	29.0257	27.3531	27.4962	28.3433
	1.08726	-0.90678	P50914;E7EPB3	P50914;E7EPB3	60S ribosomal protein L14	RPL14	Color2 [A=255, R=169, G=169, B=169]	1	4					24	24	24	66.5	66.5	66.5	23.432	8.9179e-117	63015000000	264	32.651	32.6102	32.3318	32.5708	32.8316	32.5911	32.1329	32.9174	32.162	31.7042	30.9129	31.8748
	0.517362	0.816932	P50991;P50991-2;B7Z2F4;B7Z9L0	P50991;P50991-2;B7Z2F4;B7Z9L0	T-complex protein 1 subunit delta	CCT4	Color2 [A=255, R=169, G=169, B=169]	1	4					3	3	3	6.9	6.9	6.9	57.924	1.983e-09	82596000	5	21.2821	21.1173	21.062	20.5006	20.4702	20.6466	22.39	21.0755	22.4057	22.0014	22.5195	23.801
	0.0955325	0.0608342	P51114;B4DXZ6;P51114-2;P51114-3;E9PFF5;E7EU85;C9JAJ4;C9JZE0;C9JY20;C9IZ22;H7C4S4;C9J5B4;C9JYQ6	P51114;B4DXZ6;P51114-2;P51114-3;E9PFF5;E7EU85	Fragile X mental retardation syndrome-related protein 1	FXR1	Color2 [A=255, R=169, G=169, B=169]	1	4					40	40	34	56.5	56.5	51.2	69.72	6.2045e-273	27597000000	271	30.6292	30.6634	30.5195	31.8387	31.6509	31.6857	30.9121	31.1795	31.6515	31.3581	31.1675	31.4001
	0.324374	-0.252273	P51116;I3L1Z2	P51116	Fragile X mental retardation syndrome-related protein 2	FXR2	Color2 [A=255, R=169, G=169, B=169]	1	4					30	24	24	56.3	50.2	50.2	74.222	1.2391e-303	4951500000	123	28.4479	28.2246	28.0347	29.3863	29.1474	29.5858	28.2046	27.9968	28.4411	28.1655	27.3852	28.335
	1.96479	0.805024	P51531;P51531-2;F6VDE0;F6XE55;F6XG14;B1ALF6;F6XDY1;F6UH26;B1ALG1;B1ALG2;F6QYQ1	P51531;P51531-2	Probable global transcription activator SNF2L2	SMARCA2	Color2 [A=255, R=169, G=169, B=169]	1	4					38	16	16	24	11.6	11.6	181.28	1.754e-172	2301300000	46	28.4046	28.4098	28.6106	27.4625	27.5377	27.7898	26.4975	26.1597	25.9259	27.1333	26.9409	26.924
	2.006	0.587216	P51532;P51532-5;P51532-2;P51532-3;P51532-4;Q9HBD4;H0YGM3;K7EP28	P51532;P51532-5;P51532-2;P51532-3;P51532-4;Q9HBD4	Transcription activator BRG1	SMARCA4	Color2 [A=255, R=169, G=169, B=169]	1	4					48	48	26	31.8	31.8	19.9	184.64	0	17439000000	306	31.0322	31.0194	31.0682	30.5691	30.6504	30.8677	30.1489	30.14	29.8742	30.8019	30.6305	30.4924
	1.14515	-1.54849	P51571;H7C1C6;A6NLM8	P51571;H7C1C6;A6NLM8	Translocon-associated protein subunit delta	SSR4	Color2 [A=255, R=169, G=169, B=169]	1	4					5	5	5	31.2	31.2	31.2	18.998	7.6223e-31	231330000	18	24.664	24.7464	24.4023	24.5308	24.4923	24.4931	24.4772	24.3393	23.6919	23.7592	22.3084	21.7954
	0.0222453	0.0412362	P51991;H7C1J8	P51991	Heterogeneous nuclear ribonucleoprotein A3	HNRNPA3	Color2 [A=255, R=169, G=169, B=169]	1	4					26	24	4	56.6	52.4	8.5	39.594	5.6343e-299	12094000000	187	30.0475	30.1325	30.3919	29.744	29.4146	30.0229	30.6883	29.9204	29.9807	30.6871	30.9158	29.1102
	0.162176	-0.211977	P51991-2;E7EWI9	P51991-2;E7EWI9	Heterogeneous nuclear ribonucleoprotein A3	HNRNPA3	Color2 [A=255, R=169, G=169, B=169]	1	4					24	2	2	55.1	3.9	3.9	37.029	2.6397e-283	733900000	13	26.0984	25.3101	25.5376	24.5995	24.9237	25.0397	26.4053	27.2475	27.4183	26.2905	26.5966	27.548
	0.69413	-0.318784	P52272;P52272-2;M0R019;M0R2T0;M0R0N3;M0QYQ7;M0R2I7;M0R0Y6;M0QY96;M0QYL3	P52272;P52272-2	Heterogeneous nuclear ribonucleoprotein M	HNRNPM	Color2 [A=255, R=169, G=169, B=169]	1	4					79	79	47	92.2	92.2	46.3	77.515	0	423100000000	1341	35.4268	35.4102	35.2791	35.6103	35.5995	35.5155	34.2356	34.0495	34.0525	33.5861	34.1936	33.6017
	0.4514	-0.184	P52292;J3QLL0;J3KS65;A8MYJ9;J3QL07	P52292;J3QLL0;J3KS65	Importin subunit alpha-1	KPNA2	Color2 [A=255, R=169, G=169, B=169]	1	4					17	17	17	40.6	40.6	40.6	57.861	2.9567e-268	3287800000	85	27.423	27.0752	27.1427	27.1272	27.1819	27.3701	29.6451	29.6763	29.298	29.144	29.3404	29.583
+	2.5445	-1.43408	P52294;C9JYI4;C9J352;C9JWD9;F2Z3G4;C9J4U1;H0Y3K0	P52294;C9JYI4;C9J352;C9JWD9;F2Z3G4;C9J4U1	Importin subunit alpha-5	KPNA1	Color2 [A=255, R=169, G=169, B=169]	1	4					8	8	6	20.4	20.4	15.8	60.221	1.0666e-41	577110000	18	24.7756	25.2745	25.1669	25.0316	24.6013	25.5284	27.0296	26.655	27.0745	25.3002	25.8356	25.321
	1.07053	0.980937	P52298;P52298-2;E9PAR5;C9JQX9;B3KSB0;F8WE41;A6PVI3	P52298;P52298-2;E9PAR5;C9JQX9;B3KSB0	Nuclear cap-binding protein subunit 2	NCBP2	Color2 [A=255, R=169, G=169, B=169]	1	4					8	8	8	41.7	41.7	41.7	18.001	5.1934e-19	222850000	20	21.4575	20.8906	21.4791	21.5393	22.5444	21.5846	25.8072	25.3612	26.0011	26.0745	27.4082	26.6295
	0.0291577	0.180567	P52435;Q9H1A6;Q9GZM3;E2QRJ6;Q9H1A7;F6W009;A6NFM0;D6RAG0;E7EP90;Q9GZM3-2;F8WF84;E7EWC6;A6NJ25;H0Y980	P52435;Q9H1A6;Q9GZM3;E2QRJ6;Q9H1A7;F6W009;A6NFM0	DNA-directed RNA polymerase II subunit RPB11-a;DNA-directed RNA polymerase II subunit RPB11-b1;DNA-directed RNA polymerase II subunit RPB11-b2	POLR2J;POLR2J1;POLR2J2;POLR2J3	Color2 [A=255, R=169, G=169, B=169]	1	4					9	9	9	94.9	94.9	94.9	13.293	5.8064e-180	1866900000	63	27.7301	27.9531	28.3957	27.8979	27.7134	27.6048	22.3003	25.3598	24.9788	24.7616	27.3917	21.0272
	0.605842	1.48269	P52597	P52597	Heterogeneous nuclear ribonucleoprotein F;Heterogeneous nuclear ribonucleoprotein F, N-terminally processed	HNRNPF	Color2 [A=255, R=169, G=169, B=169]	1	4					32	29	29	69.9	67.5	67.5	45.671	0	25849000000	180	31.6015	31.1949	31.6871	32.0568	30.9669	31.9012	27.8168	25.7109	27.1639	26.9137	30.0267	28.1992
	0.601332	-1.12511	P52739;P52739-2;D6RJH2;D6R9I2;D6RBK1;D6RFI6;D6RAT8;D6RJ09;D6RE06	P52739;P52739-2;D6RJH2;D6R9I2;D6RBK1;D6RFI6;D6RAT8	Zinc finger protein 131	ZNF131	Color2 [A=255, R=169, G=169, B=169]	1	4					10	10	10	25.4	25.4	25.4	71.421	8.6952e-116	425520000	35	25.261	25.3759	25.345	25.2214	26.1898	25.1321	24.1943	25.2024	24.2689	21.8879	24.1216	24.2807
	0.106266	0.177958	P52756;C9JFQ5;P52756-4;P52756-2;P52756-5;C9J9P7;F8WE23;C9JR02;P52756-3;F8W910	P52756	RNA-binding protein 5	RBM5	Color2 [A=255, R=169, G=169, B=169]	1	4					52	42	42	51.9	45.8	45.8	92.153	0	30055000000	288	31.7411	31.8483	31.8994	31.4304	31.3702	31.3633	31.461	30.1328	30.5935	29.9881	31.2865	31.4466
+	1.89964	2.85277	P52907	P52907	F-actin-capping protein subunit alpha-1	CAPZA1	Color2 [A=255, R=169, G=169, B=169]	1	4					34	34	27	92	92	82.5	32.922	0	83659000000	283	33.6467	33.7216	33.5549	33.214	33.2053	33.3058	27.9804	28.6787	29.0295	31.0484	30.6342	32.5642
	0.833607	-0.407405	P52948;P52948-5;P52948-2;H7C3P6;P52948-6;J3KP29;H0YDF4	P52948;P52948-5;P52948-2;H7C3P6;P52948-6;J3KP29	Nuclear pore complex protein Nup98-Nup96;Nuclear pore complex protein Nup98;Nuclear pore complex protein Nup96	NUP98	Color2 [A=255, R=169, G=169, B=169]	1	4					4	4	4	2.1	2.1	2.1	197.58	1.3397e-08	83423000	7	21.4864	21.8892	22.1952	20.7602	22.4939	21.2292	24.4836	24.9085	24.2494	24.1533	23.9271	24.3388
	0.0172556	-0.0372753	P53350;I3L2H5;I3L387;I3L309	P53350	Serine/threonine-protein kinase PLK1	PLK1	Color2 [A=255, R=169, G=169, B=169]	1	4					9	9	9	16.6	16.6	16.6	68.254	1.6928e-29	292410000	18	23.9923	23.8093	23.965	24.6045	23.97	24.097	20.9688	22.0615	21.6192	20.3045	21.7335	22.4997
	1.13693	-1.72899	P53621;P53621-2	P53621;P53621-2	Coatomer subunit alpha;Xenin;Proxenin	COPA	Color2 [A=255, R=169, G=169, B=169]	1	4					2	2	2	1.6	1.6	1.6	138.34	0.00060713	22370000	3	21.5199	21.5464	20.6977	22.7279	20.7643	22.4651	21.9071	23.3564	23.3574	20.1117	21.8445	21.4776
	0.862283	1.18524	P53803;E5RGX2	P53803;E5RGX2	DNA-directed RNA polymerases I, II, and III subunit RPABC4	POLR2K	Color2 [A=255, R=169, G=169, B=169]	1	4					2	2	2	32.8	32.8	32.8	7.0041	0.00029941	452820000	12	25.9537	26.206	26.5766	26.3199	26.1828	26.233	25.9409	24.7201	25.6218	25.77	27.5747	26.4938
	0.0278947	0.0620677	P53985;Q5T8R3;Q49A45;Q5T8R5	P53985;Q5T8R3;Q49A45;Q5T8R5	Monocarboxylate transporter 1	SLC16A1	Color2 [A=255, R=169, G=169, B=169]	1	4					1	1	1	3	3	3	53.944	2.4803e-05	567010000	6	26.5538	26.0497	26.3283	26.1156	26.1881	26.412	21.9947	21.8956	19.9795	20.8588	22.0483	21.1488
	1.40155	-1.45029	P54136;F5H3T8;P54136-2;E5RH09;E5RJM9	P54136;F5H3T8;P54136-2	Arginine--tRNA ligase, cytoplasmic	RARS	Color2 [A=255, R=169, G=169, B=169]	1	4					4	4	4	6.8	6.8	6.8	75.378	1.113e-11	66229000	11	22.7158	21.6697	22.0519	21.984	23.4297	21.4691	23.4024	24.1212	23.8702	22.719	21.4827	22.8412
	0.590883	0.706696	P54198;F5H4M2;P54198-2;L7N2F8	P54198;F5H4M2;P54198-2;L7N2F8	Protein HIRA	HIRA	Color2 [A=255, R=169, G=169, B=169]	1	4					22	22	22	26.6	26.6	26.6	111.83	1.3939e-167	2113600000	85	28.5526	28.5079	28.5362	27.862	27.6773	27.8434	20.9029	20.7359	22.213	22.1004	21.4963	22.3752
	0.126957	0.216246	P54652	P54652	Heat shock-related 70 kDa protein 2	HSPA2	Color2 [A=255, R=169, G=169, B=169]	1	4					20	2	2	27.2	4.9	4.9	70.02	0	35286000	2	22.6013	21.8816	21.6636	20.9243	20.6596	22.5563	21.4556	22.6541	20.5821	21.4632	21.8295	22.0479
+	1.59047	-3.44186	P54886;P54886-2	P54886;P54886-2	Delta-1-pyrroline-5-carboxylate synthase;Glutamate 5-kinase;Gamma-glutamyl phosphate reductase	ALDH18A1	Color2 [A=255, R=169, G=169, B=169]	1	4					38	38	38	43.1	43.1	43.1	87.301	2.3278e-161	8847500000	141	23.5664	23.4264	23.5186	24.4471	24.2743	24.455	31.3986	31.921	31.8989	30.0837	28.0963	26.7129
	0.0453381	-0.0789871	P55072	P55072	Transitional endoplasmic reticulum ATPase	VCP	Color2 [A=255, R=169, G=169, B=169]	1	4					3	3	3	4.3	4.3	4.3	89.321	3.6379e-13	60334000	8	23.2845	23.2757	23.1495	22.8683	22.7567	22.8839	21.7565	20.8072	21.7344	20.4501	22.2025	21.4085
	0.240511	-0.352797	P55081	P55081	Microfibrillar-associated protein 1	MFAP1	Color2 [A=255, R=169, G=169, B=169]	1	4					23	23	23	52.8	52.8	52.8	51.958	1.4283e-199	13036000000	146	30.7398	30.8418	30.7329	30.2546	30.3528	30.3902	30.3197	29.3415	29.512	28.7683	30.3494	28.9971
	0.137854	0.112467	P55198;J3KSE4	P55198;J3KSE4	Protein AF-17	MLLT6	Color2 [A=255, R=169, G=169, B=169]	1	4					2	2	2	1.9	1.9	1.9	112.07	3.665e-05	102680000	6	23.7234	24.0905	23.541	23.6513	23.3809	23.3885	21.49	22.2201	21.2281	21.7628	21.8476	21.6652
	0.287934	0.148066	P55199	P55199	RNA polymerase II elongation factor ELL	ELL	Color2 [A=255, R=169, G=169, B=169]	1	4					8	8	8	14.5	14.5	14.5	68.264	1.474e-25	141290000	9	20.3004	22.3492	22.3732	22.3803	22.4087	21.5573	24.9295	24.6298	25.2459	25.029	24.9304	25.29
	0.751665	1.21991	P55201;P55201-4;P55201-3;P55201-2	P55201;P55201-4;P55201-3;P55201-2	Peregrin	BRPF1	Color2 [A=255, R=169, G=169, B=169]	1	4					5	4	3	3.7	3.1	2.6	137.5	1.0664e-10	105090000	6	22.956	23.0116	22.9778	24.3202	24.5452	24.0437	19.1881	21.3512	21.4346	21.6322	22.0215	21.9799
	1.0365	-0.542572	P55265;P55265-5;P55265-4;E7ENU4	P55265;P55265-5;P55265-4;E7ENU4	Double-stranded RNA-specific adenosine deaminase	ADAR	Color2 [A=255, R=169, G=169, B=169]	1	4					49	49	4	39.2	39.2	3.4	136.06	3.0746e-193	13483000000	223	29.2591	29.3303	29.2816	29.5816	29.6292	29.6228	31.4477	31.4529	32.0225	30.9596	31.4081	30.9277
	0.272414	-0.567075	P55265-3;P55265-2;H0YCK3	P55265-3;P55265-2;H0YCK3	Double-stranded RNA-specific adenosine deaminase	ADAR	Color2 [A=255, R=169, G=169, B=169]	1	4					46	1	1	39.1	1.9	1.9	131.17	5.0367e-184	25209000	1	21.7651	21.961	22.1329	21.8983	22.1741	22.8206	21.5502	22.7792	21.5066	22.7923	20.9303	20.4122
	1.0464	0.831591	P55769;B1AHD1	P55769;B1AHD1	NHP2-like protein 1;NHP2-like protein 1, N-terminally processed	NHP2L1	Color2 [A=255, R=169, G=169, B=169]	1	4					13	13	13	86.7	86.7	86.7	14.173	1.0723e-126	6292000000	74	29.3861	29.5433	29.7354	29.8099	29.8526	29.4863	27.7461	27.7316	28.0467	28.1151	29.3432	28.5609
	0.157867	-0.300433	P55795	P55795	Heterogeneous nuclear ribonucleoprotein H2;Heterogeneous nuclear ribonucleoprotein H2, N-terminally processed	HNRNPH2	Color2 [A=255, R=169, G=169, B=169]	1	4					15	6	6	37.6	15.6	15.6	49.263	1.5198e-226	855300000	25	26.7253	26.7634	27.0313	26.9684	26.6991	26.7814	20.6944	21.1759	20.3856	21.5544	20.5749	19.2253
	1.14576	-1.60445	P55884;P55884-2;C9JQN7;C9JZG1	P55884;P55884-2	Eukaryotic translation initiation factor 3 subunit B	EIF3B	Color2 [A=255, R=169, G=169, B=169]	1	4					7	7	7	10.3	10.3	10.3	92.48	5.9239e-15	138790000	10	22.1555	20.8451	20.3494	21.9308	21.4775	19.9344	23.9351	25.621	25.9268	23.2973	24.0026	23.3696
	1.50409	-0.415297	P56182;D6RE82	P56182;D6RE82	Ribosomal RNA processing protein 1 homolog A	RRP1	Color2 [A=255, R=169, G=169, B=169]	1	4					3	3	3	7.2	7.2	7.2	52.839	1.2045e-08	193930000	7	22.1767	22.1728	22.1731	21.8401	20.8788	22.2414	25.9881	26.0986	25.9098	25.371	25.7676	25.612
+	2.14346	-2.5672	P56192;B3KVK7;A6NC17;H0YHV5;H0YIC2;F8VPL7;F8VS26;F8W0M7;F8W0S4;F8VZZ9;F5H2V6	P56192;B3KVK7;A6NC17	Methionine--tRNA ligase, cytoplasmic	MARS	Color2 [A=255, R=169, G=169, B=169]	1	4					6	6	6	10.6	10.6	10.6	101.11	1.0028e-22	168200000	15	24.278	23.8774	23.5537	23.881	23.2614	23.7865	24.8205	24.7976	24.77	21.6978	21.7456	23.243
	0.0210483	0.0141417	P57740;G3V1T4;B4DZ67;Q6PJE1;H0YG15	P57740;G3V1T4;B4DZ67	Nuclear pore complex protein Nup107	NUP107	Color2 [A=255, R=169, G=169, B=169]	1	4					10	10	10	12.2	12.2	12.2	106.37	5.8396e-42	811970000	28	19.9946	22.6034	19.7878	22.2565	20.8758	21.3298	28.2053	27.7096	28.1015	27.6985	28.2498	28.1104
+	1.40974	-4.56497	P58107	P58107	Epiplakin	EPPK1	Color2 [A=255, R=169, G=169, B=169]	1	4					162	152	31	65.4	60.1	25.5	555.61	0	48925000000	511	23.6409	22.3654	20.5392	20.1294	20.4591	21.5252	34.5852	34.0418	34.3676	32.2928	27.1014	29.9056
+	2.36078	2.00546	P58876	P58876	Histone H2B type 1-D	HIST1H2BD	Color2 [A=255, R=169, G=169, B=169]	1	4					28	1	1	83.3	8.7	8.7	13.936	0	1864900000	9	21.9018	19.6871	21.2744	20.6651	20.0853	21.3537	28.245	28.5964	28.5962	30.0688	30.2611	31.1241
	0.426362	-0.676971	P59923;O75346;Q03936;Q96JC4;O60765;Q8N859;Q5JVG8;Q96LW1;I3L137;E5RGC2;F5H490;K7EIP5;K7ENQ3;K7ERD9;E5RH89;E5RHT5;K7EIG2;M0QY27;Q5JVG8-2;Q6ZN08;I3L2D0;Q03936-3;I3L4P5	P59923	Zinc finger protein 445	ZNF445	Color2 [A=255, R=169, G=169, B=169]	1	4					6	6	4	6.3	6.3	5.1	118.96	1.0807e-11	148540000	7	23.3923	22.6017	21.6845	21.5633	21.8208	21.3336	23.6735	23.7836	24.1114	23.4669	21.9103	24.1604
+	1.37614	2.81107	P59998;P59998-3;F8WCF6;F8WDD7;H7C0A3;P59998-2;F6TTL5;F8WE39;F8WDW3	P59998;P59998-3;F8WCF6;F8WDD7;H7C0A3;P59998-2;F6TTL5	Actin-related protein 2/3 complex subunit 4	ARPC4;ARPC4-TTLL3	Color2 [A=255, R=169, G=169, B=169]	1	4					14	14	14	66.1	66.1	66.1	19.667	3.289e-104	22638000000	109	32.0426	31.4299	31.7156	31.3089	31.3508	31.5357	23.43	26.0694	26.0993	28.2283	27.3155	28.488
	1.62451	1.25469	P60174;P60174-4;P60174-1	P60174;P60174-4;P60174-1	Triosephosphate isomerase	TPI1	Color2 [A=255, R=169, G=169, B=169]	1	4					1	1	1	10.1	10.1	10.1	30.791	1.174e-18	15494000	1	22.0442	22.5708	21.8657	21.0208	21.9182	21.8957	21.5268	20.4479	21.1001	21.9916	22.5531	22.2942
	0.867409	-1.56609	P60228;E5RIT4;H0YBR5;E5RGA2;H0YAW4	P60228;E5RIT4;H0YBR5;E5RGA2	Eukaryotic translation initiation factor 3 subunit E	EIF3E	Color2 [A=255, R=169, G=169, B=169]	1	4					5	5	5	13.5	13.5	13.5	52.22	3.901e-16	122230000	6	21.2202	21.3447	21.19	21.6144	21.1385	20.6123	24.8347	24.6206	25.9841	24.6487	23.8965	22.1959
+	1.83076	-2.5429	P60468	P60468	Protein transport protein Sec61 subunit beta	SEC61B	Color2 [A=255, R=169, G=169, B=169]	1	4					3	3	3	31.2	31.2	31.2	9.9743	4.6362e-12	349850000	10	24.77	24.8152	24.495	24.1883	25.1231	24.811	25.296	26.7703	25.6712	24.2284	22.8412	23.0392
+	2.0059	2.15153	P60660-2;P60660;F8W1R7;G3V1V0;F8VZV5;G8JLA2;J3KND3;B7Z6Z4;F8VPF3;G3V1Y7;F8VZU9;F8W180;F8VXL3;H0YI43	P60660-2;P60660;F8W1R7;G3V1V0;F8VZV5;G8JLA2;J3KND3;B7Z6Z4;F8VPF3	Myosin light polypeptide 6	MYL6	Color2 [A=255, R=169, G=169, B=169]	1	4					15	15	12	85.4	85.4	85.4	16.961	1.1843e-236	21885000000	136	31.7366	31.5989	31.9217	31.4224	31.2779	31.5677	27.8304	28.4498	29.1027	30.6093	30.1189	31.1094
+	1.7186	3.32203	P60709;Q6S8J3;A5A3E0	P60709	Actin, cytoplasmic 1;Actin, cytoplasmic 1, N-terminally processed	ACTB	Color2 [A=255, R=169, G=169, B=169]	1	4					66	3	0	99.5	7.5	0	41.736	0	76974000000	182	33.1124	33.0356	32.9637	32.4647	32.8316	32.3512	29.0945	28.7076	28.3108	31.0882	31.2789	33.712
	0.385056	-1.62517	P60842;J3QL43;J3QS69;J3KT12;P60842-2;J3QLN6;J3KS25;J3QR64;J3KSZ0;J3KTB5;J3QKZ9;J3KS93;B4E102	P60842;J3QL43;J3QS69;J3KT12;P60842-2;J3QLN6;J3KS25;J3QR64;J3KSZ0;J3KTB5	Eukaryotic initiation factor 4A-I	EIF4A1	Color2 [A=255, R=169, G=169, B=169]	1	4					9	6	3	26.8	20.7	13.1	46.153	6.1983e-60	746720000	21	25.3949	25.0949	25.2219	25.6472	26.2331	26.64	26.6732	26.7089	25.0986	26.1046	21.1475	26.3531
	2.25375	-0.944143	P60866;P60866-2;G3XAN0	P60866;P60866-2	40S ribosomal protein S20	RPS20	Color2 [A=255, R=169, G=169, B=169]	1	4					20	20	9	90.8	90.8	51.3	13.373	1.7637e-124	36231000000	150	31.8703	31.6175	31.4914	31.8724	31.3868	31.337	32.6087	32.8974	33.1959	32.0281	31.8967	31.9447
	0.0674918	0.0782337	P60953;E7ETU3;P60953-1;Q5JYX0;P84095;P17081;Q9H4E5;F8WET9;B1AH79;G3V4H1;G3V476;Q9H4E5-2	P60953;E7ETU3;P60953-1	Cell division control protein 42 homolog	CDC42	Color2 [A=255, R=169, G=169, B=169]	1	4					7	6	6	44	38.2	38.2	21.258	1.3812e-55	1561400000	38	28.0174	28.0847	28.0893	27.5364	27.3956	27.5945	22.0865	21.3651	21.322	21.7999	22.1461	21.0623
	1.14622	-1.13058	P61026	P61026	Ras-related protein Rab-10	RAB10	Color2 [A=255, R=169, G=169, B=169]	1	4					2	2	1	11	11	5.5	22.541	5.6407e-09	1286900000	13	27.6413	27.3667	27.4006	27.2111	26.9865	27.2124	22.5548	23.3913	22.2695	22.208	21.4965	21.1194
	1.0243	0.739359	P61129	P61129	Zinc finger CCCH domain-containing protein 6	ZC3H6	Color2 [A=255, R=169, G=169, B=169]	1	4					1	1	1	1.4	1.4	1.4	131.67	0.00028126	17293000	2	20.7988	23.0829	21.345	21.149	21.2692	22.3111	22.8025	22.2135	22.0702	22.6604	23.1028	23.5411
+	1.59925	3.62924	P61158;B4DXW1;F5H3P5;F8WEW2;F8WE84;H7C4J1	P61158;B4DXW1;F5H3P5	Actin-related protein 3	ACTR3	Color2 [A=255, R=169, G=169, B=169]	1	4					32	32	28	81.6	81.6	76.8	47.371	0	42806000000	241	32.556	32.5496	32.6129	32.4684	32.1142	32.4832	24.2055	26.5031	27.2169	29.7245	28.6723	30.4163
+	1.82066	2.61663	P61160;P61160-2;F5H6T1	P61160;P61160-2;F5H6T1	Actin-related protein 2	ACTR2	Color2 [A=255, R=169, G=169, B=169]	1	4					33	33	33	76.9	76.9	76.9	44.76	0	34546000000	304	32.0043	32.0743	32.1629	32.2856	32.0005	32.0608	26.3434	27.0821	27.5404	29.3989	28.7931	30.6238
	0.258848	-0.159176	P61163;F5H3I4;B4DXP9	P61163;F5H3I4;B4DXP9	Alpha-centractin	ACTR1A	Color2 [A=255, R=169, G=169, B=169]	1	4					10	10	5	45.7	45.7	25.3	42.613	8.8132e-136	1219700000	43	27.6585	27.5171	27.6572	27.0827	27.1379	27.2197	21.6304	21.5354	21.8786	21.1421	21.9123	21.5125
	0.968874	0.767151	P61218;B0QYL8;F8WC47;B0QYL9	P61218;B0QYL8;F8WC47;B0QYL9	DNA-directed RNA polymerases I, II, and III subunit RPABC2	POLR2F	Color2 [A=255, R=169, G=169, B=169]	1	4					6	6	6	38.6	38.6	38.6	14.478	6.1775e-114	3594500000	39	29.1296	28.1302	28.9148	28.0136	28.5371	28.0306	28.0631	28.2778	28.2099	28.4439	29.6602	28.7481
	0.16982	-0.173408	P61224;P62834;P61224-2;P61224-4;P61224-3;A6NIZ1;F5H823;B7ZB78;F5GZG1;F5GX62;E7ESV4;F5H7Y6;F8WBC0;F5H4H0;F5GYH7;F5H077;F5GWU8;F5H491;F5H0B7;F5H500;F5H6R7;F5H004;F5GYB5	P61224;P62834;P61224-2;P61224-4;P61224-3;A6NIZ1;F5H823;B7ZB78;F5GZG1;F5GX62;E7ESV4;F5H7Y6	Ras-related protein Rap-1b;Ras-related protein Rap-1A;Ras-related protein Rap-1b-like protein	RAP1B;RAP1A	Color2 [A=255, R=169, G=169, B=169]	1	4					4	4	4	17.9	17.9	17.9	20.825	9.0771e-16	422520000	12	26.5151	26.3875	26.0884	25.3358	25.0116	25.3189	20.87	22.0001	21.899	21.295	21.6879	21.2661
	0.22732	-0.476365	P61225	P61225	Ras-related protein Rap-2b	RAP2B	Color2 [A=255, R=169, G=169, B=169]	1	4					6	3	3	42.6	16.4	16.4	20.504	7.9647e-53	99312000	9	24.1434	23.9101	23.9717	23.4478	23.4868	23.6768	21.229	19.9245	22.7521	20.8129	20.71	20.9536
	0.825385	-0.765823	P61244;P61244-2;Q6V3B1;P61244-3;G3V563;G3V5L1;G3V2R5;P61244-4;G3V570;A6NH73;P61244-5	P61244;P61244-2;Q6V3B1;P61244-3;G3V563;G3V5L1;G3V2R5;P61244-4	Protein max	MAX	Color2 [A=255, R=169, G=169, B=169]	1	4					3	3	3	21.9	21.9	21.9	18.275	3.4913e-08	379510000	7	25.5395	26.858	26.0202	25.4379	25.5442	22.0021	23.2975	22.0419	22.3837	22.0682	21.3912	21.9663
	2.2507	-0.789027	P61247;D6RAT0;D6RG13;H0Y9Y4;F5H4F9;E9PFI5;H0Y8L7;D6RB09;D6RAS7;D6RED7;D6RI02	P61247;D6RAT0;D6RG13;H0Y9Y4;F5H4F9;E9PFI5;H0Y8L7;D6RB09	40S ribosomal protein S3a	RPS3A	Color2 [A=255, R=169, G=169, B=169]	1	4					49	49	15	87.9	87.9	25.4	29.945	0	109700000000	511	33.0154	33.0123	32.6322	33.113	33.1682	33.1367	33.525	33.9016	33.8745	33.0415	32.8182	33.0743
	1.79429	-1.36439	P61254;J3QRI7;J3QQQ9;J3QQV1;J3KTJ8;J3QRC4;J3KSS0;J3KS10	P61254;J3QRI7;J3QQQ9;J3QQV1;J3KTJ8;J3QRC4	60S ribosomal protein L26	RPL26;KRBA2	Color2 [A=255, R=169, G=169, B=169]	1	4					28	28	7	75.9	75.9	17.2	17.258	4.2423e-123	46360000000	267	32.3215	32.4214	32.1314	32.3511	32.3068	32.2448	31.274	32.1792	31.781	30.4907	29.9603	30.69
+	1.66149	-2.15654	P61313;E7EQV9;E7ENU7;E7EX53;P61313-2;E7ERA2	P61313;E7EQV9;E7ENU7;E7EX53;P61313-2	60S ribosomal protein L15;Ribosomal protein L15	RPL15	Color2 [A=255, R=169, G=169, B=169]	1	4					26	26	26	71.1	71.1	71.1	24.146	9.7349e-168	55275000000	218	32.1647	32.4533	32.0466	32.3473	32.3684	32.3033	31.9702	33.0973	32.4008	31.0932	29.4132	30.4923
+	2.06715	1.58641	P61326;B1ARP8	P61326;B1ARP8	Protein mago nashi homolog	MAGOH	Color2 [A=255, R=169, G=169, B=169]	1	4					12	1	1	87	5.5	5.5	17.163	3.8569e-89	177590000	14	23.8531	23.4402	23.5777	23.5059	23.6187	23.1323	24.188	24.1273	24.0122	25.354	25.3863	26.3465
	0.701892	-0.844221	P61353;K7ELC7;K7EQQ9;K7ERY7	P61353;K7ELC7;K7EQQ9	60S ribosomal protein L27	RPL27	Color2 [A=255, R=169, G=169, B=169]	1	4					19	19	19	81.6	81.6	81.6	15.798	5.9318e-107	33120000000	139	31.9081	31.7283	31.9584	32.0158	31.9758	31.9552	29.304	30.825	30.5615	29.9195	28.9499	29.2884
	1.23735	-1.87058	P61513;Q6P4E4;E9PEL3;G5E9R3;C9J4Z3;M0R0A1;M0R2L6;A6NKH3	P61513;Q6P4E4;E9PEL3;G5E9R3;C9J4Z3	60S ribosomal protein L37a	RPL37A	Color2 [A=255, R=169, G=169, B=169]	1	4					12	12	12	82.6	82.6	82.6	10.275	7.1374e-62	14658000000	83	30.404	30.5735	30.0034	30.3619	30.4255	29.9815	29.7038	31.4375	30.6723	28.6011	27.9379	29.663
+	1.08475	-4.33619	P61927;D6RG19;D6R9X9	P61927;D6RG19;D6R9X9	60S ribosomal protein L37;Ribosomal protein L37	RPL37	Color2 [A=255, R=169, G=169, B=169]	1	4					7	7	7	50.5	50.5	50.5	11.078	2.4946e-16	2660900000	39	25.1471	25.5733	24.7115	25.3251	25.3557	24.8894	29.1908	30.1301	29.6912	24.9784	22.3065	28.7187
	0.616774	-2.18239	P61964	P61964	WD repeat-containing protein 5	WDR5	Color2 [A=255, R=169, G=169, B=169]	1	4					1	1	1	3.9	3.9	3.9	36.588	5.3514e-08	658660000	14	25.665	25.2742	24.9471	25.9531	25.658	25.4207	26.7615	26.952	26.7769	25.6807	21.5299	26.7327
	1.26382	0.5781	P61978;P61978-2;P61978-3;Q5T6W5;Q5T6W2;Q5T6W1	P61978;P61978-2;P61978-3;Q5T6W5;Q5T6W2;Q5T6W1	Heterogeneous nuclear ribonucleoprotein K	HNRNPK	Color2 [A=255, R=169, G=169, B=169]	1	4					38	38	38	68.7	68.7	68.7	50.976	0	32837000000	354	31.3303	31.2862	31.4238	31.2812	31.3087	31.3225	32.52	32.3962	32.5599	32.8875	33.4869	32.836
	0.0154664	0.0361379	P61981	P61981	14-3-3 protein gamma;14-3-3 protein gamma, N-terminally processed	YWHAG	Color2 [A=255, R=169, G=169, B=169]	1	4					5	3	3	27.1	19.8	19.8	28.302	8.6259e-24	87915000	3	24.3446	23.8249	23.5584	23.2507	23.2144	23.1999	22.1923	21.5038	20.9251	22.51	20.2479	21.9717
	1.41607	-1.19175	P62081;B5MCP9	P62081;B5MCP9	40S ribosomal protein S7	RPS7	Color2 [A=255, R=169, G=169, B=169]	1	4					32	32	32	94.3	94.3	94.3	22.127	0	88997000000	347	32.2039	32.1197	31.9137	31.7489	31.6641	31.8991	34.1124	34.9645	34.5494	33.4799	32.7693	33.8019
+	2.45422	1.34632	P62136;P62136-2;E9PMD7;A6NNR3;F5H1L6;F5H037;F8WE71	P62136;P62136-2;E9PMD7;A6NNR3	Serine/threonine-protein phosphatase PP1-alpha catalytic subunit;Serine/threonine-protein phosphatase	PPP1CA	Color2 [A=255, R=169, G=169, B=169]	1	4					24	24	6	69.4	69.4	16.7	37.512	0	12519000000	186	30.0096	30.2226	30.3656	29.9904	29.9936	30.2556	29.0834	29.0655	29.5909	30.3778	30.8397	30.5612
	1.02668	0.352519	P62140;E7ETD8;C9JP48;C9J9S3;H0Y3Y6	P62140;E7ETD8;C9JP48	Serine/threonine-protein phosphatase PP1-beta catalytic subunit;Serine/threonine-protein phosphatase	PPP1CB	Color2 [A=255, R=169, G=169, B=169]	1	4					20	8	8	67.9	37.3	37.3	37.186	1.7987e-243	6543000000	52	29.6087	29.5657	29.7871	29.6124	29.7535	29.9932	28.6723	28.5346	28.9026	29.172	29.1798	28.8152
	0.567866	-0.240264	P62195;P62195-2;J3QRR3;J3QRW1;J3QLH6;J3KRP2;J3QSA9;J3QQM1	P62195;P62195-2;J3QRR3;J3QRW1;J3QLH6;J3KRP2;J3QSA9;J3QQM1	26S protease regulatory subunit 8	PSMC5	Color2 [A=255, R=169, G=169, B=169]	1	4					2	1	1	6.9	3.9	3.9	45.626	1.5326e-13	8746800	1	20.5027	21.2934	20.7985	20.7728	22.1273	22.0787	21.9378	22.0596	21.8927	22.0387	21.4106	21.72
	1.61155	-1.40537	P62241;Q5JR95	P62241;Q5JR95	40S ribosomal protein S8	RPS8	Color2 [A=255, R=169, G=169, B=169]	1	4					30	30	30	72.1	72.1	72.1	24.205	0	115950000000	331	33.529	33.4566	33.3002	33.8609	33.6598	33.7088	33.3948	33.5585	33.3814	32.7305	31.3616	32.0265
+	1.87958	-1.65851	P62244;I3L3P7;I3L246;H3BN98;H3BV27;H3BT37;I3L303;H3BVC7	P62244;I3L3P7;I3L246;H3BN98	40S ribosomal protein S15a	RPS15A	Color2 [A=255, R=169, G=169, B=169]	1	4					18	18	18	93.1	93.1	93.1	14.839	2.9235e-120	26603000000	158	31.6905	31.6728	31.4049	31.6102	31.6444	31.6344	30.0085	30.9092	30.5008	29.3859	28.4328	28.6242
	1.07845	-0.964881	P62249;M0R210;M0R3H0;Q6IPX4;M0R1M5;M0QX76	P62249;M0R210;M0R3H0;Q6IPX4;M0R1M5	40S ribosomal protein S16	RPS16	Color2 [A=255, R=169, G=169, B=169]	1	4					25	25	25	87.7	87.7	87.7	16.445	2.1861e-102	56282000000	241	32.2262	32.0623	32.1551	32.1962	32.4109	32.4191	32.0692	32.9558	33.0553	32.2884	31.4188	31.4785
	0.781969	-0.386737	P62263;E5RH77;H0YB22	P62263;E5RH77;H0YB22	40S ribosomal protein S14	RPS14	Color2 [A=255, R=169, G=169, B=169]	1	4					15	15	15	78.8	78.8	78.8	16.273	4.1189e-147	41263000000	170	31.6462	31.6602	31.5305	31.6301	31.6192	31.6136	32.6824	32.4427	32.8136	31.8881	32.3139	32.5765
+	2.45182	-1.4687	P62266;D6RD47;D6RIX0;D6R9I7;D6RDJ2	P62266;D6RD47;D6RIX0;D6R9I7	40S ribosomal protein S23	RPS23	Color2 [A=255, R=169, G=169, B=169]	1	4					21	21	21	76.2	76.2	76.2	15.807	2.2905e-182	40674000000	173	31.7884	31.9853	31.658	31.9033	31.9601	31.9833	32.0401	32.6905	32.4896	30.8686	30.7356	31.21
+	2.16772	-1.84609	P62269;J3JS69	P62269	40S ribosomal protein S18	RPS18	Color2 [A=255, R=169, G=169, B=169]	1	4					31	31	31	77.6	77.6	77.6	17.718	2.7435e-207	101460000000	314	33.0468	32.9449	32.7659	33.1876	33.0259	33.0885	33.7895	34.2405	34.2471	32.8978	31.9246	31.9165
+	1.57488	-2.57495	P62273;P62273-2	P62273;P62273-2	40S ribosomal protein S29	RPS29	Color2 [A=255, R=169, G=169, B=169]	1	4					7	7	7	78.6	78.6	78.6	6.6767	1.6453e-24	8110200000	47	29.2582	28.9578	28.987	29.4556	29.2646	29.2493	30.1299	30.6617	30.0196	28.7319	28.0549	26.2995
	1.27119	-1.39533	P62277;J3KMX5;E9PS50	P62277;J3KMX5	40S ribosomal protein S13	RPS13	Color2 [A=255, R=169, G=169, B=169]	1	4					25	25	25	83.4	83.4	83.4	17.222	1.2337e-130	76960000000	284	32.3868	32.2479	32.2447	32.593	32.5037	32.564	32.873	33.9273	33.5614	32.6825	31.2808	32.2124
	2.02037	-1.00745	P62280;M0QZC5;M0R1H5;M0R1H6	P62280;M0QZC5	40S ribosomal protein S11	RPS11	Color2 [A=255, R=169, G=169, B=169]	1	4					35	35	35	88.6	88.6	88.6	18.431	4.0257e-221	106400000000	339	33.3256	33.1706	33.4173	33.4218	33.6157	33.3771	33.0622	33.6423	33.6835	32.5708	32.3021	32.4928
	0.961989	1.30419	P62304;A6NHK2	P62304	Small nuclear ribonucleoprotein E	SNRPE	Color2 [A=255, R=169, G=169, B=169]	1	4					6	6	6	81.5	81.5	81.5	10.803	5.8317e-133	11150000000	77	29.8866	29.5743	30.5414	30.0372	29.8748	30.1064	29.6319	28.5066	28.0198	30.6056	30.2536	29.2117
	0.915635	0.903692	P62306;F8W0W6	P62306;F8W0W6	Small nuclear ribonucleoprotein F	SNRPF	Color2 [A=255, R=169, G=169, B=169]	1	4					4	4	4	58.1	58.1	58.1	9.7251	5.598e-22	14717000000	59	30.7691	30.7881	31.2773	30.9716	30.6448	31.0258	28.8054	27.7928	27.4849	28.476	29.2251	29.093
	0.164997	-0.800425	P62308;Q49AN9;F5H013;A8MWD9;C9JVQ0	P62308;Q49AN9;F5H013;A8MWD9;C9JVQ0	Small nuclear ribonucleoprotein G;Small nuclear ribonucleoprotein G-like protein	SNRPG	Color2 [A=255, R=169, G=169, B=169]	1	4					7	7	7	92.1	92.1	92.1	8.496	2.7562e-80	6819400000	55	29.2643	29.5509	29.9749	29.9944	29.7106	29.9878	24.7025	26.636	25.9522	27.3131	26.004	21.5723
	0.996094	1.32476	P62310	P62310	U6 snRNA-associated Sm-like protein LSm3	LSM3	Color2 [A=255, R=169, G=169, B=169]	1	4					6	6	6	52	52	52	11.845	4.1533e-77	3292200000	42	29.3582	29.2233	29.0599	29.1301	29.1588	28.5236	28.7779	27.5945	27.574	28.5184	30.1764	29.2258
+	1.8031	1.79526	P62312	P62312	U6 snRNA-associated Sm-like protein LSm6	LSM6	Color2 [A=255, R=169, G=169, B=169]	1	4					7	7	7	80	80	80	9.1275	1.3555e-75	3363200000	35	28.6536	28.4801	28.8596	28.5985	28.6596	28.8121	24.7916	25.7825	25.7847	27.1221	27.8167	26.8059
	1.16942	1.30889	P62314;J3QLI9;J3QLR7	P62314;J3QLI9	Small nuclear ribonucleoprotein Sm D1	SNRPD1	Color2 [A=255, R=169, G=169, B=169]	1	4					7	7	7	60.5	60.5	60.5	13.281	1.2188e-190	21742000000	83	31.2207	31.0201	31.6578	31.2477	30.8587	31.4496	29.7796	29.3724	28.8156	31.0661	31.0886	29.7395
	1.3324	0.866974	P62316;K7ERG4;K7EJB5	P62316;K7ERG4	Small nuclear ribonucleoprotein Sm D2	SNRPD2	Color2 [A=255, R=169, G=169, B=169]	1	4					15	15	5	74.6	74.6	30.5	13.527	6.603e-249	87580000000	167	33.1087	33.2293	33.8828	33.5749	33.1812	33.7726	31.8054	31.463	30.78	32.303	32.1758	32.1705
	1.40624	-1.53858	P62424;Q5T8U3;Q5T8U2	P62424;Q5T8U3	60S ribosomal protein L7a	RPL7A	Color2 [A=255, R=169, G=169, B=169]	1	4					39	39	39	80.5	80.5	80.5	29.995	0	138520000000	390	33.9509	33.9118	33.8469	34.137	34.0242	34.1031	32.4225	33.4466	32.9463	31.9745	30.5932	31.632
	0.00719165	0.0214621	P62487;E9PIU7;H0YEE4;E9PKH3	P62487	DNA-directed RNA polymerase II subunit RPB7	POLR2G	Color2 [A=255, R=169, G=169, B=169]	1	4					14	14	14	90.7	90.7	90.7	19.294	4.1628e-139	5711100000	76	29.4432	29.449	30.045	29.4203	29.263	29.5525	28.0207	27.8011	26.8071	28.0749	28.8152	25.8033
	1.52848	-1.49494	P62701;A6NH36;P22090;C9JEH7;Q8TD47;C9JQ55	P62701	40S ribosomal protein S4, X isoform	RPS4X	Color2 [A=255, R=169, G=169, B=169]	1	4					47	47	47	88.6	88.6	88.6	29.597	0	123090000000	429	33.6104	33.6148	33.6245	33.9119	33.8016	33.9804	33.7286	34.4532	33.9801	33.3308	32.3444	32.0019
	0.212605	-0.176399	P62745	P62745	Rho-related GTP-binding protein RhoB	RHOB	Color2 [A=255, R=169, G=169, B=169]	1	4					4	4	4	25.5	25.5	25.5	22.123	8.8535e-18	687620000	19	27.155	26.9157	26.9536	26.0481	26.0531	26.1302	21.4587	21.9508	21.9986	21.7437	21.1079	22.0273
	1.01391	-0.619395	P62750;H7BY10;K7ERT8;A8MUS3;K7EJV9;K7EMA7;K7ERR0	P62750;H7BY10;K7ERT8;A8MUS3;K7EJV9;K7EMA7	60S ribosomal protein L23a	RPL23A	Color2 [A=255, R=169, G=169, B=169]	1	4					19	19	19	64.1	64.1	64.1	17.695	1.6391e-118	41926000000	201	31.9901	32.4064	31.8598	32.0934	32.0248	31.841	31.7166	32.5258	32.1827	31.7995	31.2288	31.5388
	1.3819	-0.781515	P62753;A2A3R5;A2A3R7	P62753;A2A3R5	40S ribosomal protein S6	RPS6	Color2 [A=255, R=169, G=169, B=169]	1	4					37	37	37	74.3	74.3	74.3	28.68	3.2567e-227	64898000000	348	32.4195	32.3988	32.1774	32.556	32.602	32.5323	32.4945	32.7489	33.1618	32.1612	31.6657	32.2338
	0.178729	0.282496	P62805	P62805	Histone H4	HIST1H4A	Color2 [A=255, R=169, G=169, B=169]	1	4					14	14	14	64.1	64.1	64.1	11.367	4.3048e-94	16304000000	152	30.42	30.3172	30.7101	31.0456	30.9686	31.4081	28.3676	29.8992	29.6635	30.1182	29.7715	28.8881
	0.491536	0.341752	P62807	P62807	Histone H2B type 1-C/E/F/G/I	HIST1H2BC	Color2 [A=255, R=169, G=169, B=169]	1	4					28	28	0	83.3	83.3	0	13.906	0	397660000000	399	34.6343	34.6737	34.4648	35.4125	35.5294	35.2002	35.2452	35.8543	35.6314	36.3704	35.8586	35.5271
+	1.82892	-1.50315	P62829;C9JD32;J3KT29;B9ZVP7;J3KTJ3;J3QQT9	P62829;C9JD32;J3KT29;B9ZVP7	60S ribosomal protein L23	RPL23	Color2 [A=255, R=169, G=169, B=169]	1	4					17	17	17	65	65	65	14.865	2.6335e-169	50876000000	207	32.3985	32.0473	32.0337	31.8124	31.6203	31.8391	32.7909	33.2797	32.6788	31.6961	30.7813	31.7626
	0.407147	-0.560922	P62841;K7EQJ5;K7ELC2;K7EJ78;K7EM56;K7EPN6	P62841;K7EQJ5;K7ELC2;K7EJ78;K7EM56	40S ribosomal protein S15	RPS15	Color2 [A=255, R=169, G=169, B=169]	1	4					14	14	14	83.4	83.4	83.4	17.04	0	16601000000	167	30.7516	30.6064	30.3589	30.4481	30.4521	29.8191	29.7836	30.7561	30.5513	30.6102	28.8763	29.9218
	1.24181	-0.807193	P62847-4;P62847;P62847-2;E7ETK0;P62847-3	P62847-4;P62847;P62847-2;E7ETK0;P62847-3	40S ribosomal protein S24	RPS24	Color2 [A=255, R=169, G=169, B=169]	1	4					17	17	17	28.4	28.4	28.4	32.43	1.2963e-74	32727000000	191	31.6825	31.6106	31.5965	31.8279	31.7351	31.75	31.0801	31.7172	31.7642	31.1164	30.404	30.6196
	2.59161	-1.11464	P62851;E9PQK3;E9PK60;E9PPT4	P62851	40S ribosomal protein S25	RPS25	Color2 [A=255, R=169, G=169, B=169]	1	4					19	19	19	69.6	69.6	69.6	13.742	8.4531e-69	40245000000	136	31.856	31.5739	31.2897	31.6365	31.7264	31.6971	32.5855	32.8633	32.8288	31.9266	31.4942	31.5129
	1.37622	-1.0781	P62854;Q5JNZ5	P62854;Q5JNZ5	40S ribosomal protein S26;Putative 40S ribosomal protein S26-like 1	RPS26;RPS26P11	Color2 [A=255, R=169, G=169, B=169]	1	4					11	11	11	59.1	59.1	59.1	13.015	2.8207e-87	29145000000	80	31.2529	31.45	31.3007	31.3368	31.3295	31.3846	31.1828	31.7068	31.4148	30.7329	29.6931	30.6442
	1.34307	-0.549016	P62857	P62857	40S ribosomal protein S28	RPS28	Color2 [A=255, R=169, G=169, B=169]	1	4					13	13	13	85.5	85.5	85.5	7.8409	1.0662e-108	18791000000	132	30.6136	30.6106	30.1783	30.3947	30.3723	30.1415	31.8687	31.4781	31.8817	31.2361	30.9366	31.4086
	1.36692	2.00624	P62873;F6UT28;B1AKQ8;F6X3N5;B3KVK2;P16520;F5H100;F5H8J8;F5H0S8;E9PCP0	P62873;F6UT28;B1AKQ8;F6X3N5	Guanine nucleotide-binding protein G(I)/G(S)/G(T) subunit beta-1	GNB1	Color2 [A=255, R=169, G=169, B=169]	1	4					17	7	7	53.5	20.9	20.9	37.377	0	3381700000	45	29.2752	29.0221	29.1458	28.5547	28.4834	28.7978	23.0921	23.0374	24.1881	25.0341	24.7228	26.5793
	0.75066	0.437583	P62875	P62875	DNA-directed RNA polymerases I, II, and III subunit RPABC5	POLR2L	Color2 [A=255, R=169, G=169, B=169]	1	4					3	3	3	74.6	74.6	74.6	7.645	7.0254e-41	1355100000	16	27.5139	27.276	27.7069	27.4781	27.0345	27.4417	24.6428	25.1873	24.9562	25.3289	25.7584	25.0118
+	2.16475	3.10037	P62879;C9JXA5;E7EP32;C9JIS1;C9JZN1;B3KPU1	P62879;C9JXA5;E7EP32;C9JIS1;C9JZN1	Guanine nucleotide-binding protein G(I)/G(S)/G(T) subunit beta-2	GNB2	Color2 [A=255, R=169, G=169, B=169]	1	4					21	21	9	73.8	73.8	46.5	37.331	0	29940000000	189	32.075	31.8902	32.1439	31.5326	31.2041	31.6267	28.0526	27.8549	28.8111	30.8706	30.7522	32.3969
	0.99032	-1.49122	P62888;E5RI99;E5RJH3	P62888;E5RI99;E5RJH3	60S ribosomal protein L30	RPL30	Color2 [A=255, R=169, G=169, B=169]	1	4					14	14	14	82.6	82.6	82.6	12.784	6.2193e-120	20357000000	125	31.1778	31.1815	31.1434	31.3325	31.2069	31.2561	28.8485	30.9539	29.8681	29.1093	28.1361	27.9513
	1.28598	-0.650852	P62891;Q59GN2	P62891;Q59GN2	60S ribosomal protein L39;Putative 60S ribosomal protein L39-like 5	RPL39;RPL39P5	Color2 [A=255, R=169, G=169, B=169]	1	4					2	2	2	23.5	23.5	23.5	6.4066	4.9304e-08	4654800000	21	28.9752	28.6856	28.862	28.3094	28.8795	28.3967	28.5985	28.86	29.3348	28.1425	28.2251	28.4732
+	6.19695	-1.94105	P62899;C9JU56;B7Z4E3;P62899-3;P62899-2;B7Z4C8;H7C2W9;B8ZZK4	P62899;C9JU56;B7Z4E3;P62899-3;P62899-2;B7Z4C8;H7C2W9;B8ZZK4	60S ribosomal protein L31	RPL31	Color2 [A=255, R=169, G=169, B=169]	1	4					20	20	20	82.4	82.4	82.4	14.463	2.2992e-76	33838000000	119	31.6818	31.4917	31.6633	31.6964	31.677	31.2435	32.2413	32.2349	32.1348	30.2729	30.2636	30.2515
	0.799163	-0.76432	P62906	P62906	60S ribosomal protein L10a	RPL10A	Color2 [A=255, R=169, G=169, B=169]	1	4					28	28	28	82.5	82.5	82.5	24.831	8.0669e-184	43373000000	235	32.0198	31.8515	31.8077	31.6814	31.8223	31.6266	31.8867	32.6842	32.2568	31.8166	30.7616	31.9565
	1.03946	-1.30916	P62913	P62913	60S ribosomal protein L11	RPL11	Color2 [A=255, R=169, G=169, B=169]	1	4					28	28	2	91	91	8.4	20.252	1.1964e-178	58251000000	266	31.9803	31.8316	31.8304	31.728	31.7995	31.638	33.0086	33.5965	33.0671	31.8669	30.9677	32.9101
	1.30226	-1.46815	P62913-2;Q5VVC8;Q5VVC9	P62913-2;Q5VVC8;Q5VVC9	60S ribosomal protein L11	RPL11	Color2 [A=255, R=169, G=169, B=169]	1	4					28	2	2	91	7.9	7.9	20.124	1.2647e-171	395550000	6	23.7629	23.402	26.9193	23.5169	21.6049	21.0176	25.7369	27.3821	26.6143	24.9587	24.8077	25.5624
	1.2974	-0.987943	P62917;E9PKZ0;E9PKU4;G3V1A1;E9PIZ3;E9PP36	P62917;E9PKZ0;E9PKU4;G3V1A1;E9PIZ3;E9PP36	60S ribosomal protein L8	RPL8	Color2 [A=255, R=169, G=169, B=169]	1	4					34	34	34	68.9	68.9	68.9	28.024	0	81410000000	319	32.9329	32.8019	32.7694	32.8025	32.8892	32.7188	32.8545	33.2602	33.2156	32.1434	31.5352	32.688
	1.20551	-0.469519	P62979;J3QTR3	P62979	Ubiquitin-40S ribosomal protein S27a;Ubiquitin;40S ribosomal protein S27a	RPS27A	Color2 [A=255, R=169, G=169, B=169]	1	4					13	13	10	60.9	60.9	37.2	17.965	8.9726e-87	9961200000	90	28.4547	28.4578	27.9375	28.4597	28.4607	28.5458	30.7819	31.2023	30.972	30.6835	30.2447	30.6196
+	2.02096	-2.84282	P62987;M0R2S1;M0R1M6;P0CG47;J3QS39;F5H6Q2;F5GYU3;F5H2Z3;F5H265;F5H7Y5;B4DV12;F5H388;F5H747;F5GXK7;J3QKN0;J3QLP7;J3QRK5;Q96C32;F5H7K6;F5H041;P0CG48;F5GZ39;M0R1V7;F5H4D8;J3QSA3;K7EMA8;J3KSM4	P62987;M0R2S1;M0R1M6	Ubiquitin-60S ribosomal protein L40;Ubiquitin;60S ribosomal protein L40	UBA52	Color2 [A=255, R=169, G=169, B=169]	1	4					7	4	4	47.7	18.8	18.8	14.728	6.9448e-50	546460000	17	21.44	21.964	20.5617	22.8863	22.2468	22.2928	26.8285	27.9422	27.6503	25.4492	24.7476	23.6957
	0.0172608	0.0289758	P62995;P62995-3;H7C2L4;H7BXF3;P62995-2	P62995;P62995-3	Transformer-2 protein homolog beta	TRA2B	Color2 [A=255, R=169, G=169, B=169]	1	4					15	13	13	38.2	34.7	34.7	33.665	5.9646e-105	13194000000	98	28.5527	28.7683	28.4387	29.1646	29.0139	28.802	31.5124	31.1763	30.8461	30.1745	31.578	31.8693
+	2.71653	5.25476	P63000;P63000-2;P60763;P15153;J3KSC4;J3QLK0;B1AH77;B1AH80;B1AH78	P63000;P63000-2;P60763;P15153	Ras-related C3 botulinum toxin substrate 1;Ras-related C3 botulinum toxin substrate 3;Ras-related C3 botulinum toxin substrate 2	RAC1;RAC3;RAC2	Color2 [A=255, R=169, G=169, B=169]	1	4					10	10	9	46.9	46.9	41.1	21.45	1.8414e-56	12054000000	75	31.3422	31.1815	30.7068	29.6226	30.1125	30.2334	22.3814	22.852	23.547	28.1541	27.0857	29.3049
	0.24771	0.710546	P63010;P63010-2;K7EJT8;Q7Z451;K7ERB2;K7EN71;K7EJX1;K7ERE4;K7EKZ5	P63010;P63010-2;K7EJT8;Q7Z451	AP-2 complex subunit beta	AP2B1	Color2 [A=255, R=169, G=169, B=169]	1	4					28	28	18	30.2	30.2	18.1	104.55	1.045e-260	5666000000	108	28.4635	28.4392	29.2267	29.6004	28.9	29.6982	25.0176	27.3282	28.6972	28.3078	27.8241	27.0427
	0.10342	0.142076	P63092-3;P63092-2;Q5JWF2-2;P38405;P38405-2;H0Y7F4;K7EQ80;K7EPE2	P63092-3;P63092-2;Q5JWF2-2	Guanine nucleotide-binding protein G(s) subunit alpha isoforms short;Guanine nucleotide-binding protein G(s) subunit alpha isoforms XLas	GNAS	Color2 [A=255, R=169, G=169, B=169]	1	4					21	1	1	61.5	3.2	3.2	44.179	7.8909e-143	133410000	3	24.4751	24.0515	24.7306	24.3281	22.6547	24.5279	22.6362	21.5131	22.0869	22.7765	21.5114	22.3746
+	1.94394	3.58161	P63096;P63096-2;C9JPP4;C9JL77	P63096;P63096-2	Guanine nucleotide-binding protein G(i) subunit alpha-1	GNAI1	Color2 [A=255, R=169, G=169, B=169]	1	4					28	11	11	64.7	30.2	30.2	40.361	0	2921200000	54	28.8782	28.761	28.8021	28.5622	28.1869	28.4487	21.9128	21.0868	21.9797	25.5423	23.8098	26.3721
	0.302264	0.645824	Q96FJ2;P63167	Q96FJ2;P63167	Dynein light chain 2, cytoplasmic;Dynein light chain 1, cytoplasmic	DYNLL2;DYNLL1	Color2 [A=255, R=169, G=169, B=169]	1	4					2	2	2	24.7	24.7	24.7	10.35	2.0967e-08	1027000000	11	27.054	26.7427	27.3781	27.2438	26.8629	27.4586	20.1394	22.3856	21.212	21.7398	22.9599	20.9748
	0.358705	-0.712752	P63173;J3KT73;J3QL01;J3KSP2	P63173;J3KT73;J3QL01	60S ribosomal protein L38	RPL38	Color2 [A=255, R=169, G=169, B=169]	1	4					8	8	8	61.4	61.4	61.4	8.2178	8.5672e-41	6920400000	87	29.566	29.955	29.8647	29.8363	29.7051	29.975	27.2568	27.771	27.1848	27.4736	25.0776	27.5231
	0.410302	1.75318	P63218	P63218	Guanine nucleotide-binding protein G(I)/G(S)/G(O) subunit gamma-5	GNG5	Color2 [A=255, R=169, G=169, B=169]	1	4					3	3	3	32.4	32.4	32.4	7.3184	6.663e-14	1191700000	17	28.3666	27.1359	26.1265	27.176	22.9629	27.5251	21.5514	20.7415	24.5223	25.1652	21.2311	25.6785
	1.27454	-0.911564	P63220;Q8WVC2;Q9BYK1;Q9BYK2	P63220;Q8WVC2;Q9BYK1	40S ribosomal protein S21	RPS21	Color2 [A=255, R=169, G=169, B=169]	1	4					14	14	14	92.8	92.8	92.8	9.1113	1.2643e-146	18024000000	115	26.8703	26.7358	26.6627	26.7872	27.0887	26.7802	32.6154	31.9099	32.8791	31.4397	31.3388	31.8913
	0.104257	0.308641	P63241;P63241-2;Q6IS14;I3L397;I3L504;Q9GZV4;F8WCJ1;C9J7B5;C9J4W5	P63241;P63241-2;Q6IS14;I3L397;I3L504	Eukaryotic translation initiation factor 5A-1;Eukaryotic translation initiation factor 5A-1-like	EIF5A;EIF5AL1	Color2 [A=255, R=169, G=169, B=169]	1	4					3	3	3	39	39	39	16.832	2.3752e-48	90907000	9	24.5141	23.9523	23.2751	21.3743	22.6388	22.4922	21.055	22.2872	21.8774	20.0529	23.2165	22.8761
	0.682212	-1.67206	P63244;D6RHH4;J3KPE3;D6RAC2;D6RAU2;E9PD14;D6RBD0;D6REE5;D6RFX4;D6RFZ9;D6R9Z1;D6R9L0;H0YAF8;H0Y8W2;D6RGK8;D6R909;H0YAM7;D6RHJ5;H0Y8R5;D6RDI0;D6RF23;H0Y9P0	P63244;D6RHH4;J3KPE3;D6RAC2;D6RAU2;E9PD14;D6RBD0;D6REE5;D6RFX4;D6RFZ9;D6R9Z1;D6R9L0;H0YAF8;H0Y8W2	Guanine nucleotide-binding protein subunit beta-2-like 1	GNB2L1	Color2 [A=255, R=169, G=169, B=169]	1	4					15	15	15	44.8	44.8	44.8	35.076	2.1314e-64	4275300000	61	22.6539	27.6948	28.0648	21.2907	22.1617	27.5785	29.2912	30.3025	30.7735	30.0549	28.7528	26.5433
+	1.70458	1.84769	P63261;I3L3I4;I3L3I0;I3L1U9;I3L4N8	P63261;I3L3I4;I3L3I0;I3L1U9;I3L4N8	Actin, cytoplasmic 2;Actin, cytoplasmic 2, N-terminally processed	ACTG1	Color2 [A=255, R=169, G=169, B=169]	1	4					66	66	0	99.5	99.5	0	41.792	0	4940700000000	5444	39.269	39.1592	39.0829	38.8456	39.1238	38.8625	35.9604	36.3418	36.6117	37.7871	37.6162	39.0537
	1.21233	1.39614	P63272;D3DTZ5;J3QSB9;J3KSQ6;J3QR04	P63272;D3DTZ5;J3QSB9	Transcription elongation factor SPT4	SUPT4H1	Color2 [A=255, R=169, G=169, B=169]	1	4					5	5	5	35.9	35.9	35.9	13.193	3.4663e-22	2593800000	32	27.2082	26.9424	26.7128	26.9299	27.2971	26.6591	28.5906	27.9949	27.7206	28.7076	30.3538	29.433
	0.200393	0.468805	P67809;H0Y449;C9J5V9;P16989-2;Q9Y2T7	P67809;H0Y449;C9J5V9	Nuclease-sensitive element-binding protein 1	YBX1	Color2 [A=255, R=169, G=169, B=169]	1	4					14	14	9	61.4	61.4	50.6	35.924	0	3787500000	56	28.1789	28.4449	28.7891	29.0489	28.5767	29.3386	26.4212	25.9616	26.3743	25.8166	25.8473	28.4997
	0.794122	1.23829	P68032;P63267;P68133;P62736;Q5T8M8;A6NL76;Q5T8M7;P63267-2;C9JFL5;F6UVQ4;F6QUT6;F8WB63;B8ZZJ2	P68032;P63267;P68133;P62736;Q5T8M8;A6NL76;Q5T8M7;P63267-2	Actin, alpha cardiac muscle 1;Actin, gamma-enteric smooth muscle;Actin, alpha skeletal muscle;Actin, aortic smooth muscle	ACTC1;ACTG2;ACTA1;ACTA2	Color2 [A=255, R=169, G=169, B=169]	1	4					42	10	10	77.2	41.6	41.6	42.019	0	184180000000	1195	34.6144	34.0905	33.871	33.6841	33.626	33.5748	33.0151	32.8657	33.2538	35.1923	32.8811	34.776
	0.344513	-0.4392	P68104;Q5VTE0;Q05639;Q5JR01;A6PW80	P68104;Q5VTE0;Q05639	Elongation factor 1-alpha 1;Putative elongation factor 1-alpha-like 3;Elongation factor 1-alpha 2	EEF1A1;EEF1A1P5;EEF1A2	Color2 [A=255, R=169, G=169, B=169]	1	4					10	10	10	40.7	40.7	40.7	50.14	2.9343e-164	3644800000	45	28.8659	28.5793	28.5172	29.0492	28.5648	29.0282	26.6342	26.1186	26.8118	26.2175	26.8474	25.1821
	0.137382	-0.139052	P68363;F8VWX4	P68363	Tubulin alpha-1B chain	TUBA1B	Color2 [A=255, R=169, G=169, B=169]	1	4					20	2	0	56.5	6.7	0	50.151	6.5578e-289	222170000	4	24.6465	24.6956	24.8741	25.1024	25.0313	25.0409	21.2961	21.6039	22.1537	21.0551	22.0148	21.5666
+	3.61153	2.22678	P68371;P04350;A8K854;M0R2D3;M0QY85;M0QZL7;M0QYM7;M0R278;M0R0X0;M0QY37;M0QX14	P68371;P04350	Tubulin beta-4B chain;Tubulin beta-4A chain	TUBB4B;TUBB4A	Color2 [A=255, R=169, G=169, B=169]	1	4					27	6	3	71	20.4	9.7	49.83	0	803400000	27	26.0947	26.1216	25.9274	26.2635	26.2011	26.2067	25.9209	25.9038	25.9924	27.8687	28.1451	28.4836
	0.483771	-0.602605	P68431;Q16695;K7EMV3;B4DEB1;K7ES00;Q6NXT2;K7EP01	P68431;Q16695;K7EMV3;B4DEB1;K7ES00;Q6NXT2;K7EP01	Histone H3.1;Histone H3.1t;Histone H3;Histone H3.3C	HIST1H3A;HIST3H3;H3F3B;H3F3A;H3F3C	Color2 [A=255, R=169, G=169, B=169]	1	4					15	1	1	83.8	23.5	23.5	15.404	1.0821e-146	317480000	8	26.2399	26.0237	25.519	22.2667	24.4778	20.5777	22.6206	20.878	21.149	20.9121	20.9574	20.9703
	0.149257	-0.374673	P78316;E9PFK5;P78316-2	P78316;E9PFK5;P78316-2	Nucleolar protein 14	NOP14	Color2 [A=255, R=169, G=169, B=169]	1	4					9	9	9	10.3	10.3	10.3	97.667	2.5457e-15	254300000	13	24.4739	24.2359	24.4714	24.3751	24.3986	24.4683	24.184	27.1541	24.9594	24.5889	25.5847	24.9999
	0.551302	0.383542	P78332;E9PGM9;F8WCA5;B4E0G6;P78332-2;B4DNY1;C9J250;C9JHR3;F8WF63;C9JSL1;C9JMC8;F8WCT0;C9JII0	P78332;E9PGM9;F8WCA5;B4E0G6	RNA-binding protein 6	RBM6	Color2 [A=255, R=169, G=169, B=169]	1	4					57	56	55	47.6	47	46.2	128.64	7.6248e-301	10045000000	247	30.6232	30.4339	30.4739	29.5128	29.4981	29.7121	29.7851	29.1056	29.2127	29.3294	30.0948	29.8298
	0.336496	-0.275729	P78345;Q5VUC3;Q5VUC9	P78345;Q5VUC3	Ribonuclease P protein subunit p38	RPP38	Color2 [A=255, R=169, G=169, B=169]	1	4					6	6	6	20.8	20.8	20.8	31.834	1.3039e-14	375980000	20	24.8529	24.7982	24.6041	24.7138	24.5407	24.674	25.1236	25.91	25.1991	24.821	25.0075	25.577
+	1.43689	-2.77934	P78346;Q5VU11;P78346-2;Q5VU10	P78346;Q5VU11;P78346-2;Q5VU10	Ribonuclease P protein subunit p30	RPP30	Color2 [A=255, R=169, G=169, B=169]	1	4					7	7	7	31.3	31.3	31.3	29.321	1.1742e-27	381400000	25	25.4835	25.3062	25.7592	25.5278	25.3162	25.54	22.5297	24.0646	24.8191	20.9709	22.0835	20.0209
	0.923431	-2.73814	P78347;P78347-2;P78347-4;P78347-3;Q86U51;Q6EKJ0;Q86UP8;H7BYM4;G8JLD9;Q86UP8-3;C9J6M0	P78347;P78347-2;P78347-4;P78347-3	General transcription factor II-I	GTF2I	Color2 [A=255, R=169, G=169, B=169]	1	4					59	59	59	52.9	52.9	52.9	112.42	0	15003000000	254	30.9885	31.046	31.077	30.6578	30.798	31.314	25.0433	24.6699	24.9784	20.6953	20.8635	24.9185
	0.657534	-0.437871	P78362;P78362-2;H7C5L6;H7C521;Q9UPE1;Q9UPE1-2;A8MPP7;Q9UPE1-3;A8MPY5;Q9UPE1-4;E7ETV6;H7C2I2;D6RBF8;F8WBW4	P78362;P78362-2;H7C5L6;H7C521	SRSF protein kinase 2;SRSF protein kinase 2 N-terminal;SRSF protein kinase 2 C-terminal	SRPK2	Color2 [A=255, R=169, G=169, B=169]	1	4					5	2	2	7.8	3.6	3.6	77.526	5.786e-18	135570000	6	23.6905	23.5582	23.4671	23.5873	23.6364	23.7764	23.3592	23.9898	24.044	23.5087	23.6186	22.952
	0.422111	0.428245	P78368;K7ESB6;K7EP38;K7EJC0	P78368;K7ESB6	Casein kinase I isoform gamma-2	CSNK1G2	Color2 [A=255, R=169, G=169, B=169]	1	4					10	2	2	30.1	12	12	47.457	8.0379e-33	28241000	3	22.6048	22.5323	22.5877	20.5524	20.96	22.6697	21.2177	21.9637	21.3018	22.5433	21.287	21.9377
	1.58694	-0.580916	P78406;E9PQ57;E9PPG9;B0QZ36	P78406;E9PQ57;E9PPG9	mRNA export factor	RAE1	Color2 [A=255, R=169, G=169, B=169]	1	4					7	7	7	23.4	23.4	23.4	40.968	1.049e-17	617930000	25	25.5936	25.5881	25.5553	24.959	25.2786	25.0016	27.0946	27.5013	27.1577	26.5341	26.5872	26.8896
	0.265237	-0.474911	P78524;P78524-2;P78524-3;B4DDL8;E9PKE0;H0YEL1;E9PLH5;E9PJC3;E9PNX7;E9PQM5;E9PPS6;E9PM32;E9PJP0;E9PLD7;E9PRS6;E9PI67;E9PI72;E9PKV3;E9PI58;E9PLB6;E9PII1;H0YE59;E9PK36;E9PN93;E9PQU6;E9PME1;E9PQA9;E9PNM8;E9PMP1;E9PLH6;E9PMJ9;E9PKN3;E9PJY5;E9PLR2;E9PKM1;E9PM84	P78524;P78524-2;P78524-3;B4DDL8;E9PKE0	Suppression of tumorigenicity 5 protein	ST5	Color2 [A=255, R=169, G=169, B=169]	1	4					12	12	12	12.6	12.6	12.6	126.48	7.6072e-45	672870000	26	26.3882	26.3145	26.4163	26.6431	26.525	26.7339	21.3484	23.2384	21.3719	21.1698	22.2024	21.1618
	0.424156	-0.827609	P78527;E7EUY0;P78527-2;F5GX40;H0YG84	P78527;E7EUY0;P78527-2	DNA-dependent protein kinase catalytic subunit	PRKDC	Color2 [A=255, R=169, G=169, B=169]	1	4					67	67	67	19.9	19.9	19.9	469.08	0	4018100000	172	28.0635	27.9942	28.0166	29.0308	29.0192	29.1057	27.6555	29.046	29.2674	29.0887	27.5541	26.8433
	0.617319	0.419628	P78563;P78563-3;P78563-2;P78563-4;G5E9B4	P78563;P78563-3;P78563-2;P78563-4;G5E9B4	Double-stranded RNA-specific editase 1	ADARB1	Color2 [A=255, R=169, G=169, B=169]	1	4					6	6	6	12.8	12.8	12.8	80.762	4.0991e-20	140170000	8	20.9735	22.843	20.6331	22.3753	21.3053	21.2523	24.6579	24.5363	25.3177	25.3595	25.5141	24.8973
	1.89586	0.931988	P79522-2;P79522	P79522-2;P79522	Proline-rich protein 3	PRR3	Color2 [A=255, R=169, G=169, B=169]	1	4					2	2	2	22.8	22.8	22.8	18.644	5.4733e-31	971880000	27	26.6258	26.3594	26.6278	26.4702	26.5922	26.7318	25.9945	26.3844	26.2346	27.4789	27.0865	26.844
	0.359605	-0.732346	P80723;P80723-2	P80723;P80723-2	Brain acid soluble protein 1	BASP1	Color2 [A=255, R=169, G=169, B=169]	1	4					24	24	24	96	96	96	22.693	0	25987000000	181	32.3323	32.2238	31.8216	31.254	30.9915	31.7518	21.4446	23.6417	21.1025	21.9025	20.9126	21.1767
	0.0716746	-0.204672	P81605;P81605-2	P81605;P81605-2	Dermcidin;Survival-promoting peptide;DCD-1	DCD	Color2 [A=255, R=169, G=169, B=169]	1	4					1	1	1	12.7	12.7	12.7	11.284	0.00098939	97776000	1	23.5771	24.009	23.6645	23.7315	23.6461	23.6996	21.619	21.0095	22.052	22.9892	21.3905	19.6868
	0.776911	-1.16048	P83111;P83111-2;H0YNN5	P83111;P83111-2;H0YNN5	Serine beta-lactamase-like protein LACTB, mitochondrial	LACTB	Color2 [A=255, R=169, G=169, B=169]	1	4					4	4	4	6.8	6.8	6.8	60.693	5.1585e-07	160040000	7	20.647	23.0365	22.2933	22.0013	20.4564	22.6214	25.5251	26.1941	25.4077	25.2635	23.2644	25.1175
+	1.82986	-1.75908	P83731;C9JXB8;C9JNW5	P83731;C9JXB8;C9JNW5	60S ribosomal protein L24	RPL24	Color2 [A=255, R=169, G=169, B=169]	1	4					24	24	24	78.3	78.3	78.3	17.779	9.0794e-110	39655000000	199	31.9913	31.833	31.8433	31.5966	31.4829	31.48	32.1705	32.9265	32.1979	30.4769	30.1886	31.3521
+	1.62155	-1.87412	P83881;H7BZ11;H0Y5B4;J3KQN4;H7BY91;H0Y3V9	P83881;H7BZ11;H0Y5B4;J3KQN4;H7BY91;H0Y3V9	60S ribosomal protein L36a	RPL36A	Color2 [A=255, R=169, G=169, B=169]	1	4					14	14	5	64.2	64.2	11.3	12.441	6.1508e-50	7728200000	85	29.3007	29.2713	28.9063	29.2818	29.3214	29.0488	29.4744	30.4864	29.5644	27.8724	27.2956	28.7348
	1.1578	1.75136	P84090;G3V279	P84090;G3V279	Enhancer of rudimentary homolog	ERH	Color2 [A=255, R=169, G=169, B=169]	1	4					9	9	9	62.5	62.5	62.5	12.259	1.4052e-177	16637000000	93	30.6409	30.8458	31.1041	31.0672	30.9268	30.9561	29.6952	28.2843	28.1091	30.8173	31.0747	29.4508
	0.0946819	0.128522	P98175-2;P98175	P98175-2;P98175	RNA-binding protein 10	RBM10	Color2 [A=255, R=169, G=169, B=169]	1	4					75	75	4	64	64	4.7	103.43	0	84503000000	650	33.0373	32.9576	32.955	32.7401	32.6569	32.7625	33.5179	32.4367	32.8195	32.319	33.3922	33.4486
	0.621429	0.545659	P98175-3;P98175-4	P98175-3;P98175-4	RNA-binding protein 10	RBM10	Color2 [A=255, R=169, G=169, B=169]	1	4					72	1	1	68.6	2.7	2.7	94.468	0	63924000	3	22.7192	23.5121	23.3249	22.244	22.4466	23.7582	20.6764	21.6167	20.6694	21.5546	21.9351	21.1098
+	3.3268	-1.75625	P98179	P98179	Putative RNA-binding protein 3	RBM3	Color2 [A=255, R=169, G=169, B=169]	1	4					7	7	7	61.8	61.8	61.8	17.17	2.0291e-211	4326000000	66	27.9084	28.1347	28.1799	27.4834	28.1887	27.8684	29.8531	29.9358	30.0293	27.8665	28.3026	28.3803
	1.15816	-0.955554	Q00341;C9JHS9;C9J739;C9JMQ6;C9JQ82;C9JBS3;C9JEJ8;C9JKQ5;C9JHN6;C9JT62;C9JHS7;C9JK79;C9JHZ8;C9JES8;C9JZI8;C9J5E5;C9JIZ1;H7C0A4;H0Y394;Q00341-2	Q00341;C9JHS9;C9J739;C9JMQ6;C9JQ82;C9JBS3;C9JEJ8;C9JKQ5;C9JHN6;C9JT62;C9JHS7;C9JK79;C9JHZ8;C9JES8;C9JZI8;C9J5E5;C9JIZ1;H7C0A4;H0Y394;Q00341-2	Vigilin	HDLBP	Color2 [A=255, R=169, G=169, B=169]	1	4					2	2	2	2.1	2.1	2.1	141.45	2.5866e-06	19746000	3	22.1152	20.5576	20.3839	22.4211	22.5993	22.2387	22.8158	23.4271	23.0246	22.7491	21.5596	22.0922
	1.83491	-1.27785	Q00610;Q00610-2;J3KS13;P53675;J3KR87;P53675-2;K7EJJ5;J3KSQ2;J3KRF5;J3QL20;F5H5N6	Q00610;Q00610-2	Clathrin heavy chain 1	CLTC	Color2 [A=255, R=169, G=169, B=169]	1	4					53	53	53	38.3	38.3	38.3	191.61	0	12078000000	260	29.658	29.9066	30.3542	30.7408	30.0955	30.9393	29.2419	29.6377	29.7124	28.543	27.7056	28.5097
	0.892868	0.891116	Q00839;Q00839-2;Q5RI18	Q00839;Q00839-2	Heterogeneous nuclear ribonucleoprotein U	HNRNPU	Color2 [A=255, R=169, G=169, B=169]	1	4					80	80	80	61.2	61.2	61.2	90.583	0	293760000000	1019	33.9622	33.9651	33.9417	34.6706	34.7303	34.6567	35.3374	35.0449	35.0235	35.517	36.9323	35.6298
	1.08831	1.03163	Q01081;Q01081-2;Q01081-4;Q8WU68;Q8WU68-3;M0QYK5;Q01081-3;M0R2N4;Q8WU68-2;K7EJH3;K7EJM7;K7ERY8;K7EPL9	Q01081;Q01081-2;Q01081-4	Splicing factor U2AF 35 kDa subunit	U2AF1	Color2 [A=255, R=169, G=169, B=169]	1	4					16	16	16	59.2	59.2	59.2	27.872	0	67133000000	181	32.8559	32.8324	33.1091	33.2752	33.2817	33.3474	29.8161	29.9885	30.0356	31.5332	31.2939	30.108
+	2.0346	2.92417	Q01082;Q01082-2;F8W6C1;P11277;P11277-2;P11277-3;H0YJE6	Q01082;Q01082-2	Spectrin beta chain, non-erythrocytic 1	SPTBN1	Color2 [A=255, R=169, G=169, B=169]	1	4					183	183	13	68.5	68.5	5.4	274.61	0	202810000000	1483	34.7639	34.7989	34.9156	33.7756	33.8251	34.3909	30.3289	31.3875	32.2021	34.2697	33.6885	34.7328
	0.000782111	0.000745773	Q01082-3	Q01082-3	Spectrin beta chain, non-erythrocytic 1	SPTBN1	Color2 [A=255, R=169, G=169, B=169]	1	4					174	5	5	70.5	1.9	1.9	251.39	0	2467000000	33	28.5172	28.9166	28.8047	27.8224	27.6741	28.3855	21.1305	21.8353	21.3199	21.2614	21.1448	21.8816
	0.809647	0.765237	Q01085-2;Q01085;E7ETC0;P31483;A6NKZ9;E7ETJ9;E5RGV5;E5RG67;Q96B58;C9JTN7;P31483-2;F8W8I6	Q01085-2;Q01085;E7ETC0	Nucleolysin TIAR	TIAL1	Color2 [A=255, R=169, G=169, B=169]	1	4					5	5	5	11.5	11.5	11.5	43.448	8.4318e-11	636920000	11	26.2557	26.525	26.7222	26.2438	26.2656	26.4913	21.0553	21.8328	21.3911	22.1064	22.8793	21.5892
	0.427065	0.570965	Q01196;Q01196-8;Q01196-2;Q01196-9;Q01196-10;Q01196-7;Q01196-3;A8MZI9;Q01196-4;Q01196-11;H9KVB1;C9JWM1;Q01196-6;F5H139;Q01196-5	Q01196;Q01196-8;Q01196-2;Q01196-9;Q01196-10;Q01196-7;Q01196-3;A8MZI9;Q01196-4;Q01196-11;H9KVB1	Runt-related transcription factor 1	RUNX1	Color2 [A=255, R=169, G=169, B=169]	1	4					3	3	3	8.6	8.6	8.6	48.736	1.8161e-12	159350000	9	24.0682	24.2142	24.5046	24.6005	24.6747	24.3837	20.8805	20.6504	21.7985	20.8861	22.4471	21.7091
	0.156461	-0.260063	Q01650;Q92536;H0YJ95;G3V4Z6;Q9UM01	Q01650	Large neutral amino acids transporter small subunit 1	SLC7A5	Color2 [A=255, R=169, G=169, B=169]	1	4					4	4	4	8.1	8.1	8.1	55.01	4.7899e-19	351550000	11	25.8866	25.7907	25.9879	25.3409	24.6047	25.5417	22.1279	21.5701	22.5997	22.9081	21.1065	21.5029
	0.6643	-1.5088	Q01780;Q01780-2;B4DKG8;K7EJ37	Q01780;Q01780-2;B4DKG8	Exosome component 10	EXOSC10	Color2 [A=255, R=169, G=169, B=169]	1	4					35	35	35	42.4	42.4	42.4	100.83	7.175e-137	4169400000	83	26.8664	26.7247	26.6724	25.7517	25.5401	25.613	29.1556	30.6076	30.7614	28.3309	27.3138	30.3535
	1.64539	-0.709942	Q01831;Q01831-2;E7EUB5	Q01831;Q01831-2	DNA repair protein complementing XP-C cells	XPC	Color2 [A=255, R=169, G=169, B=169]	1	4					6	6	6	8	8	8	105.95	4.5162e-19	240200000	11	21.3918	21.8436	21.3869	21.485	20.4717	24.6983	26.5144	25.9318	26.3451	25.3663	25.6399	25.6552
	0.919423	-1.09108	Q01968;Q01968-2	Q01968;Q01968-2	Inositol polyphosphate 5-phosphatase OCRL-1	OCRL	Color2 [A=255, R=169, G=169, B=169]	1	4					1	1	1	1.2	1.2	1.2	104.2	0.0017976	18477000	1	21.4664	22.0162	22.1956	21.5197	20.6672	20.6486	22.9016	23.0269	22.9065	22.9588	21.2688	21.3342
	0.58024	-0.392666	Q02040;Q02040-2;Q02040-3	Q02040;Q02040-2;Q02040-3	A-kinase anchor protein 17A	AKAP17A	Color2 [A=255, R=169, G=169, B=169]	1	4					36	36	36	49.9	49.9	49.9	80.735	6.6068e-182	8210500000	192	29.6514	29.5737	29.6705	29.9354	29.7177	29.8753	29.0166	29.3673	29.0965	29.1434	28.2146	28.9444
	0.152371	-0.292716	Q02086;Q02086-2	Q02086;Q02086-2	Transcription factor Sp2	SP2	Color2 [A=255, R=169, G=169, B=169]	1	4					1	1	1	2.6	2.6	2.6	64.899	0.00022029	97696000	2	24.0269	23.1511	23.8838	23.626	24.0818	23.5885	20.606	23.0385	22.2018	21.5994	21.8013	21.5674
	0.0193334	-0.0415446	Q02487;Q02487-2	Q02487;Q02487-2	Desmocollin-2	DSC2	Color2 [A=255, R=169, G=169, B=169]	1	4					1	1	1	2.1	2.1	2.1	99.961	7.4247e-07	29217000	3	22.1318	22.0736	21.9632	22.4809	22.6841	22.7823	21.058	21.7612	21.6315	20.094	21.9392	22.2929
+	1.71296	-1.87573	Q02543;M0R117;B4DM74;M0R1A7;M0R3D6;M0R0P7	Q02543;M0R117;B4DM74;M0R1A7;M0R3D6;M0R0P7	60S ribosomal protein L18a	RPL18A	Color2 [A=255, R=169, G=169, B=169]	1	4					29	29	29	84.7	84.7	84.7	20.762	6.9578e-159	65315000000	282	32.6121	32.6433	32.6932	33.0219	32.915	33.1233	31.1703	32.65	31.859	30.4876	29.6306	29.934
	1.48572	-1.08478	Q02878;F8VZ45;F8VR69;F8VZA3;F8VWR1;F8VRY1	Q02878	60S ribosomal protein L6	RPL6	Color2 [A=255, R=169, G=169, B=169]	1	4					33	33	2	63.2	63.2	9.4	32.728	3.4799e-285	142780000000	386	33.8049	33.6206	33.697	34.1468	34.122	34.005	33.6624	34.214	33.6189	32.969	32.193	33.0789
+	1.29898	-2.84671	Q02880-2;Q02880;E9PCY5;B4DLV2	Q02880-2;Q02880;E9PCY5	DNA topoisomerase 2-beta;DNA topoisomerase 2	TOP2B	Color2 [A=255, R=169, G=169, B=169]	1	4					69	50	50	33	26.5	26.5	182.66	7.5552e-243	6513600000	137	26.0191	26.3587	26.0658	25.7897	25.7866	25.811	29.2729	30.8271	31.8649	28.4628	26.4128	28.5493
+	1.58595	-3.62451	Q03001;E7ERU0;F8W9J4;Q03001-8	Q03001;E7ERU0;F8W9J4;Q03001-8	Dystonin	DST	Color2 [A=255, R=169, G=169, B=169]	1	4					34	34	0	6.4	6.4	0	860.65	1.1764e-245	1160200000	68	27.7199	26.7264	27.4237	26.5918	26.1427	26.7015	26.1667	24.1829	27.049	21.7192	21.407	23.3988
	1.17926	1.16733	Q03701	Q03701	CCAAT/enhancer-binding protein zeta	CEBPZ	Color2 [A=255, R=169, G=169, B=169]	1	4					3	3	3	2.8	2.8	2.8	120.97	3.1565e-08	274460000	11	22.2268	21.3099	21.4242	21.02	21.1701	21.8446	25.4027	26.4127	26.0892	26.9547	26.6266	27.8253
	0.288988	-0.348572	Q04941	Q04941	Proteolipid protein 2	PLP2	Color2 [A=255, R=169, G=169, B=169]	1	4					1	1	1	8.6	8.6	8.6	16.691	9.5681e-09	123140000	1	24.1112	23.9742	24.1406	23.9959	24.1146	24.1087	21.838	20.7727	21.0012	20.3008	20.7234	21.542
+	3.37224	1.40635	Q05048;A3KFI9	Q05048	Cleavage stimulation factor subunit 1	CSTF1	Color2 [A=255, R=169, G=169, B=169]	1	4					14	14	14	38.5	38.5	38.5	48.357	1.1367e-208	3563000000	99	28.3229	28.4003	29.0424	28.3934	28.2897	28.6162	27.5273	27.2209	27.5249	28.837	28.6852	28.97
	1.87639	1.34564	Q05519;Q05519-2;Q5T760;Q5T757;B4DWT1;B4DTC1	Q05519;Q05519-2;Q5T760;Q5T757	Serine/arginine-rich splicing factor 11	SRSF11	Color2 [A=255, R=169, G=169, B=169]	1	4					14	14	14	27.9	27.9	27.9	53.542	1.4154e-106	6844700000	103	29.482	28.9819	29.0936	28.8867	29.0267	29.1644	29.8933	29.4068	29.0724	30.6342	30.5548	31.2204
	1.25425	-0.90797	Q06587;Q06587-2	Q06587;Q06587-2	E3 ubiquitin-protein ligase RING1	RING1	Color2 [A=255, R=169, G=169, B=169]	1	4					11	9	9	34.7	27.3	27.3	42.429	9.7425e-104	2082700000	59	27.6031	27.9086	27.0252	28.0862	27.9308	27.3632	26.8403	27.5938	27.3479	26.6855	26.5263	25.8462
	1.19443	1.00083	Q06787;Q06787-5;Q06787-3;G8JLE9;Q8IXW7	Q06787;Q06787-5;Q06787-3;G8JLE9	Fragile X mental retardation protein 1	FMR1	Color2 [A=255, R=169, G=169, B=169]	1	4					23	20	0	35.1	31.2	0	71.174	2.6681e-89	3029200000	88	26.4338	26.3617	26.1495	27.8472	28.1646	27.9929	28.6411	27.455	28.0613	28.691	29.3577	29.1112
	0.268663	0.651417	Q06787-6;Q06787-4;Q06787-7	Q06787-6;Q06787-4;Q06787-7	Fragile X mental retardation protein 1	FMR1	Color2 [A=255, R=169, G=169, B=169]	1	4					22	2	0	36.8	2.9	0	66.459	1.6882e-126	92874000	9	22.5749	23.0663	22.4808	24.2123	24.2876	23.9165	19.4212	21.0343	22.7224	22.0707	21.5617	21.4998
	0.0476171	-0.071497	Q06830	Q06830	Peroxiredoxin-1	PRDX1	Color2 [A=255, R=169, G=169, B=169]	1	4					5	5	2	25.1	25.1	13.6	22.11	6.4147e-13	118250000	9	21.5265	21.3021	23.0704	22.0038	21.3314	22.3396	24.0367	24.1944	25.2652	24.9675	24.5147	23.7996
	1.01007	-1.17984	Q07020;J3QQ67;G3V203;F8VWC5;H0YHA7;F8VUA6;F8VYV2;F8VXR6	Q07020;J3QQ67;G3V203;F8VWC5;H0YHA7;F8VUA6;F8VYV2	60S ribosomal protein L18	RPL18	Color2 [A=255, R=169, G=169, B=169]	1	4					24	24	24	72.9	72.9	72.9	21.634	4.5127e-197	71803000000	227	32.9856	32.9368	32.9449	33.1713	33.2646	33.3107	31.1179	32.6463	31.8342	30.9981	30.0368	31.0239
	1.7832	-1.26048	Q07065;Q96K21;Q96K21-3;H3BUW6;H3BN64;Q96K21-4;H3BRM1;H3BRF9;Q96K21-2	Q07065	Cytoskeleton-associated protein 4	CKAP4	Color2 [A=255, R=169, G=169, B=169]	1	4					38	38	38	65.4	65.4	65.4	66.022	0	9297600000	218	29.3174	29.279	29.3351	29.107	29.1926	29.096	30.4945	30.8609	30.7929	29.7102	28.8645	29.7921
	0.559108	0.216587	Q07666;Q07666-2;Q07666-3;Q5VWX1;O75525;E5RG12;H0YAQ1;H0YAQ3;E5RJZ9;O75525-2	Q07666;Q07666-2;Q07666-3	KH domain-containing, RNA-binding, signal transduction-associated protein 1	KHDRBS1	Color2 [A=255, R=169, G=169, B=169]	1	4					30	30	29	57.8	57.8	57.8	48.227	0	102340000000	381	32.8136	32.8723	32.7214	32.9416	33.0969	32.9761	33.9595	33.4598	33.7044	33.8451	34.1105	33.8178
	0.219595	-0.0802657	Q08170;F6T1J1	Q08170	Serine/arginine-rich splicing factor 4	SRSF4	Color2 [A=255, R=169, G=169, B=169]	1	4					22	16	16	26.5	21.3	21.3	56.678	3.4055e-70	2957100000	87	27.0062	27.0126	26.5063	27.3154	27.2434	26.7657	29.6393	29.3598	29.5123	29.2016	29.6001	29.4689
	0.563221	-0.325167	Q08211;Q08211-2;REV__H0YA90;REV__Q7Z6J0-3	Q08211	ATP-dependent RNA helicase A	DHX9	Color2 [A=255, R=169, G=169, B=169]	1	4					89	89	89	60.8	60.8	60.8	140.96	0	110420000000	805	32.5432	32.7004	32.6872	32.6498	32.6365	32.6979	34.2874	34.4937	34.6873	34.4404	34.3425	33.7102
+	2.57087	2.49097	Q08945;E9PPZ7;E9PMD4	Q08945	FACT complex subunit SSRP1	SSRP1	Color2 [A=255, R=169, G=169, B=169]	1	4					15	15	15	20	20	20	81.074	3.1402e-73	1563900000	52	26.6119	26.5246	27.5239	27.1738	27.0806	26.5453	27.1833	26.9952	27.8872	29.3465	29.9727	30.2194
+	1.57137	-2.86387	Q08J23;Q08J23-2;G3V1R4;D6RAS3	Q08J23;Q08J23-2;G3V1R4	tRNA (cytosine(34)-C(5))-methyltransferase	NSUN2	Color2 [A=255, R=169, G=169, B=169]	1	4					4	4	4	8	8	8	86.47	4.221e-14	118370000	9	23.313	23.4778	22.8248	22.8169	22.9069	22.5923	24.1363	24.8743	24.3791	20.7989	23.2178	20.7813
+	3.21235	4.74401	Q09028;Q09028-3;Q09028-4;H0YF10;H0YCT5;H0YDK2;B4DRT0;E9PNS6;H0YEU5;E9PNS2;E9PIC4;C9JAJ9;C9J959;C9JPP3	Q09028;Q09028-3;Q09028-4	Histone-binding protein RBBP4	RBBP4	Color2 [A=255, R=169, G=169, B=169]	1	4					29	19	1	76.2	70.1	3.3	47.655	0	22264000000	117	27.1243	27.2025	27.2814	32.2317	32.338	32.4353	24.4122	25.8678	25.1216	30.2054	29.4041	30.0241
	0.259283	-0.255699	Q09028-2	Q09028-2	Histone-binding protein RBBP4	RBBP4	Color2 [A=255, R=169, G=169, B=169]	1	4					29	1	1	76.2	3.1	3.1	47.584	0	120300000	3	21.7858	21.6272	20.9957	24.9237	25.0927	24.7612	20.6257	21.2818	21.5988	21.4495	20.624	20.6657
	1.0203	-0.895617	Q09161	Q09161	Nuclear cap-binding protein subunit 1	NCBP1	Color2 [A=255, R=169, G=169, B=169]	1	4					6	6	6	10.8	10.8	10.8	91.838	3.9293e-20	299910000	16	24.1807	23.7794	23.7688	25.1534	23.7359	24.4319	25.8035	26.8317	26.9054	25.2376	25.6618	25.9544
	0.660816	1.01459	Q09666;E9PQE3;E9PJZ0;E9PKR9;E9PJC6;E9PLK4;Q09666-2;E9PLZ1	Q09666	Neuroblast differentiation-associated protein AHNAK	AHNAK	Color2 [A=255, R=169, G=169, B=169]	1	4					215	215	215	62	62	62	629.09	0	62614000000	1135	32.9506	32.865	32.8628	32.7329	32.5035	32.7312	30.341	30.8069	31.1067	31.515	30.7715	33.0119
	1.37954	2.07604	Q0ZGT2-4;Q0ZGT2;H7BXY5;Q0ZGT2-3;E7ETM8	Q0ZGT2-4;Q0ZGT2;H7BXY5;Q0ZGT2-3;E7ETM8	Nexilin	NEXN	Color2 [A=255, R=169, G=169, B=169]	1	4					27	27	2	39.4	39.4	7	72.731	4.1833e-187	6553500000	107	30.5753	30.5194	29.4856	28.9855	27.8821	28.8419	25.8272	24.6379	26.2703	26.8509	27.5242	28.5884
	0.30978	0.375448	Q10567;Q10567-4;Q10567-3;Q10567-2;C9J1E7	Q10567;Q10567-4;Q10567-3;Q10567-2;C9J1E7	AP-1 complex subunit beta-1	AP1B1	Color2 [A=255, R=169, G=169, B=169]	1	4					12	2	2	14	2.1	2.1	104.64	1.3513e-127	69835000	4	22.7488	22.3331	22.7335	23.8362	22.5	23.2588	22.34	22.529	21.0128	22.5087	22.4193	22.0803
	1.85259	1.13439	Q10570;E9PIM1	Q10570	Cleavage and polyadenylation specificity factor subunit 1	CPSF1	Color2 [A=255, R=169, G=169, B=169]	1	4					110	110	110	69.3	69.3	69.3	160.88	0	211940000000	1183	34.4998	34.5292	34.554	34.421	34.5946	34.3772	33.5418	32.9239	33.039	34.064	34.6892	34.1547
	0.165496	0.772917	Q10589	Q10589	Bone marrow stromal antigen 2	BST2	Color2 [A=255, R=169, G=169, B=169]	1	4					4	4	4	20	20	20	19.769	4.8936e-21	2709400000	22	28.2783	28.3336	28.146	28.4956	28.407	28.4789	21.296	26.9765	25.7871	26.0092	24.894	25.4752
	0.696337	-0.881738	Q12788;J3KNP2;H3BN88;H3BTN4	Q12788;J3KNP2	Transducin beta-like protein 3	TBL3	Color2 [A=255, R=169, G=169, B=169]	1	4					11	11	11	18.8	18.8	18.8	89.034	2.6945e-59	561840000	29	25.3761	25.2524	25.3106	25.5439	25.6744	25.7418	25.6435	27.2208	26.575	26.2474	25.5054	25.0413
	0.986242	-2.411	Q12789;Q12789-3;H3BU37;H3BU55;H3BRD0;I3L1Z3	Q12789;Q12789-3	General transcription factor 3C polypeptide 1	GTF3C1	Color2 [A=255, R=169, G=169, B=169]	1	4					64	64	64	37.5	37.5	37.5	238.87	0	7596100000	238	30.2328	30.2459	30.2423	29.6527	29.5843	29.6352	25.1354	27.9513	27.9595	25.9152	23.9201	23.978
	0.114227	0.31425	Q12792;Q12792-4;Q12792-3;F8VS81;Q6IBS0;D6RG15;F8W645;F8VRG3;F8W1Q9;H0Y858	Q12792;Q12792-4;Q12792-3;F8VS81	Twinfilin-1	TWF1	Color2 [A=255, R=169, G=169, B=169]	1	4					14	14	14	34.6	34.6	34.6	40.282	8.8229e-120	2792700000	52	28.7476	28.9265	29.221	28.0697	27.8331	28.3967	22.7457	21.1564	21.0601	21.2743	23.6322	20.9984
	0.939868	0.318519	Q12800;Q12800-2;Q12800-3;Q12800-4;F8VWL0;F8VX55	Q12800;Q12800-2;Q12800-3;Q12800-4;F8VWL0	Alpha-globin transcription factor CP2	TFCP2	Color2 [A=255, R=169, G=169, B=169]	1	4					3	3	3	7.4	7.4	7.4	57.255	8.1914e-12	78991000	7	22.5118	20.8767	21.3647	20.3478	20.6581	21.0411	22.0969	22.5364	22.3369	22.5674	22.5282	22.8301
	0.477822	-1.14092	Q12824;Q12824-2;G5E975;B5MCL5;C9JTA6	Q12824;Q12824-2;G5E975;B5MCL5;C9JTA6	SWI/SNF-related matrix-associated actin-dependent regulator of chromatin subfamily B member 1	SMARCB1	Color2 [A=255, R=169, G=169, B=169]	1	4					12	12	12	51.9	51.9	51.9	44.141	1.4906e-145	1181700000	46	27.7602	27.2706	27.6195	26.4661	26.5406	26.7523	26.4661	24.962	24.4481	25.6296	24.1075	22.7163
	0.549144	-0.827895	Q12830;Q12830-4;Q12830-2;E7ETD6;F5GXF5;J3QQQ8;J3KSK9;E9PE19;F5H176;J3QQK4	Q12830;Q12830-4;Q12830-2;E7ETD6;F5GXF5	Nucleosome-remodeling factor subunit BPTF	BPTF	Color2 [A=255, R=169, G=169, B=169]	1	4					13	13	13	5.5	5.5	5.5	338.26	3.5414e-22	477520000	20	25.4355	25.2865	24.6774	24.6946	25.7529	24.6452	25.3226	27.0914	27.1055	26.11	25.8426	25.0832
	0.386123	0.419311	Q12872;Q12872-2;F5H5X1;H0YFR9;F5H1A5	Q12872;Q12872-2;F5H5X1	Splicing factor, suppressor of white-apricot homolog	SFSWAP	Color2 [A=255, R=169, G=169, B=169]	1	4					22	22	22	20.2	20.2	20.2	104.82	9.9971e-95	6106500000	131	29.6947	29.6283	29.8333	29.5915	29.6506	29.6296	29.5117	28.6483	28.287	28.6847	29.4456	29.5747
	0.798575	0.392464	Q12874;E7EUT8	Q12874;E7EUT8	Splicing factor 3A subunit 3	SF3A3	Color2 [A=255, R=169, G=169, B=169]	1	4					61	61	61	90	90	90	58.848	0	78353000000	534	32.9135	33.2069	33.2066	32.4078	32.6978	32.3254	33.2958	32.8421	32.7378	33.0569	33.5406	33.4556
	0.0433875	0.0880127	Q12899;A2AE48;Q5SPU2;A2AE51;A2AE50	Q12899;A2AE48	Tripartite motif-containing protein 26	TRIM26	Color2 [A=255, R=169, G=169, B=169]	1	4					10	10	10	22.1	22.1	22.1	62.165	1.3708e-35	577980000	33	25.8247	25.7348	25.8301	26.2244	25.6479	25.738	23.5259	25.171	25.7578	25.1508	25.0138	24.5541
+	1.76579	-2.06	Q12904;Q12904-2	Q12904;Q12904-2	Aminoacyl tRNA synthase complex-interacting multifunctional protein 1;Endothelial monocyte-activating polypeptide 2	AIMP1	Color2 [A=255, R=169, G=169, B=169]	1	4					3	3	3	12.2	12.2	12.2	34.352	5.7713e-09	101950000	5	23.5145	22.013	20.4954	22.1813	20.8487	21.0261	24.638	25.0768	24.9795	23.0437	21.8746	23.5959
	0.208278	0.104148	Q12905	Q12905	Interleukin enhancer-binding factor 2	ILF2	Color2 [A=255, R=169, G=169, B=169]	1	4					15	15	15	54.1	54.1	54.1	43.062	6.3538e-134	3792500000	81	27.8564	28.1034	28.697	28.148	27.8263	28.5493	28.789	28.6282	28.7041	28.5853	29.1843	28.6643
	0.433611	0.47157	Q12962	Q12962	Transcription initiation factor TFIID subunit 10	TAF10	Color2 [A=255, R=169, G=169, B=169]	1	4					4	4	4	23.4	23.4	23.4	21.711	4.6972e-26	222010000	6	25.1079	24.8757	25.189	24.1461	24.1213	24.2801	21.0847	22.4952	21.5584	21.8741	22.0885	22.5904
	0.527128	1.40028	Q12965;H0YNQ8;H0YLE5;H0YN00;H0YLJ4	Q12965	Unconventional myosin-Ie	MYO1E	Color2 [A=255, R=169, G=169, B=169]	1	4					37	37	32	38.3	38.3	33.8	127.06	0	8180900000	175	30.4359	30.8676	30.5866	29.5277	29.0044	29.6818	22.5429	24.9383	25.2218	25.6987	24.2132	26.9919
	0.240171	-0.23692	Q12986;Q12986-2;Q12986-3	Q12986;Q12986-2;Q12986-3	Transcriptional repressor NF-X1	NFX1	Color2 [A=255, R=169, G=169, B=169]	1	4					16	16	16	14.9	14.9	14.9	124.39	8.5072e-95	1466800000	60	27.3336	27.0879	27.0952	27.0373	27.3317	27.1022	26.1205	27.202	27.2019	26.5533	26.8787	26.3818
	1.46241	1.22147	Q12996;Q12996-2;E9PLP8;E9PJ06;H0YE74;Q12996-3	Q12996	Cleavage stimulation factor subunit 3	CSTF3	Color2 [A=255, R=169, G=169, B=169]	1	4					36	36	36	52.4	52.4	52.4	82.921	0	16146000000	258	29.7565	29.8834	29.9187	29.5611	29.5446	29.6416	30.6665	30.7775	30.8481	31.8026	31.4309	32.723
	1.09518	1.95306	Q13045;J3QLG3;J3QQQ2;J3QQU5;J3QLR6;J3KT47;J3KS39	Q13045;J3QLG3	Protein flightless-1 homolog	FLII	Color2 [A=255, R=169, G=169, B=169]	1	4					34	34	1	37.5	37.5	2	144.75	0	4185600000	148	29.0812	29.26	29.2086	28.9368	28.8332	29.1294	25.3889	25.0085	27.3702	27.3767	27.5642	28.6859
+	1.3427	2.61848	Q13045-2;K7EP37;K7EP27;K7EQZ7	Q13045-2	Protein flightless-1 homolog	FLII	Color2 [A=255, R=169, G=169, B=169]	1	4					32	1	0	37.5	2	0	135.19	1.1895e-258	169880000	8	24.4934	24.4699	24.4974	23.6675	24.2066	23.8082	21.6746	21.2057	23.7431	24.0618	24.7245	25.6926
	0.64241	-0.532286	Q13111;Q13111-2;Q13111-3;K7EJF1;K7EPA1	Q13111;Q13111-2;Q13111-3	Chromatin assembly factor 1 subunit A	CHAF1A	Color2 [A=255, R=169, G=169, B=169]	1	4					4	4	4	5.5	5.5	5.5	106.92	1.0125e-08	111110000	8	21.2343	21.9298	21.2386	21.7442	21.2932	20.9253	24.9072	25.4198	24.8535	24.4577	23.9988	25.1272
	0.688142	-0.792635	Q13112	Q13112	Chromatin assembly factor 1 subunit B	CHAF1B	Color2 [A=255, R=169, G=169, B=169]	1	4					3	3	3	6.1	6.1	6.1	61.492	4.1313e-10	76838000	7	20.6873	22.4906	20.9838	21.5548	21.9558	21.584	24.5266	24.584	24.6539	24.8008	23.5427	23.0431
	0.0339815	0.0551008	Q13123;E7EQZ7;D6REL4;D6RAY9;D6RCQ4	Q13123;E7EQZ7;D6REL4	Protein Red	IK	Color2 [A=255, R=169, G=169, B=169]	1	4					33	33	33	53	53	53	65.601	1.9366e-235	18719000000	227	30.5897	30.3274	30.4617	30.4832	30.6332	30.4396	31.7082	30.6288	31.1719	30.4242	31.9838	31.2662
	0.231595	-0.453478	Q13127;Q13127-4	Q13127;Q13127-4	RE1-silencing transcription factor	REST	Color2 [A=255, R=169, G=169, B=169]	1	4					2	2	2	3.1	3.1	3.1	121.87	1.5689e-07	87561000	3	23.7512	23.497	23.6791	23.6142	23.452	23.5095	21.1639	22.5002	22.4644	22.3032	20.3334	22.1314
	0.234171	0.524593	Q13129	Q13129	Zinc finger protein Rlf	RLF	Color2 [A=255, R=169, G=169, B=169]	1	4					15	15	15	10.3	10.3	10.3	217.95	5.3647e-85	1017500000	49	27.4737	27.3745	27.3629	26.8638	26.577	26.8748	21.3283	19.3171	20.3473	21.2923	19.5558	21.7183
	0.240603	-0.571018	Q13131;Q96E92;Q13131-2	Q13131;Q96E92;Q13131-2	5-AMP-activated protein kinase catalytic subunit alpha-1	PRKAA1	Color2 [A=255, R=169, G=169, B=169]	1	4					1	1	1	3	3	3	64.009	0.00016535	12017000	2	20.9926	21.1367	21.7762	21.5675	22.3336	20.4697	22.999	22.5949	21.7182	20.1562	22.7858	22.6571
	1.69608	0.857456	Q13148;Q13148-2;B1AKP7;G3V162;K7EJM5;K7EN94;B4DJ45;Q13148-3;K7EJ99;K7EL26	Q13148;Q13148-2;B1AKP7;G3V162;K7EJM5;K7EN94	TAR DNA-binding protein 43	TARDBP	Color2 [A=255, R=169, G=169, B=169]	1	4					11	11	11	27.1	27.1	27.1	44.739	6.6964e-196	3499300000	74	29.018	28.8517	28.7829	28.6568	28.7532	28.6007	27.2313	27.7805	27.0639	28.3555	28.1977	28.0949
	0.827065	-0.41364	Q13151	Q13151	Heterogeneous nuclear ribonucleoprotein A0	HNRNPA0	Color2 [A=255, R=169, G=169, B=169]	1	4					22	22	22	65.6	65.6	65.6	30.84	3.8436e-214	21727000000	179	30.7431	30.7164	30.4428	30.3225	30.2807	30.4903	31.8733	32.0474	31.8514	31.3732	31.9472	31.2108
+	3.29108	1.04526	Q13185;B8ZZ43;C9JMM0	Q13185	Chromobox protein homolog 3	CBX3	Color2 [A=255, R=169, G=169, B=169]	1	4					13	12	11	80.9	74.3	74.3	20.811	2.5593e-138	10269000000	87	30.3082	30.0415	30.4087	30.4092	30.4796	30.651	28.9265	28.7641	29.0383	29.844	30.0651	29.9556
	0.675332	-0.654808	Q13206;E9PIF2	Q13206;E9PIF2	Probable ATP-dependent RNA helicase DDX10	DDX10	Color2 [A=255, R=169, G=169, B=169]	1	4					20	20	20	24.8	24.8	24.8	100.89	2.546e-44	950590000	38	22.1771	20.8692	22.7548	21.463	22.0089	22.4503	27.7499	28.6116	27.5494	27.8085	26.7846	27.3535
	0.901435	0.281921	Q13242;H0YIB4	Q13242;H0YIB4	Serine/arginine-rich splicing factor 9	SRSF9	Color2 [A=255, R=169, G=169, B=169]	1	4					26	25	25	81.9	78.7	78.7	25.542	7.3501e-122	16507000000	245	29.6525	29.67	29.6014	29.939	29.947	29.9564	31.7128	31.7191	31.3747	32.0375	31.8935	31.7215
	1.52557	-1.25149	Q13243;Q13243-3;B4DJK0;B4DUA4;Q13243-2;G3V5K8	Q13243;Q13243-3;B4DJK0;B4DUA4	Serine/arginine-rich splicing factor 5	SRSF5	Color2 [A=255, R=169, G=169, B=169]	1	4					12	11	11	49.3	46	46	31.263	3.4572e-45	3059700000	63	27.9684	28.2056	27.7235	27.9949	28.001	27.8486	29.4627	29.5404	28.6517	27.7532	28.4659	27.6813
	0.283723	0.235449	Q13247;Q13247-3;Q13247-2	Q13247;Q13247-3	Serine/arginine-rich splicing factor 6	SRSF6	Color2 [A=255, R=169, G=169, B=169]	1	4					24	24	18	41	41	33.4	39.586	3.8084e-75	32108000000	125	31.0044	30.8669	30.759	31.099	31.2821	30.9323	32.3522	32.663	32.126	32.0807	33.103	32.6638
	0.318268	0.440482	Q13263;Q13263-2;M0R0K9;M0R3C0;M0R2I3;M0QZE6	Q13263;Q13263-2	Transcription intermediary factor 1-beta	TRIM28	Color2 [A=255, R=169, G=169, B=169]	1	4					43	43	43	55.6	55.6	55.6	88.549	0	11186000000	231	30.2639	29.8969	30.1559	30.1416	30.1077	30.1081	28.164	29.4958	29.8737	29.5671	29.2495	30.0384
	0.274665	0.194477	Q13283;F5H4D6;E5RIZ6;E5RH42;Q5HYE9;E5RJU8;E5RIF8;E5RI46;E5RH00	Q13283	Ras GTPase-activating protein-binding protein 1	G3BP1	Color2 [A=255, R=169, G=169, B=169]	1	4					37	31	31	60.3	55.6	55.6	52.164	0	82668000000	409	31.3932	31.1246	31.1236	31.5608	31.7128	31.5785	34.0888	33.9783	34.5831	34.4027	34.0434	34.7876
	0.47969	-0.873709	Q13310-2;Q13310-3;Q13310;B1ANR0;H0Y5F5;H0YEU6;B1ANR1;H0Y6X6;H0YEQ8;H0YER0	Q13310-2;Q13310-3;Q13310;B1ANR0;H0Y5F5;H0YEU6	Polyadenylate-binding protein 4	PABPC4	Color2 [A=255, R=169, G=169, B=169]	1	4					31	19	19	48.7	31.9	31.9	69.578	2.86e-152	4834000000	78	27.1012	27.2441	27.0469	28.0379	27.9744	28.1425	28.7997	29.8831	30.7622	30.0226	28.2156	28.5856
	0.46935	0.670228	Q13330;E7ESY4;Q13330-2;F8VSM3;H0YIV8;C9JJM0;H7C3F3;F8VPC5;H0YIT0	Q13330;E7ESY4;Q13330-2	Metastasis-associated protein MTA1	MTA1	Color2 [A=255, R=169, G=169, B=169]	1	4					91	4	4	92.2	7.1	7.1	80.785	0	824010000	11	20.996	21.0279	20.569	27.6179	27.6889	27.7784	22.8213	21.5168	22.3243	23.7613	22.8374	22.0745
+	5.42251	6.37481	Q13330-3	Q13330-3	Metastasis-associated protein MTA1	MTA1	Color2 [A=255, R=169, G=169, B=169]	1	4					91	91	4	92	92	5	79.192	0	164160000000	606	28.7342	28.4806	28.4073	34.9492	35.1056	34.9265	28.5472	29.108	28.7975	35.0538	35.3224	35.201
	1.169	-1.29687	Q13347;Q5TFK1	Q13347	Eukaryotic translation initiation factor 3 subunit I	EIF3I	Color2 [A=255, R=169, G=169, B=169]	1	4					9	9	9	32.9	32.9	32.9	36.501	3.0113e-28	500820000	25	21.9656	20.1439	21.682	20.784	22.2643	22.6509	26.8862	27.1705	27.7677	25.6603	26.8704	25.4032
	0.890323	-0.437735	Q13393;Q13393-2;Q13393-4;Q13393-3;O14939;F8WBV7;C9IY79;I3L1F3;O14939-3;O14939-2;I3L2C9	Q13393;Q13393-2;Q13393-4;Q13393-3	Phospholipase D1	PLD1	Color2 [A=255, R=169, G=169, B=169]	1	4					3	3	3	3	3	3	124.18	3.2613e-06	157470000	3	24.4556	24.4291	24.5158	24.4549	24.2628	24.36	21.9446	22.2372	21.9679	21.4814	21.3336	22.0215
	1.2558	1.68265	Q13395	Q13395	Probable methyltransferase TARBP1	TARBP1	Color2 [A=255, R=169, G=169, B=169]	1	4					2	2	2	1.5	1.5	1.5	181.67	0.00016663	43212000	2	22.9139	22.6724	22.8161	22.5167	22.4097	22.7169	20.9678	21.454	19.4526	22.405	22.5584	21.959
	0.859422	-1.29248	Q13415	Q13415	Origin recognition complex subunit 1	ORC1	Color2 [A=255, R=169, G=169, B=169]	1	4					13	13	13	17.3	17.3	17.3	97.349	1.5695e-48	648980000	35	25.7911	25.7821	25.4851	25.3733	25.4408	25.3086	25.1911	26.6941	27.3247	25.6116	24.5829	25.1379
	0.718397	0.909683	Q13425;Q13425-2;H0YCS0;J3KT21;H7BY41	Q13425;Q13425-2;H0YCS0;J3KT21	Beta-2-syntrophin	SNTB2	Color2 [A=255, R=169, G=169, B=169]	1	4					4	4	4	8.5	8.5	8.5	57.949	5.8822e-13	147180000	12	24.5379	24.2918	24.4815	24.2373	24.2816	24.221	21.1139	20.3507	22.1087	22.3119	21.5534	22.437
	2.06432	1.2816	Q13428-3;Q13428;Q13428-4;E9PHK9;Q13428-8;Q13428-7;E7ETY2;Q13428-6;Q13428-2;J3KQ96;Q13428-5;H0YA99;H0YAB7	Q13428-3;Q13428;Q13428-4;E9PHK9;Q13428-8;Q13428-7;E7ETY2;Q13428-6;Q13428-2;J3KQ96;Q13428-5	Treacle protein	TCOF1	Color2 [A=255, R=169, G=169, B=169]	1	4					39	39	39	30.6	30.6	30.6	152.2	2.85e-172	7257500000	156	27.5619	27.6319	27.8679	27.8204	27.6819	27.4554	30.1054	30.4159	30.9227	31.72	31.5796	31.9891
	0.637063	0.514355	Q13435;E9PPJ0;E9PJT3;H0YEX5	Q13435;E9PPJ0	Splicing factor 3B subunit 2	SF3B2	Color2 [A=255, R=169, G=169, B=169]	1	4					74	74	43	64.6	64.6	34.1	100.23	0	201200000000	969	34.355	34.3957	34.4604	33.9263	33.9034	33.9884	34.5033	33.5572	33.8	34.0115	34.7067	34.6854
	0.740591	-0.72534	Q13501;Q13501-2;E7EMC7;C9JRJ8;E9PFW8;E3W990;D6RBF1;C9J6J8	Q13501;Q13501-2;E7EMC7;C9JRJ8;E9PFW8;E3W990	Sequestosome-1	SQSTM1	Color2 [A=255, R=169, G=169, B=169]	1	4					6	6	6	20.5	20.5	20.5	47.687	1.1589e-80	536370000	23	26.16	25.8335	26.1437	26.196	26.2146	26.4152	22.1222	22.7052	21.2791	21.6262	21.0237	21.2807
	1.06141	-1.00016	Q13503;F5H872	Q13503;F5H872	Mediator of RNA polymerase II transcription subunit 21	MED21	Color2 [A=255, R=169, G=169, B=169]	1	4					2	2	2	17.4	17.4	17.4	15.564	1.3778e-15	236910000	11	24.3373	23.8723	23.4511	24.1649	23.9871	23.8158	24.9412	26.0643	25.2682	24.085	25.0042	24.184
	0.572079	0.27566	Q13523;F5H2U2;H0YDJ3;H0YEC8	Q13523;F5H2U2;H0YDJ3	Serine/threonine-protein kinase PRP4 homolog	PRPF4B	Color2 [A=255, R=169, G=169, B=169]	1	4					38	38	38	31.9	31.9	31.9	116.99	0	10631000000	213	30.1269	30.2062	30.1207	29.5566	29.6322	29.7311	29.4572	29.8945	29.6741	29.6339	29.9882	30.2307
+	2.86656	4.33541	Q13547;Q5TEE2;F5GXM1	Q13547;Q5TEE2	Histone deacetylase 1	HDAC1	Color2 [A=255, R=169, G=169, B=169]	1	4					35	21	21	68.9	43.8	43.8	55.102	0	8459400000	118	27.6384	27.367	27.3729	30.7572	30.7096	30.5647	25.0329	26.7862	26.3715	30.221	30.6615	30.3143
+	1.17924	-3.46904	Q13555;Q5SWX3;Q13555-5;Q13555-9;Q13555-2;Q13555-10;Q13555-3;Q13555-4;Q13555-7;Q13555-8;Q13555-6;Q8WU40;H0Y6G2;Q13554;Q13554-4;Q13554-3;Q13554-6;Q13554-7;Q13554-8;Q13554-5;Q13554-2;H7BXS4;B4DVQ3;B7Z1Z6;Q9UQM7;Q9UQM7-2;H7BZC6;D6RFJ0;E9PBE8;E7EQE4;D6RHX9;E7ERS6;E7ETC9;H7C394	Q13555;Q5SWX3;Q13555-5;Q13555-9;Q13555-2;Q13555-10;Q13555-3;Q13555-4;Q13555-7;Q13555-8;Q13555-6;Q8WU40;H0Y6G2	Calcium/calmodulin-dependent protein kinase type II subunit gamma	CAMK2G	Color2 [A=255, R=169, G=169, B=169]	1	4					17	17	12	35.3	35.3	26.5	62.608	4.3145e-107	3181700000	94	27.9847	27.6689	28.0012	28.0329	27.7421	28.034	27.9058	29.2323	29.0736	27.3135	25.6866	22.8045
	0.768947	0.926504	Q13573;G3V3A4;G3V4X8;G3V5R3	Q13573;G3V3A4;G3V4X8	SNW domain-containing protein 1	SNW1	Color2 [A=255, R=169, G=169, B=169]	1	4					34	34	34	59.5	59.5	59.5	61.494	1.2128e-290	15140000000	218	30.2866	30.0607	30.1075	30.4497	30.3064	30.2388	31.2479	30.4165	30.9139	30.8343	32.5245	31.9991
	1.4936	0.983639	Q13595;B4DQI6;B4DUA9;Q13595-2;F8WEH2	Q13595;B4DQI6;B4DUA9;Q13595-2	Transformer-2 protein homolog alpha	TRA2A	Color2 [A=255, R=169, G=169, B=169]	1	4					17	17	15	59.6	59.6	56	32.688	8.9462e-74	6393900000	114	28.6405	28.848	28.8185	29.1263	29.171	28.986	29.0724	29.2325	28.7008	30.1854	30.3033	29.4678
	0.538454	-0.80995	Q13601;Q13601-2	Q13601;Q13601-2	KRR1 small subunit processome component homolog	KRR1	Color2 [A=255, R=169, G=169, B=169]	1	4					6	6	6	13.1	13.1	13.1	43.664	5.4971e-13	328680000	12	21.4224	21.2409	21.4073	20.237	21.7932	22.0688	25.9434	27.2783	26.2393	26.7236	25.0589	25.2487
	0.139745	-0.363115	Q13619;Q13619-2	Q13619;Q13619-2	Cullin-4A	CUL4A	Color2 [A=255, R=169, G=169, B=169]	1	4					8	8	4	14	14	8.6	87.679	1.1152e-64	849970000	34	26.5682	26.3344	26.019	26.5008	27.1231	26.5779	24.8916	26.9174	26.2669	25.2382	27.1266	24.6218
	0.108894	0.0815805	Q13769;F8WCP5;C9JXG5;C9JCL9;H7C441;F5GZF3;H7C072;C9JXU6;F8WES8	Q13769;F8WCP5;C9JXG5	THO complex subunit 5 homolog	THOC5	Color2 [A=255, R=169, G=169, B=169]	1	4					15	15	15	28	28	28	78.507	4.4756e-99	3323700000	62	26.637	26.9384	26.5795	26.6724	27.4623	26.6714	29.5777	30.0413	29.732	29.3974	30.1112	30.087
+	1.92138	2.71251	Q13813	Q13813	Spectrin alpha chain, non-erythrocytic 1	SPTAN1	Color2 [A=255, R=169, G=169, B=169]	1	4					180	180	0	60.7	60.7	0	284.54	0	194260000000	1318	34.7114	34.8837	35.0963	33.9296	33.9885	34.5769	29.7783	31.0256	31.7297	33.825	33.0676	33.7786
	0.320714	0.429663	Q13813-2;A6NG51	Q13813-2;A6NG51	Spectrin alpha chain, non-erythrocytic 1	SPTAN1	Color2 [A=255, R=169, G=169, B=169]	1	4					179	1	1	60.6	0.8	0.8	285.09	0	415290000	7	26.1569	26.2679	26.2629	25.0414	25.2413	25.6829	22.0119	20.511	21.378	22.3646	21.2241	21.6012
	0.997725	1.02974	Q13813-3	Q13813-3	Spectrin alpha chain, non-erythrocytic 1	SPTAN1	Color2 [A=255, R=169, G=169, B=169]	1	4					174	1	1	60.4	1.2	1.2	282.28	0	130820000	5	24.0746	24.0906	24.7043	23.7747	23.6915	24.3949	21.3687	20.3495	20.7595	22.2978	21.0929	22.1761
	0.257927	-0.366444	Q13823;H0YG10	Q13823	Nucleolar GTP-binding protein 2	GNL2	Color2 [A=255, R=169, G=169, B=169]	1	4					22	22	22	35.6	35.6	35.6	83.654	4.5221e-106	1785600000	68	27.3703	27.3232	27.2467	27.7343	27.6123	27.7461	27.2725	27.8497	27.504	26.4824	26.8054	28.2391
	0.608698	-1.44992	Q13868;A3KFL4;A3KFL2;B4DKK6;A3KFL5;A3KFL1	Q13868;A3KFL4;A3KFL2;B4DKK6;A3KFL5;A3KFL1	Exosome complex component RRP4	EXOSC2	Color2 [A=255, R=169, G=169, B=169]	1	4					15	15	15	48.1	48.1	48.1	32.789	2.7255e-57	1065500000	42	25.4862	24.5625	24.6435	24.6117	24.1623	24.3381	27.3353	28.6212	28.2712	27.4425	24.6425	27.7928
	1.70368	-1.18874	Q13895;F8WBL2;H7BY94	Q13895	Bystin	BYSL	Color2 [A=255, R=169, G=169, B=169]	1	4					9	9	9	19.5	19.5	19.5	49.601	7.8459e-24	549230000	18	20.507	21.4373	22.2628	22.0807	21.8292	21.9458	27.8096	26.9922	27.5428	26.4273	26.4996	25.8514
	0.0320855	0.157335	Q14004;Q14004-2	Q14004;Q14004-2	Cyclin-dependent kinase 13	CDK13	Color2 [A=255, R=169, G=169, B=169]	1	4					4	2	2	4.1	2.4	2.4	164.92	1.0042e-45	117910000	11	23.6811	23.3776	22.1814	22.7554	23.3641	22.6293	20.5951	24.6169	24.0144	24.3078	21.0725	24.3182
+	1.93564	-4.11165	Q14008;Q14008-2;Q14008-3;E9PQH5;H0YDX5;H0YEK7	Q14008;Q14008-2;Q14008-3	Cytoskeleton-associated protein 5	CKAP5	Color2 [A=255, R=169, G=169, B=169]	1	4					13	13	13	8.3	8.3	8.3	225.49	1.1033e-30	416240000	18	22.1034	23.1095	21.5279	21.236	19.1445	22.8658	26.1364	28.1504	27.3308	24.5315	22.1955	22.5558
	0.114953	-0.27188	Q14011;K7EMY9;K7EPM4;K7EQR7;D6W5Y5;K7EJV5;K7ER40;B4E2X2;B3KT17;K7ELV6;K7ENX8;K7ELT6;K7ELL4;K7EQX4;K7ENN6;K7EIF7;K7EQL0	Q14011;K7EMY9;K7EPM4;K7EQR7;D6W5Y5;K7EJV5;K7ER40;B4E2X2	Cold-inducible RNA-binding protein	CIRBP	Color2 [A=255, R=169, G=169, B=169]	1	4					9	9	9	68	68	68	18.648	2.5216e-113	1022300000	33	26.4079	26.7396	25.8545	26.5541	26.456	26.2378	28.3831	27.7332	27.6618	26.0094	28.6398	28.3133
	0.00137408	-0.00246938	Q14103;Q14103-3;H0Y8G5;H0YA96;Q14103-4;B4DTC3;Q14103-2;D6RAF8;D6RF44;D6RBQ9;D6RD83;F5H6R6	Q14103;Q14103-3;H0Y8G5;H0YA96;Q14103-4;B4DTC3;Q14103-2;D6RAF8;D6RF44;D6RBQ9	Heterogeneous nuclear ribonucleoprotein D0	HNRNPD	Color2 [A=255, R=169, G=169, B=169]	1	4					18	16	16	43.1	40.3	40.3	38.434	1.4199e-137	8803100000	101	29.8001	29.9183	30.6196	30.4862	29.3841	30.0872	27.1141	27.9403	26.8945	27.0449	28.2685	26.628
+	1.8688	2.86809	Q14126;J3KSI6	Q14126	Desmoglein-2	DSG2	Color2 [A=255, R=169, G=169, B=169]	1	4					38	38	38	47.2	47.2	47.2	122.29	0	13299000000	213	30.8974	30.7775	30.7457	30.3147	30.3601	30.403	26.259	26.853	27.5733	29.0759	29.3314	30.8823
	0.126679	0.182734	Q14134;Q14134-2;B7Z8U9;E9PRL4;E9PJ25;H0YCT2;H0YD78;E9PIQ2;E9PI31;E9PPX1;E9PLI4;E9PJ94;H0YCK2;H0YF27;E9PM74;E9PJD4	Q14134;Q14134-2;B7Z8U9;E9PRL4	Tripartite motif-containing protein 29	TRIM29	Color2 [A=255, R=169, G=169, B=169]	1	4					14	14	14	23.1	23.1	23.1	65.834	7.2259e-111	3782600000	63	29.2824	29.1698	28.9746	28.7713	28.8236	29.0038	20.2395	21.6851	21.6007	20.868	21.6144	21.5911
	1.32019	1.77421	Q14137;Q96Q25;E9PIF8;E9PRN9	Q14137;Q96Q25;E9PIF8	Ribosome biogenesis protein BOP1	BOP1;KM-PA-2	Color2 [A=255, R=169, G=169, B=169]	1	4					6	6	6	10.9	10.9	10.9	83.629	2.1108e-09	156110000	9	21.5631	21.434	23.0545	21.5072	20.788	19.8971	24.3966	25.0427	25.4176	25.7082	26.8571	27.6142
	0.496871	-0.21884	Q14151;B4DKG3;K7EQU4;K7ERX3	Q14151	Scaffold attachment factor B2	SAFB2	Color2 [A=255, R=169, G=169, B=169]	1	4					54	36	36	52	38.4	38.4	107.47	1.6834e-302	9295400000	173	28.7045	28.8229	28.7894	28.2755	28.1743	28.3989	31.0813	31.0084	31.1778	30.5416	30.8843	31.185
+	2.85744	-2.04059	Q14152;F5H335	Q14152;F5H335	Eukaryotic translation initiation factor 3 subunit A	EIF3A	Color2 [A=255, R=169, G=169, B=169]	1	4					26	26	26	21.3	21.3	21.3	166.57	1.9664e-48	1366000000	41	21.2278	21.6707	20.7978	21.9226	22.1809	21.374	28.5982	28.8008	29.1713	26.899	26.4423	27.1072
	0.528369	0.44888	Q14157;Q14157-5;Q14157-3;Q5VU81;Q5VU80;Q5VU78;H0Y5H6	Q14157;Q14157-5;Q14157-3	Ubiquitin-associated protein 2-like	UBAP2L	Color2 [A=255, R=169, G=169, B=169]	1	4					20	20	1	24.7	24.7	1.3	114.53	1.6862e-160	6783500000	94	27.1891	27.185	27.2455	27.7894	27.7893	27.7121	30.5565	30.2598	30.8938	31.3306	30.367	31.359
	0.332602	-1.21545	Q14157-1;Q14157-4	Q14157-1;Q14157-4	Ubiquitin-associated protein 2-like	UBAP2L	Color2 [A=255, R=169, G=169, B=169]	1	4					20	1	1	29	3.1	3.1	103.93	2.8689e-161	72758000	1	22.2462	19.2223	22.2076	22.9706	21.6045	22.0439	24.305	23.8923	25.4067	24.7384	20.4457	24.7736
	0.0470639	-0.105347	Q14160;Q14160-3;Q14160-2;H0YCG0;Q5T0G3;Q9BTT6-2	Q14160;Q14160-3;Q14160-2	Protein scribble homolog	SCRIB	Color2 [A=255, R=169, G=169, B=169]	1	4					19	19	18	16.7	16.7	15.9	174.88	2.729e-124	1336500000	68	27.4871	26.8231	26.7641	26.5785	26.6237	26.4521	26.6648	25.2725	26.9315	25.234	27.1985	26.1202
	0.517991	0.982519	Q14186;Q5JSB5;Q5JSB6;B4DLQ9;F5H452	Q14186;Q5JSB5;Q5JSB6;B4DLQ9;F5H452	Transcription factor Dp-1	TFDP1	Color2 [A=255, R=169, G=169, B=169]	1	4					2	2	2	8	8	8	45.07	2.005e-18	63588000	8	23.2054	23.1685	23.1554	23.1366	23.2104	22.8141	21.1594	19.7907	22.5706	22.5067	21.7448	22.2167
+	4.33465	-3.97006	Q14241	Q14241	Transcription elongation factor B polypeptide 3	TCEB3	Color2 [A=255, R=169, G=169, B=169]	1	4					18	18	18	21.7	21.7	21.7	89.908	2.5113e-59	1665100000	31	22.4123	22.3523	23.3167	21.8299	21.4942	22.1566	29.2236	29.7345	29.1346	25.5608	25.3939	25.2278
	0.162792	0.138874	Q14244;Q14244-3;F5H1E2;E9PCP3;Q14244-5;Q14244-2;Q14244-4	Q14244;Q14244-3;F5H1E2;E9PCP3;Q14244-5;Q14244-2;Q14244-4	Ensconsin	MAP7	Color2 [A=255, R=169, G=169, B=169]	1	4					14	14	13	17.1	17.1	16.2	84.051	1.4142e-40	1073300000	44	27.0186	26.2846	26.5127	26.5438	26.3299	26.3672	27.475	27.1854	27.3899	26.9585	27.4795	28.029
+	1.73011	2.98546	Q14247;Q14247-3;Q14247-2;H7C314;B4E358;H0YCD9;E9PKG3;E9PP90;H0YEV2	Q14247;Q14247-3;Q14247-2	Src substrate cortactin	CTTN	Color2 [A=255, R=169, G=169, B=169]	1	4					45	45	45	68.9	68.9	68.9	61.585	0	34824000000	268	32.2127	32.5987	32.0727	31.8907	31.7071	32.113	25.636	26.9505	26.6177	28.9639	28.4931	30.7035
	0.0336038	0.17565	Q14258	Q14258	E3 ubiquitin/ISG15 ligase TRIM25	TRIM25	Color2 [A=255, R=169, G=169, B=169]	1	4					6	6	6	8.7	8.7	8.7	70.973	1.0721e-18	396700000	12	24.2926	24.6585	25.1543	25.1343	24.8873	24.7592	21.0752	25.2711	26.7656	25.1793	24.8202	23.6393
	0.958871	0.449711	Q14331;Q9BZ01;E9PRR7;E9PLY7;F5H5R5;H0YEZ2;E9PI42	Q14331;Q9BZ01;E9PRR7	Protein FRG1;Protein FRG1B	FRG1;FRG1B	Color2 [A=255, R=169, G=169, B=169]	1	4					10	10	10	37.6	37.6	37.6	29.172	1.876e-35	764960000	39	26.2434	26.1308	26.0948	25.7376	26.2582	26.3865	26.6346	26.9632	26.6947	26.8674	27.2323	27.542
	0.0721679	-0.0468051	Q14444;Q14444-2;G3V153;E9PLA9;E9PP31	Q14444;Q14444-2;G3V153;E9PLA9;E9PP31	Caprin-1	CAPRIN1	Color2 [A=255, R=169, G=169, B=169]	1	4					40	40	40	42.9	42.9	42.9	78.365	0	87634000000	453	32.3724	32.42	32.2006	32.7884	32.7012	32.5773	33.6616	33.6694	34.2245	34.047	33.7668	33.6012
	1.11595	0.953523	Q14498-2;Q14498;G3XAC6;Q14498-3;E1P5S2;Q5QP23;Q5QP22;H0Y4X3;Q5QP21;F8WF24;F2Z2Z5;A8MYG5;F2Z3E6;F8WF73;H0Y6I9;G3V5Z6;H0YJJ3	Q14498-2;Q14498;G3XAC6;Q14498-3;E1P5S2;Q5QP23	RNA-binding protein 39	RBM39	Color2 [A=255, R=169, G=169, B=169]	1	4					34	34	31	58.2	58.2	51.9	58.656	0	53545000000	323	32.782	32.8418	33.0062	32.8083	32.7734	32.8141	31.565	30.976	30.3431	31.9499	32.2291	31.5657
	0.61919	0.416991	Q14562;F5H658;K7END7	Q14562;F5H658	ATP-dependent RNA helicase DHX8	DHX8	Color2 [A=255, R=169, G=169, B=169]	1	4					29	28	26	29.6	28.9	28	139.31	0	5943700000	150	29.0563	29.067	28.9926	29.313	29.4035	29.4026	28.3251	28.8417	28.8445	28.5918	29.3692	29.3012
	0.233083	-0.240454	Q14566	Q14566	DNA replication licensing factor MCM6	MCM6	Color2 [A=255, R=169, G=169, B=169]	1	4					7	7	7	9.5	9.5	9.5	92.888	1.3871e-20	176130000	13	21.9208	22.296	21.714	20.7035	20.303	20.4942	25.3827	25.821	26.0025	25.1551	25.1136	26.2162
	0.48638	0.707477	Q14642;Q5T1B5;H0Y2W5;B1AP38;Q5T1B3;Q5T1B4	Q14642;Q5T1B5;H0Y2W5	Type I inositol 1,4,5-trisphosphate 5-phosphatase	INPP5A	Color2 [A=255, R=169, G=169, B=169]	1	4					3	3	3	6.3	6.3	6.3	47.819	1.3826e-06	184770000	4	24.8882	24.71	25.1916	24.3884	24.214	24.3126	21.8016	19.7362	21.0965	21.2223	21.7378	21.7966
+	1.76358	-2.75104	Q14669-3;Q14669;G5E9G6;B4DYJ6;C9JLD7;C9JLJ5;C9JSX9;F8W9P3;H7C2Y1;H7C1L9	Q14669-3;Q14669	E3 ubiquitin-protein ligase TRIP12	TRIP12	Color2 [A=255, R=169, G=169, B=169]	1	4					26	26	2	16.1	16.1	1.2	225.52	4.8721e-84	1871900000	73	25.3331	25.4152	25.2064	24.9927	25.1956	24.763	29.1645	29.8642	28.9209	27.45	25.3168	26.9298
+	1.94027	-1.79111	Q14671;Q14671-2;Q14671-3;Q5T1Z4;Q5T1Z8;H0YEH2;E9PR38;E7EWT3;B4DG92;H0YDK8;E9PMX1;E9PM68;E9PL65;H0YDC5;H0YC97	Q14671;Q14671-2;Q14671-3;Q5T1Z4;Q5T1Z8;H0YEH2;E9PR38;E7EWT3;B4DG92;H0YDK8	Pumilio homolog 1	PUM1	Color2 [A=255, R=169, G=169, B=169]	1	4					21	21	17	19.5	19.5	17.2	126.47	1.3279e-64	1966200000	60	26.926	26.5343	26.8583	26.3914	26.5072	26.119	29.4282	29.0062	29.0756	27.792	27.7313	26.6133
+	2.30634	1.89088	Q14676;Q14676-2;Q14676-3;Q14676-4;A2AB05;A2AB07;A2AB06;H0Y6Z8	Q14676;Q14676-2;Q14676-3;Q14676-4	Mediator of DNA damage checkpoint protein 1	MDC1	Color2 [A=255, R=169, G=169, B=169]	1	4					71	71	71	48.2	48.2	48.2	226.66	0	19180000000	352	29.3083	29.3473	29.413	30.6216	30.6097	30.5442	30.8797	31.4143	30.9108	32.9361	32.471	33.4702
	0.385663	-0.978132	Q14678;Q5W0W1;Q14678-2;Q5W0W2;Q5W0W3	Q14678;Q5W0W1;Q14678-2	KN motif and ankyrin repeat domain-containing protein 1	KANK1	Color2 [A=255, R=169, G=169, B=169]	1	4					4	4	4	5.5	5.5	5.5	147.29	5.2085e-16	166040000	6	24.1262	24.1954	24.0147	24.1825	24.2675	24.3054	20.8508	23.3616	24.1882	21.1194	22.3442	22.0025
	1.64429	-1.55374	Q14683;G8JLG1;H0Y7K8	Q14683;G8JLG1	Structural maintenance of chromosomes protein 1A	SMC1A	Color2 [A=255, R=169, G=169, B=169]	1	4					93	93	93	55.7	55.7	55.7	143.23	0	25738000000	432	30.5969	30.4383	30.5918	30.4529	30.041	30.501	31.7969	32.6203	32.6319	31.4047	30.7165	30.2667
	0.129186	-0.260416	Q14684;Q14684-2	Q14684;Q14684-2	Ribosomal RNA processing protein 1 homolog B	RRP1B	Color2 [A=255, R=169, G=169, B=169]	1	4					15	15	15	24.9	24.9	24.9	84.427	4.3826e-41	1080800000	34	25.7848	25.9113	25.5534	26.8359	25.6033	25.8591	26.388	28.5745	28.2076	27.3123	27.0331	28.0434
	0.896442	1.26207	Q14686	Q14686	Nuclear receptor coactivator 6	NCOA6	Color2 [A=255, R=169, G=169, B=169]	1	4					3	3	3	2.1	2.1	2.1	219.14	2.7535e-15	55955000	6	23.3246	23.4437	23.497	22.589	19.7455	22.4852	21.2071	19.2416	20.9353	21.2643	21.9809	21.9249
	0.739592	0.553432	Q14690	Q14690	Protein RRP5 homolog	PDCD11	Color2 [A=255, R=169, G=169, B=169]	1	4					11	11	11	7.3	7.3	7.3	208.7	1.5279e-26	657230000	26	21.0435	21.5749	21.5307	21.1629	21.2125	21.0116	26.7681	27.5571	27.6812	27.9406	27.5373	28.1888
	0.725968	0.489189	Q14692;A8MXU9;A8MV67	Q14692	Ribosome biogenesis protein BMS1 homolog	BMS1	Color2 [A=255, R=169, G=169, B=169]	1	4					6	6	6	5.8	5.8	5.8	145.81	1.705e-14	207540000	10	21.8484	21.9755	22.4292	21.7264	22.1567	20.3374	25.3492	25.9085	26.1049	25.8885	26.3342	26.6074
+	1.93764	-2.63229	Q14694;Q14694-3;Q14694-2;J3KT19;H3BQP1;H3BNA1;H3BVF1;H3BNS8;H3BNL0;Q68D90;H3BQC6	Q14694;Q14694-3;Q14694-2	Ubiquitin carboxyl-terminal hydrolase 10	USP10	Color2 [A=255, R=169, G=169, B=169]	1	4					24	24	24	40	40	40	87.133	8.7286e-173	5953700000	84	24.8268	24.9047	25.1585	25.3062	24.7962	25.1191	30.1475	31.1583	31.4923	29.0634	27.5463	28.2915
	1.27329	-0.698201	Q14764;H3BNF2;H3BUP3;H3BQE7;H3BP76;H3BUK7;H3BNF6;H3BRL2;H3BQK6;H3BPZ2	Q14764;H3BNF2;H3BUP3;H3BQE7;H3BP76;H3BUK7;H3BNF6;H3BRL2;H3BQK6	Major vault protein	MVP	Color2 [A=255, R=169, G=169, B=169]	1	4					4	4	4	5.8	5.8	5.8	99.326	1.1067e-21	97884000	6	22.7535	22.2854	23.0405	23.3631	23.3877	23.3258	21.7252	21.8567	22.5003	21.4503	21.393	21.1444
	0.674121	0.718274	Q14781;Q14781-2	Q14781;Q14781-2	Chromobox protein homolog 2	CBX2	Color2 [A=255, R=169, G=169, B=169]	1	4					2	2	2	4.3	4.3	4.3	56.08	0.0011858	68526000	3	22.7233	22.6323	22.776	24.0984	23.0979	23.158	21.7667	20.4308	21.7992	22.1923	21.7016	22.2576
	0.952204	-1.09933	Q14807;Q14807-2;H3BRB3;H3BTH5;I3L306;E7EUJ5;H3BQB9	Q14807;Q14807-2;H3BRB3	Kinesin-like protein KIF22	KIF22	Color2 [A=255, R=169, G=169, B=169]	1	4					15	15	15	33.5	33.5	33.5	73.261	1.6179e-47	639220000	33	20.7077	24.0521	26.1156	24.7228	24.7059	24.4987	27.0048	28.0915	27.2438	26.7182	25.4937	26.8303
	1.2147	0.788418	Q14966;Q14966-3;Q14966-4;Q14966-2;C9JBI6;F5H330;Q14966-5;M0QXP4;E7EUZ3;C9JWN0	Q14966;Q14966-3;Q14966-4;Q14966-2;C9JBI6;F5H330	Zinc finger protein 638	ZNF638	Color2 [A=255, R=169, G=169, B=169]	1	4					23	23	23	12.7	12.7	12.7	220.62	9.7683e-91	2197100000	64	27.453	26.428	26.8882	27.7457	27.6113	27.6714	28.1688	28.5163	28.9891	29.3217	29.0286	29.6891
	0.312309	-0.192738	Q14974;F5H4R7;J3KTM9;B7ZAV6;J3QR48;J3QKQ5;J3KS06	Q14974;F5H4R7;J3KTM9;B7ZAV6	Importin subunit beta-1	KPNB1	Color2 [A=255, R=169, G=169, B=169]	1	4					21	21	21	32.2	32.2	32.2	97.169	8.0445e-170	4182400000	102	28.2316	28.0135	28.2565	28.0595	28.1602	27.8843	29.7735	29.4335	29.2393	29.3639	29.5889	28.9153
	0.414446	0.439042	Q14978-2	Q14978-2	Nucleolar and coiled-body phosphoprotein 1	NOLC1	Color2 [A=255, R=169, G=169, B=169]	1	4					50	50	2	46	46	3	74.746	1.5156e-298	34330000000	273	30.3981	30.5446	30.3268	30.6726	30.5616	30.577	33.0496	33.6174	32.3206	33.5462	32.9582	33.8004
	0.237198	-0.0889448	Q14980;Q14980-4;Q14980-3	Q14980;Q14980-4;Q14980-3	Nuclear mitotic apparatus protein 1	NUMA1	Color2 [A=255, R=169, G=169, B=169]	1	4					195	195	3	79.5	79.5	1.3	238.26	0	72486000000	1163	33.0087	33.0003	32.9366	32.3744	32.3738	32.3454	32.6562	33.1162	32.8951	32.7267	32.9283	32.7456
	0.0366653	-0.0390733	Q14980-2;H0YFY6;Q9BTE9;F5H4J1;F5H6Y5;K4DIE0;F5H763;F5H0Z7;F5H2F3;F5H3L6;F5GZW1;F5H1L0;F8W6T3;F5GWK2;F5H073;F5H068;F5H7R5;F5H4Y4;F5GWA2	Q14980-2;H0YFY6	Nuclear mitotic apparatus protein 1	NUMA1	Color2 [A=255, R=169, G=169, B=169]	1	4					194	2	2	79.2	0.5	0.5	236.51	0	407160000	9	25.7541	25.6861	25.6998	24.8427	24.9676	24.9779	24.3674	25.1433	25.2446	25.3157	24.7957	24.5267
	0.231661	0.184629	Q15007;Q15007-2	Q15007;Q15007-2	Pre-mRNA-splicing regulator WTAP	WTAP	Color2 [A=255, R=169, G=169, B=169]	1	4					36	36	36	72.5	72.5	72.5	44.243	0	29902000000	282	30.825	30.7634	30.5818	31.1793	31.2016	31.069	32.136	31.8191	32.0917	31.7039	32.1673	32.7296
	0.0426699	-0.0633284	Q15014;Q5JXX1;Q5JXX2;Q5JXX3;Q5JXX6	Q15014;Q5JXX1;Q5JXX2;Q5JXX3;Q5JXX6	Mortality factor 4-like protein 2	MORF4L2	Color2 [A=255, R=169, G=169, B=169]	1	4					4	4	4	12.5	12.5	12.5	32.307	7.5455e-14	774730000	13	26.3765	25.8642	26.1921	25.995	26.1298	26.2075	26.5502	27.073	26.7353	25.7713	27.0624	27.3347
	0.243236	-0.613922	Q15024	Q15024	Exosome complex component RRP42	EXOSC7	Color2 [A=255, R=169, G=169, B=169]	1	4					3	3	3	17.2	17.2	17.2	31.821	2.466e-18	291290000	5	20.8951	22.9759	23.0008	20.7474	21.6881	21.1325	25.358	26.8363	26.7471	26.1958	24.0003	26.9036
	0.631359	0.336645	Q15029;Q15029-2;K7EJ81;K7EP67;K7EJ74;K7EIT3;K7EIV5	Q15029;Q15029-2;K7EJ81	116 kDa U5 small nuclear ribonucleoprotein component	EFTUD2	Color2 [A=255, R=169, G=169, B=169]	1	4					90	90	88	83.8	83.8	83.8	109.43	0	86790000000	740	33.1205	33.2185	33.2476	33.3119	33.1541	33.3942	32.0072	31.9959	32.0325	32.0055	32.8107	32.2293
	0.112131	0.167564	Q15050	Q15050	Ribosome biogenesis regulatory protein homolog	RRS1	Color2 [A=255, R=169, G=169, B=169]	1	4					24	24	24	55.9	55.9	55.9	41.193	8.1809e-136	2790400000	61	26.1092	25.2259	26.2197	26.7866	26.2495	26.6714	28.7384	29.736	29.4832	28.8067	29.3131	30.3405
	0.536422	-0.910101	Q15061;C9IZK7;C9JEE7;H7C2H8	Q15061	WD repeat-containing protein 43	WDR43	Color2 [A=255, R=169, G=169, B=169]	1	4					10	10	10	17.4	17.4	17.4	74.89	2.1535e-80	1559900000	39	26.997	26.7125	26.6326	27.1762	28.0295	28.1211	25.5118	27.2425	27.7948	25.7359	25.5615	26.5214
	0.0647194	0.183349	Q15072	Q15072	Zinc finger protein OZF	ZNF146	Color2 [A=255, R=169, G=169, B=169]	1	4					1	1	1	4.1	4.1	4.1	33.307	0.00086821	41796000	1	22.7282	21.2583	22.7968	22.8885	22.4968	22.8688	20.2191	20.511	22.5578	22.4421	20.1694	21.2264
	0.853867	-1.41533	Q15149	Q15149	Plectin	PLEC	Color2 [A=255, R=169, G=169, B=169]	1	4					466	466	10	71.1	71.1	2.7	531.78	0	176570000000	1918	31.8172	31.6706	31.5535	30.534	30.4713	30.6925	35.3585	35.5279	36.4999	34.4908	33.1452	35.5042
	1.16283	-2.03027	Q15149-2;Q15149-3;Q15149-6;Q15149-9;Q15149-7;Q15149-8;Q15149-5;E9PMV1;H0YDN1;E9PKG0;E9PIA2;E9PQ28;E9PS75;B4E2T3;E9PLY5	Q15149-2;Q15149-3;Q15149-6;Q15149-9;Q15149-7;Q15149-8;Q15149-5	Plectin	PLEC	Color2 [A=255, R=169, G=169, B=169]	1	4					458	2	2	70.7	0.6	0.6	518.47	0	96138000	2	22.1464	21.6203	19.7961	22.4101	21.6759	21.5741	24.0748	24.0716	26.0543	23.6485	22.4404	22.021
	0.00647624	0.017917	Q15149-4	Q15149-4	Plectin	PLEC	Color2 [A=255, R=169, G=169, B=169]	1	4					458	2	2	71.1	0.6	0.6	516.19	0	506800000	9	21.4101	19.8324	21.509	20.7361	21.2519	23.1597	27.2867	26.3866	27.7873	26.4177	26.3064	28.7902
	0.101833	-0.145145	Q15233;Q15233-2;H7C367;C9JYS8;C9IZL7;C9J4X2;C9JJ13	Q15233;Q15233-2;H7C367;C9JYS8	Non-POU domain-containing octamer-binding protein	NONO	Color2 [A=255, R=169, G=169, B=169]	1	4					91	88	85	89.8	88.5	88.5	54.231	0	552170000000	1927	34.4365	34.3665	34.144	35.5119	35.7229	35.3761	36.5963	36.0583	36.7253	36.2208	37.1714	35.5522
	0.233749	-0.369192	Q15269;C9J544;H7C455	Q15269	Periodic tryptophan protein 2 homolog	PWP2	Color2 [A=255, R=169, G=169, B=169]	1	4					9	9	9	9.6	9.6	9.6	102.45	3.5782e-35	284780000	27	23.4493	23.3403	23.2029	23.8753	23.7648	23.7518	20.8317	22.0629	21.6063	20.3416	20.9785	22.0732
	0.341661	0.569914	Q15286;F5H157;Q15286-2;F5H7F8;Q15771;E9PQ07;E9PI18;E9PJQ5;E9PRF7;E9PNB9;E9PS06;Q6MZH2;E9PMJ1	Q15286;F5H157	Ras-related protein Rab-35	RAB35	Color2 [A=255, R=169, G=169, B=169]	1	4					14	14	14	64.2	64.2	64.2	23.025	1.8392e-79	3495800000	56	29.2937	29.0504	28.8326	28.7505	28.557	28.7869	20.8219	21.1835	21.6075	20.4817	22.2744	22.5666
	0.664443	0.861223	Q15291;Q15291-2	Q15291;Q15291-2	Retinoblastoma-binding protein 5	RBBP5	Color2 [A=255, R=169, G=169, B=169]	1	4					5	5	5	12.5	12.5	12.5	59.152	4.7618e-20	202910000	12	24.1572	24.191	24.5647	24.3788	23.8143	24.0211	22.5264	24.1043	24.2826	24.4073	24.2369	24.8528
	0.680962	0.429151	Q15365	Q15365	Poly(rC)-binding protein 1	PCBP1	Color2 [A=255, R=169, G=169, B=169]	1	4					21	21	16	93.5	93.5	79.5	37.497	0	27158000000	213	31.3109	31.4517	31.5825	31.3332	31.5343	31.5155	31.117	30.9578	30.3364	30.9272	31.463	31.3084
+	2.27204	2.09003	Q15366;Q15366-6;H3BRU6	Q15366;Q15366-6;H3BRU6	Poly(rC)-binding protein 2	PCBP2	Color2 [A=255, R=169, G=169, B=169]	1	4					19	1	1	72.6	7.9	7.9	38.58	0	17132000	1	22.0913	21.1154	21.3715	22.2312	21.5507	21.5227	19.9418	20.7221	20.7994	22.5527	22.1338	23.0469
	0.982625	-1.25657	Q15370;Q15370-2;B8ZZU8;I3L0M9	Q15370;Q15370-2;B8ZZU8;I3L0M9	Transcription elongation factor B polypeptide 2	TCEB2	Color2 [A=255, R=169, G=169, B=169]	1	4					4	4	4	28	28	28	13.133	4.6211e-12	344120000	16	24.0119	24.0402	24.2034	24.3156	24.1068	21.2092	26.2388	27.0516	25.7079	25.4328	24.1737	25.6221
	0.61198	0.259197	Q15393;Q15393-3;Q15393-2;I3L4G7;J3QL37;J3QKV4;H3BMB0;J3QRB2	Q15393	Splicing factor 3B subunit 3	SF3B3	Color2 [A=255, R=169, G=169, B=169]	1	4					93	93	93	72.2	72.2	72.2	135.58	0	132230000000	908	33.7308	33.8412	34.1257	33.4051	33.4491	33.4401	33.6372	33.3809	33.2328	33.5785	33.9686	33.4813
	1.06664	-0.76548	Q15397	Q15397	Pumilio domain-containing protein KIAA0020	KIAA0020	Color2 [A=255, R=169, G=169, B=169]	1	4					35	35	35	50	50	50	73.584	1.9741e-233	6523000000	156	28.9582	28.8502	28.808	29.6547	29.5255	29.5118	29.0452	29.7345	28.8744	28.8345	28.1047	28.4185
	0.337694	0.673157	Q15427;Q5SZ64	Q15427	Splicing factor 3B subunit 4	SF3B4	Color2 [A=255, R=169, G=169, B=169]	1	4					10	10	10	29.7	29.7	29.7	44.385	0	16408000000	79	30.6081	31.235	31.8406	30.7567	30.6491	30.1721	29.144	27.833	27.3169	29.995	28.3121	28.0063
	0.124875	0.114542	Q15428;K7EP23;K7EMT0;K7EKV8	Q15428;K7EP23;K7EMT0;K7EKV8	Splicing factor 3A subunit 2	SF3A2	Color2 [A=255, R=169, G=169, B=169]	1	4					25	25	25	42.5	42.5	42.5	49.255	0	36612000000	252	31.6328	31.6178	31.5446	31.2095	31.2465	31.0263	32.3453	31.8672	31.7419	31.5713	32.5294	32.1972
	0.288077	0.30353	Q15459;E9PAW1;H7C1L2;F8WB66;F8WC79	Q15459;E9PAW1	Splicing factor 3A subunit 1	SF3A1	Color2 [A=255, R=169, G=169, B=169]	1	4					62	62	62	66.8	66.8	66.8	88.885	0	95280000000	600	33.5872	33.72	33.7907	33.3612	33.2188	33.2853	33.1209	32.2044	31.9316	32.4069	33.1641	32.5964
	0.269519	-0.314414	Q15554;H3BR06;H3BTA7;J3KSZ6;Q15554-2;J3KSJ9	Q15554;H3BR06	Telomeric repeat-binding factor 2	TERF2	Color2 [A=255, R=169, G=169, B=169]	1	4					20	20	20	31	31	31	55.55	7.5182e-100	2631100000	70	28.1262	27.7801	27.8002	27.1601	27.5379	27.571	28.0514	28.4245	28.8499	28.1649	27.4064	28.8113
	0.653966	0.759667	Q15633;Q15633-2;F8VYK6;F8VZZ7;F8VTT7;F8VP94;H3BV98;F8VYK3;F8VZ57	Q15633;Q15633-2;F8VYK6;F8VZZ7;F8VTT7;F8VP94;H3BV98;F8VYK3;F8VZ57	RISC-loading complex subunit TARBP2	TARBP2	Color2 [A=255, R=169, G=169, B=169]	1	4					2	2	2	6.8	6.8	6.8	39.039	2.8129e-05	111370000	4	23.949	23.5092	24.1264	24.4621	23.2353	23.8778	21.0428	21.2519	21.9141	22.8588	21.3064	22.3225
	0.681071	1.27075	Q15637-5;Q15637-7;B4DX42;C9J792	Q15637-5;Q15637-7;B4DX42	Splicing factor 1	SF1	Color2 [A=255, R=169, G=169, B=169]	1	4					23	2	2	29.7	3.1	3.1	80.62	0	122670000	6	24.4478	23.8412	23.6985	23.1921	23.5015	23.0404	25.278	22.5059	24.4933	25.6871	25.0072	25.3952
	0.71373	0.595273	Q15637-6;Q15637-2;Q15637-4;Q15637-3;Q15637;F8WEV5	Q15637-6;Q15637-2;Q15637-4;Q15637-3;Q15637	Splicing factor 1	SF1	Color2 [A=255, R=169, G=169, B=169]	1	4					27	27	3	41.7	41.7	2.8	61.888	0	24269000000	239	31.5059	30.9933	31.6377	31.1213	31.3552	31.2557	31.9041	31.1053	31.0585	31.5111	31.9172	32.4254
	0.0671886	0.565392	Q15646;Q15646-2;H0YGP3	Q15646;Q15646-2	2-5-oligoadenylate synthase-like protein	OASL	Color2 [A=255, R=169, G=169, B=169]	1	4					18	18	18	42.2	42.2	42.2	59.225	2.864e-251	2330700000	62	26.1368	25.6855	26.3346	28.6761	28.6236	28.7207	20.63	27.2345	26.754	27.3499	27.5738	21.391
	0.676996	-1.37939	Q15648;Q15648-3;J3QKZ7	Q15648	Mediator of RNA polymerase II transcription subunit 1	MED1	Color2 [A=255, R=169, G=169, B=169]	1	4					12	12	12	12.5	12.5	12.5	168.48	6.4082e-47	552450000	26	25.5691	25.5724	25.3102	26.0737	25.8213	25.8578	24.9968	25.2258	25.3147	23.8135	25.3874	22.1982
	0.456932	1.208	Q15649;K7EQH8	Q15649;K7EQH8	Zinc finger HIT domain-containing protein 3	ZNHIT3	Color2 [A=255, R=169, G=169, B=169]	1	4					3	3	3	20.6	20.6	20.6	17.607	3.0712e-11	1704900000	13	27.8658	27.7266	27.1856	28.2111	28.283	26.4097	23.4357	24.4751	25.2553	24.3857	24.7992	27.6051
+	1.96747	-3.29474	Q15650;H0YL91	Q15650;H0YL91	Activating signal cointegrator 1	TRIP4	Color2 [A=255, R=169, G=169, B=169]	1	4					2	2	2	7.1	7.1	7.1	66.145	6.5125e-07	116080000	5	22.2411	21.5363	21.867	22.3264	22.6621	21.9317	25.1973	25.3439	25.7578	20.7654	22.4987	23.1507
	0.244406	0.257801	Q15696;Q15695;A6NDW0	Q15696;Q15695	U2 small nuclear ribonucleoprotein auxiliary factor 35 kDa subunit-related protein 2;U2 small nuclear ribonucleoprotein auxiliary factor 35 kDa subunit-related protein 1	ZRSR2;ZRSR1	Color2 [A=255, R=169, G=169, B=169]	1	4					10	10	10	21.2	21.2	21.2	58.044	1.5969e-57	1930300000	43	27.7176	27.3073	27.6048	27.4828	27.5709	27.9099	26.9376	26.0531	26.2601	26.3101	26.4019	27.3122
	0.0321675	-0.0650578	Q15697;Q15697-2;I3L2H2	Q15697;Q15697-2;I3L2H2	Zinc finger protein 174	ZNF174	Color2 [A=255, R=169, G=169, B=169]	1	4					6	6	6	18.7	18.7	18.7	46.454	6.7288e-50	468860000	10	25.0138	25.1595	25.3133	26.4222	25.9998	26.3321	22.2296	21.2035	20.8074	22.2449	20.3957	21.4047
	0.234283	0.448388	Q15773;F5H7L5;F5H800;F5H0Y3	Q15773	Myeloid leukemia factor 2	MLF2	Color2 [A=255, R=169, G=169, B=169]	1	4					3	3	3	16.1	16.1	16.1	28.147	6.3125e-10	80029000	7	21.6705	21.7064	21.6135	21.4692	21.1374	22.0417	23.2667	20.7154	22.1168	22.278	22.7633	22.4027
	0.878238	1.10902	Q15910;Q15910-2;Q15910-3;Q15910-5;Q15910-4;G3XAL2;E9PDH6;Q92800;Q92800-5;Q92800-4;Q92800-3;Q92800-2;B7Z8L6	Q15910;Q15910-2;Q15910-3;Q15910-5;Q15910-4;G3XAL2	Histone-lysine N-methyltransferase EZH2	EZH2	Color2 [A=255, R=169, G=169, B=169]	1	4					9	9	9	15.7	15.7	15.7	85.362	1.2092e-25	371270000	20	24.6134	24.2909	24.043	25.2183	25.3208	24.8416	24.7765	25.6982	23.6864	25.898	25.9349	25.6551
	0.0209077	0.0138899	Q16514;Q16514-2	Q16514;Q16514-2	Transcription initiation factor TFIID subunit 12	TAF12	Color2 [A=255, R=169, G=169, B=169]	1	4					3	3	3	13.7	13.7	13.7	17.924	1.483e-05	34151000	3	22.2239	20.7672	20.0546	21.997	21.1639	22.5266	23.4477	22.9385	23.2774	23.1115	23.0352	23.5586
	0.0422382	-0.0839564	Q16560;Q16560-2	Q16560;Q16560-2	U11/U12 small nuclear ribonucleoprotein 35 kDa protein	SNRNP35	Color2 [A=255, R=169, G=169, B=169]	1	4					2	2	2	11	11	11	29.45	4.3637e-08	149490000	7	24.4211	24.3857	24.4305	24.3057	24.4061	24.1749	21.2707	22.2396	21.3505	21.6646	22.5088	20.4356
+	4.17765	4.38119	Q16576;E9PC52;Q16576-2;Q5JP01;Q5JP02;Q5JNZ6;C9J7L0	Q16576;E9PC52;Q16576-2;Q5JP01	Histone-binding protein RBBP7	RBBP7	Color2 [A=255, R=169, G=169, B=169]	1	4					31	31	21	84.5	84.5	78.4	47.82	0	81146000000	277	29.6739	29.7282	29.6238	33.6088	33.7203	33.8249	28.7809	29.5564	29.441	33.7858	33.6216	33.5145
	0.520031	-1.33178	Q16594;D6RIE8;D6RHW1;D6RIY1;D6RGK3;D6RIV9;Q9HBM6	Q16594;D6RIE8;D6RHW1;D6RIY1;D6RGK3;D6RIV9;Q9HBM6	Transcription initiation factor TFIID subunit 9;Transcription initiation factor TFIID subunit 9B	TAF9;TAF9B	Color2 [A=255, R=169, G=169, B=169]	1	4					6	6	6	28.4	28.4	28.4	28.974	3.8851e-27	251480000	15	25.0465	24.7129	24.5138	23.9523	24.0538	24.1947	23.758	24.4182	25.101	24.0984	24.2005	20.983
	0.521659	1.84936	Q16629;Q16629-4;C9JAB2;Q16629-3;Q16629-2;F8WEA1;H7BZZ6	Q16629;Q16629-4;C9JAB2;Q16629-3;Q16629-2	Serine/arginine-rich splicing factor 7	SRSF7	Color2 [A=255, R=169, G=169, B=169]	1	4					14	13	13	40.8	40.8	40.8	27.366	1.3599e-134	18566000000	107	30.5832	30.9592	30.9369	31.4878	31.4368	31.4036	24.3416	28.8636	28.383	30.1383	28.9634	28.0345
+	3.2781	1.22104	Q16630-2;Q16630;Q16630-3;F8WJN3;F8W084	Q16630-2;Q16630;Q16630-3;F8WJN3	Cleavage and polyadenylation specificity factor subunit 6	CPSF6	Color2 [A=255, R=169, G=169, B=169]	1	4					25	25	25	34.7	34.7	34.7	63.47	0	13712000000	197	30.0889	30.0192	30.138	30.7902	30.9519	30.9119	29.199	28.8701	29.2159	30.3471	30.2332	30.3679
+	2.51124	3.00799	Q16643;A8MV58;Q16643-2;F8W9Z3;D6RFI1;D6R9Q9;D6RCR4	Q16643;A8MV58;Q16643-2	Drebrin	DBN1	Color2 [A=255, R=169, G=169, B=169]	1	4					64	64	13	71.6	71.6	33	71.428	0	410430000000	808	35.8734	35.9382	35.7659	35.5941	35.5742	35.5773	29.0877	29.4516	30.2562	32.3359	32.2391	33.2445
	0.499855	-0.621723	Q16649	Q16649	Nuclear factor interleukin-3-regulated protein	NFIL3	Color2 [A=255, R=169, G=169, B=169]	1	4					1	1	1	2.8	2.8	2.8	51.471	0.00057101	36924000	1	21.3857	20.5374	22.3189	22.6022	22.1744	21.8503	24.04	23.3006	23.8075	23.517	22.1028	23.6632
	0.541317	0.833804	Q6FI13;Q16777;REV__H0Y672;REV__E7EQ67	Q6FI13;Q16777	Histone H2A type 2-A;Histone H2A type 2-C	HIST2H2AA3;HIST2H2AC	Color2 [A=255, R=169, G=169, B=169]	1	4					18	18	4	73.8	73.8	30.8	14.095	1.9615e-293	251540000000	361	34.799	34.8864	34.913	35.3634	35.4545	35.0425	33.014	34.1043	33.9597	35.3043	33.3735	34.9016
	0.297984	0.934591	Q16778	Q16778	Histone H2B type 2-E	HIST2H2BE	Color2 [A=255, R=169, G=169, B=169]	1	4					26	4	0	83.3	11.9	0	13.92	0	5884000000	33	28.7442	28.7992	29.2103	30.0062	29.9495	29.9362	25.2196	27.9722	27.1924	29.4284	27.7058	26.0537
	0.111661	-0.203712	Q16795;F5H0J3;F5GY40;H3BRM9	Q16795	NADH dehydrogenase [ubiquinone] 1 alpha subcomplex subunit 9, mitochondrial	NDUFA9	Color2 [A=255, R=169, G=169, B=169]	1	4					5	5	5	16.7	16.7	16.7	42.509	1.1199e-18	315740000	15	25.1674	25.0976	25.3432	25.5387	25.2487	25.7537	21.6017	22.1581	21.1998	22.1438	21.9492	20.2555
	0.961003	-0.946386	Q1ED39;H3BNU8;H3BPL4	Q1ED39;H3BNU8	Lysine-rich nucleolar protein 1	KNOP1	Color2 [A=255, R=169, G=169, B=169]	1	4					7	7	7	18.6	18.6	18.6	51.588	1.3818e-17	382670000	14	20.99	22.3717	25.1639	22.2372	19.9418	22.8426	26.3191	27.686	26.513	25.6886	25.7511	26.2393
[truncated: 731 more rows]

## Sheet: Legend
Supplementary Tables S3 (MaxQuant output Excel files)
[truncated: 1 more rows]
